# Supplementary material for: (Phenyl­iodos­yl)benzene tosyl­ate dihydrate
Source: IUCrdata. 2022 May 20;7(Pt 5):x220522. doi: 10.1107/S2414314622005223 (PMC9462033; doi:10.1107/S2414314622005223)
Supplement: Supplementary file 1 [file x-07-x220522-sup1.cif]

##############################################################################
#                                                                            #
# This CIF contains the data for a data article accepted for                 #
# publication in IUCrData. It conforms to the requirements of                #
# Notes for Authors for IUCrData, and has been                               #
# peer reviewed under the auspices of IUCrData.                              #
#                                                                            #
# Full details of the Crystallographic Information File format               #
# are given in the paper "The Crystallographic Information File (CIF):       #
# a New Standard Archive File for Crystallography" by S. R. Hall, F. H.      #
# Allen and I. D. Brown [Acta Cryst. (1991), A47, 655-685].                  #
#                                                                            #
# The current version of the core CIF dictionary is obtainable from          #
# ftp://ftp.iucr.org/pub/cif_core.dic.                                       #
#                                                                            #
# Software is freely available for graphical display of the structure(s)     #
# in this CIF. For information consult the CIF software page                 #
# http://www.iucr.org/resources/cif/software.                                #
#                                                                            #
# This file may be used for bona fide research purposes within the           #
# scientific community so long as proper attribution is given to the data    # 
# article from which it was obtained.                                        #
#                                                                            #
##############################################################################
data_I
_audit_creation_method     SHELXL-2018/3
_chemical_name_systematic
;
Oxodiphenyl-\l^5^-iodanylium 4-methylbenzenesulfonate dihydrate
;
_chemical_name_common
;
(Phenyliodosyl)benzene tosylate dihydrate
;
_chemical_formula_moiety     'C12 H10 I O +, C7 H7 O3 S -, 2(H2 O)'
_chemical_formula_sum     'C19 H21 I O6 S'
_chemical_formula_iupac     'C12 H10 I O +, C7 H7 O3 S -, 2H2 O'
_chemical_formula_weight     504.32
_chemical_melting_point     ?
_space_group_crystal_system     monoclinic
_space_group_name_H-M_alt     'P 21/c'
_space_group_name_Hall     '-P 2ybc'
loop_
    _space_group_symop_operation_xyz
    'x, y, z'
    '-x, y+1/2, -z+1/2'
    '-x, -y, -z'
    'x, -y-1/2, z-1/2'
_cell_length_a     6.1823(3)
_cell_length_b     24.9509(11)
_cell_length_c     12.7606(6)
_cell_angle_alpha     90
_cell_angle_beta     100.257(2)
_cell_angle_gamma     90
_cell_volume     1936.92(16)
_cell_formula_units_Z     4
_cell_measurement_reflns_used     9659
_cell_measurement_theta_min     3.3457
_cell_measurement_theta_max     33.2391
_cell_measurement_temperature     150(2)
_exptl_crystal_description     fragment
_exptl_crystal_colour     colourless
_exptl_crystal_size_max     0.230
_exptl_crystal_size_mid     0.180
_exptl_crystal_size_min     0.150
_exptl_crystal_density_diffrn     1.729
_exptl_crystal_density_meas     ?
_exptl_crystal_density_method     ?
_exptl_crystal_F_000     1008
_exptl_absorpt_coefficient_mu     1.794
_exptl_absorpt_correction_type     multi-scan
_exptl_absorpt_process_details
;
(SADABS; Bruker, 2021)
;
_exptl_absorpt_correction_T_min     0.6443
_exptl_absorpt_correction_T_max     0.7465
_diffrn_ambient_temperature     150(2)
_diffrn_source     'fine focus sealed tube X-ray source'
_diffrn_source_voltage     50
_diffrn_source_current     30
_diffrn_radiation_type     MoK\a
_diffrn_radiation_wavelength     0.71073
_diffrn_radiation_monochromator     'Triumph curved graphite crystal'
_diffrn_measurement_device_type
;
Bruker AXS D8 Quest diffractometer with PhotonII charge-integrating pixel
array detector (CPAD)
;
_diffrn_measurement_method     '\w and \f scans'
_diffrn_detector_area_resol_mean     7.4074
_diffrn_reflns_number     55248
_diffrn_reflns_av_R_equivalents     0.0328
_diffrn_reflns_av_unetI/netI     0.0193
_diffrn_reflns_theta_min     2.938
_diffrn_reflns_theta_max     33.274
_diffrn_reflns_theta_full     25.242
_diffrn_measured_fraction_theta_max     0.994
_diffrn_measured_fraction_theta_full     0.999
_diffrn_reflns_limit_h_min     -9
_diffrn_reflns_limit_h_max     9
_diffrn_reflns_limit_k_min     -38
_diffrn_reflns_limit_k_max     38
_diffrn_reflns_limit_l_min     -19
_diffrn_reflns_limit_l_max     19
_refine_special_details
;
H atoms attached to carbon were positioned geometrically and
constrained to ride on their parent atoms. C---H bond distances were
constrained to 0.95 \%A for aromatic CH moieties, and to 0.98 \%A for the
CH~3~ group, respectively. Water H atom positions were freely refined.
<i>U</i>~iso~(H) values were set to a multiple of <i>U</i>~eq~(carrier C/O),
with 1.5 for CH~3~ and OH, and 1.2 for CH units, respectively.
;
_reflns_number_total     7429
_reflns_number_gt     6815
_reflns_threshold_expression     'I > 2\s(I)'
_refine_ls_structure_factor_coef     Fsqd
_refine_ls_matrix_type     full
_refine_ls_R_factor_all     0.0218
_refine_ls_R_factor_gt     0.0183
_refine_ls_wR_factor_gt     0.0411
_refine_ls_wR_factor_ref     0.0424
_refine_ls_goodness_of_fit_ref     1.091
_refine_ls_restrained_S_all     1.091
_refine_ls_number_reflns     7429
_refine_ls_number_parameters     258
_refine_ls_number_restraints     0
_refine_ls_hydrogen_treatment     mixed
_refine_ls_weighting_scheme     calc
_refine_ls_weighting_details
              'w=1/[\s^2^(Fo^2^)+(0.0115P)^2^+1.2666P] where P=(Fo^2^+2Fc^2^)/3'
_atom_sites_solution_hydrogens     mixed
_atom_sites_solution_primary     dual
_atom_sites_solution_secondary     difmap
_refine_ls_shift/su_max     0.004
_refine_ls_shift/su_mean     0.000
_refine_diff_density_max     0.492
_refine_diff_density_min     -0.390
_refine_ls_extinction_method
;
SHELXL2018/3 (Sheldrick, 2015b)
;
_refine_ls_extinction_coef     0.00186(16)
_refine_ls_extinction_expression
                                  'Fc^*^=kFc[1+0.001xFc^2^\l^3^/sin(2\q)]^-1/4^'
loop_
    _atom_type_symbol
    _atom_type_description
    _atom_type_scat_dispersion_real
    _atom_type_scat_dispersion_imag
    _atom_type_scat_source
    'C' 'C' 0.0033 0.0016
                         'International Tables Vol C Tables 4.2.6.8 and 6.1.1.4'
    'H' 'H' 0.0000 0.0000
                         'International Tables Vol C Tables 4.2.6.8 and 6.1.1.4'
    'O' 'O' 0.0106 0.0060
                         'International Tables Vol C Tables 4.2.6.8 and 6.1.1.4'
    'S' 'S' 0.1246 0.1234
                         'International Tables Vol C Tables 4.2.6.8 and 6.1.1.4'
    'I' 'I' -0.4742 1.8119
                         'International Tables Vol C Tables 4.2.6.8 and 6.1.1.4'
_computing_data_collection
;
APEX4 (Bruker, 2021)
;
_computing_cell_refinement
;
SAINT (Bruker, 2021)
;
_computing_data_reduction
;
SAINT (Bruker, 2021)
;
_computing_structure_solution
;
<i>SHELXT2018/2</i> (Sheldrick, 2015a)
;
_computing_structure_refinement
;
<i>SHELXL2018/3</i> (Sheldrick, 2015b)
;
_computing_molecular_graphics
;
Mercury (Macrae <i>et al.</i>,  2020)
;
_computing_publication_material
;
publCIF (Westrip, 2010)
;
loop_
    _atom_site_type_symbol
    _atom_site_label
    _atom_site_fract_x
    _atom_site_fract_y
    _atom_site_fract_z
    _atom_site_U_iso_or_equiv
    _atom_site_adp_type
    _atom_site_calc_flag
    _atom_site_occupancy
    _atom_site_disorder_assembly
    _atom_site_disorder_group
    I I1 0.68788(2) 0.46909(2) 0.68867(2) 0.01154(3) Uani d 1 . .
    S S1 0.78701(5) 0.36098(2) 0.47914(2) 0.01522(5) Uani d 1 . .
    O O1 0.97764(14) 0.46950(4) 0.74614(8) 0.01780(17) Uani d 1 . .
    O O2 0.27627(16) 0.47673(4) 0.61133(8) 0.01981(18) Uani d 1 . .
    H H2A 0.242(3) 0.4622(8) 0.5495(17) 0.030 Uiso d 1 . .
    H H2B 0.173(3) 0.4724(8) 0.6458(17) 0.030 Uiso d 1 . .
    O O3 0.75786(17) 0.56665(4) 0.58959(8) 0.01987(18) Uani d 1 . .
    H H3A 0.665(3) 0.5916(8) 0.5781(16) 0.030 Uiso d 1 . .
    H H3B 0.869(4) 0.5829(8) 0.6024(16) 0.030 Uiso d 1 . .
    O O4 0.86090(18) 0.40372(4) 0.55568(8) 0.02297(19) Uani d 1 . .
    O O5 0.55011(16) 0.35301(5) 0.46211(10) 0.0294(2) Uani d 1 . .
    O O6 0.87304(16) 0.36783(4) 0.38086(7) 0.02007(18) Uani d 1 . .
    C C1 0.5945(2) 0.51811(5) 0.80971(9) 0.0142(2) Uani d 1 . .
    C C2 0.7369(2) 0.51635(6) 0.90699(11) 0.0212(2) Uani d 1 . .
    H H2 0.862288 0.493668 0.917364 0.025 Uiso calc 1 . .
    C C3 0.6902(3) 0.54883(6) 0.98885(11) 0.0249(3) Uani d 1 . .
    H H3 0.783620 0.548237 1.056562 0.030 Uiso calc 1 . .
    C C4 0.5077(3) 0.58201(6) 0.97162(11) 0.0236(3) Uani d 1 . .
    H H4 0.477050 0.604223 1.027645 0.028 Uiso calc 1 . .
    C C5 0.3694(2) 0.58310(6) 0.87349(12) 0.0229(3) Uani d 1 . .
    H H5 0.244730 0.606019 0.862871 0.027 Uiso calc 1 . .
    C C6 0.4115(2) 0.55088(5) 0.79013(10) 0.0182(2) Uani d 1 . .
    H H6 0.317967 0.551429 0.722456 0.022 Uiso calc 1 . .
    C C7 0.6142(2) 0.39479(5) 0.75784(9) 0.0139(2) Uani d 1 . .
    C C8 0.7930(2) 0.37027(5) 0.82033(10) 0.0187(2) Uani d 1 . .
    H H8 0.934473 0.386350 0.830739 0.022 Uiso calc 1 . .
    C C9 0.7592(3) 0.32126(6) 0.86755(11) 0.0235(3) Uani d 1 . .
    H H9 0.878788 0.303693 0.911211 0.028 Uiso calc 1 . .
    C C10 0.5521(3) 0.29802(5) 0.85114(11) 0.0231(3) Uani d 1 . .
    H H10 0.530416 0.264622 0.883500 0.028 Uiso calc 1 . .
    C C11 0.3762(2) 0.32346(5) 0.78748(11) 0.0217(2) Uani d 1 . .
    H H11 0.234867 0.307259 0.776581 0.026 Uiso calc 1 . .
    C C12 0.4048(2) 0.37264(5) 0.73933(10) 0.0178(2) Uani d 1 . .
    H H12 0.285534 0.390249 0.695560 0.021 Uiso calc 1 . .
    C C13 0.90551(19) 0.30148(5) 0.53950(9) 0.0143(2) Uani d 1 . .
    C C14 1.1068(2) 0.28329(5) 0.51879(10) 0.0166(2) Uani d 1 . .
    H H14 1.177697 0.301415 0.468824 0.020 Uiso calc 1 . .
    C C15 1.2027(2) 0.23823(5) 0.57228(10) 0.0180(2) Uani d 1 . .
    H H15 1.339293 0.225549 0.557827 0.022 Uiso calc 1 . .
    C C16 1.1023(2) 0.21125(5) 0.64677(10) 0.0180(2) Uani d 1 . .
    C C17 0.8999(2) 0.23004(5) 0.66564(11) 0.0195(2) Uani d 1 . .
    H H17 0.828525 0.211958 0.715483 0.023 Uiso calc 1 . .
    C C18 0.8014(2) 0.27479(5) 0.61256(10) 0.0172(2) Uani d 1 . .
    H H18 0.663586 0.287143 0.626024 0.021 Uiso calc 1 . .
    C C19 1.2112(3) 0.16377(6) 0.70690(13) 0.0283(3) Uani d 1 . .
    H H19A 1.137702 0.155730 0.767074 0.042 Uiso calc 1 . .
    H H19B 1.366266 0.171982 0.733455 0.042 Uiso calc 1 . .
    H H19C 1.200511 0.132671 0.659362 0.042 Uiso calc 1 . .
loop_
    _atom_site_aniso_label
    _atom_site_aniso_U_11
    _atom_site_aniso_U_22
    _atom_site_aniso_U_33
    _atom_site_aniso_U_12
    _atom_site_aniso_U_13
    _atom_site_aniso_U_23
    I1 0.00981(3) 0.01211(4) 0.01291(4) -0.00066(2) 0.00260(2) -0.00161(2)
    S1 0.01308(12) 0.01470(12) 0.01821(13) 0.00026(10) 0.00368(10) 0.00096(10)
    O1 0.0086(3) 0.0232(4) 0.0211(4) -0.0009(3) 0.0013(3) -0.0040(3)
    O2 0.0141(4) 0.0254(5) 0.0199(4) -0.0026(4) 0.0030(3) -0.0025(4)
    O3 0.0179(4) 0.0171(4) 0.0250(5) -0.0021(4) 0.0049(4) 0.0001(3)
    O4 0.0306(5) 0.0158(4) 0.0245(5) 0.0005(4) 0.0104(4) -0.0040(4)
    O5 0.0127(4) 0.0304(6) 0.0440(6) 0.0006(4) 0.0024(4) 0.0130(5)
    O6 0.0234(4) 0.0212(4) 0.0160(4) 0.0004(4) 0.0045(3) 0.0021(3)
    C1 0.0147(5) 0.0131(5) 0.0153(5) -0.0004(4) 0.0040(4) -0.0032(4)
    C2 0.0196(6) 0.0242(6) 0.0186(6) 0.0043(5) 0.0000(4) -0.0052(5)
    C3 0.0286(7) 0.0280(7) 0.0170(6) 0.0019(6) 0.0013(5) -0.0069(5)
    C4 0.0305(7) 0.0209(6) 0.0216(6) 0.0003(5) 0.0108(5) -0.0067(5)
    C5 0.0238(6) 0.0192(6) 0.0270(6) 0.0055(5) 0.0080(5) -0.0035(5)
    C6 0.0177(5) 0.0174(5) 0.0192(5) 0.0029(4) 0.0026(4) -0.0014(4)
    C7 0.0162(5) 0.0127(5) 0.0132(5) 0.0003(4) 0.0036(4) -0.0007(4)
    C8 0.0184(5) 0.0180(5) 0.0194(6) 0.0027(4) 0.0027(4) 0.0006(4)
    C9 0.0288(7) 0.0201(6) 0.0214(6) 0.0073(5) 0.0037(5) 0.0040(5)
    C10 0.0350(7) 0.0162(5) 0.0204(6) 0.0015(5) 0.0110(5) 0.0022(4)
    C11 0.0252(6) 0.0170(6) 0.0242(6) -0.0047(5) 0.0084(5) -0.0009(5)
    C12 0.0174(5) 0.0161(5) 0.0199(5) -0.0015(4) 0.0033(4) 0.0000(4)
    C13 0.0140(5) 0.0130(5) 0.0160(5) -0.0011(4) 0.0028(4) -0.0010(4)
    C14 0.0152(5) 0.0169(5) 0.0187(5) -0.0009(4) 0.0055(4) 0.0002(4)
    C15 0.0150(5) 0.0193(6) 0.0201(6) 0.0022(4) 0.0046(4) -0.0005(4)
    C16 0.0208(6) 0.0152(5) 0.0181(5) 0.0013(4) 0.0037(4) -0.0003(4)
    C17 0.0225(6) 0.0170(5) 0.0208(6) -0.0004(5) 0.0092(5) 0.0010(4)
    C18 0.0159(5) 0.0168(5) 0.0203(5) -0.0001(4) 0.0069(4) 0.0001(4)
    C19 0.0334(8) 0.0234(7) 0.0292(7) 0.0094(6) 0.0090(6) 0.0083(5)
_geom_special_details     ?
loop_
    _geom_bond_atom_site_label_1
    _geom_bond_atom_site_label_2
    _geom_bond_site_symmetry_2
    _geom_bond_distance
    _geom_bond_publ_flag
    I1 O1 . 1.8108(9) ?
    I1 C1 . 2.1289(11) ?
    I1 C7 . 2.1370(12) ?
    I1 O2 . 2.5674(10) ?
    I1 O4 . 2.7076(10) ?
    I1 O3 . 2.8118(10) ?
    S1 O5 . 1.4555(10) ?
    S1 O6 . 1.4568(10) ?
    S1 O4 . 1.4631(10) ?
    S1 C13 . 1.7702(12) ?
    O2 H2A . 0.86(2) ?
    O2 H2B . 0.85(2) ?
    O3 H3A . 0.84(2) ?
    O3 H3B . 0.79(2) ?
    C1 C6 . 1.3819(17) ?
    C1 C2 . 1.3888(18) ?
    C2 C3 . 1.3923(19) ?
    C2 H2 . 0.9500 ?
    C3 C4 . 1.385(2) ?
    C3 H3 . 0.9500 ?
    C4 C5 . 1.385(2) ?
    C4 H4 . 0.9500 ?
    C5 C6 . 1.3942(18) ?
    C5 H5 . 0.9500 ?
    C6 H6 . 0.9500 ?
    C7 C8 . 1.3849(17) ?
    C7 C12 . 1.3883(17) ?
    C8 C9 . 1.3954(19) ?
    C8 H8 . 0.9500 ?
    C9 C10 . 1.387(2) ?
    C9 H9 . 0.9500 ?
    C10 C11 . 1.390(2) ?
    C10 H10 . 0.9500 ?
    C11 C12 . 1.3975(18) ?
    C11 H11 . 0.9500 ?
    C12 H12 . 0.9500 ?
    C13 C18 . 1.3931(17) ?
    C13 C14 . 1.3935(17) ?
    C14 C15 . 1.3919(18) ?
    C14 H14 . 0.9500 ?
    C15 C16 . 1.3973(18) ?
    C15 H15 . 0.9500 ?
    C16 C17 . 1.3970(18) ?
    C16 C19 . 1.5037(19) ?
    C17 C18 . 1.3888(18) ?
    C17 H17 . 0.9500 ?
    C18 H18 . 0.9500 ?
    C19 H19A . 0.9800 ?
    C19 H19B . 0.9800 ?
    C19 H19C . 0.9800 ?
loop_
    _geom_angle_atom_site_label_1
    _geom_angle_atom_site_label_2
    _geom_angle_atom_site_label_3
    _geom_angle_site_symmetry_1
    _geom_angle_site_symmetry_3
    _geom_angle
    _geom_angle_publ_flag
    O1 I1 C1 . . 94.57(4) ?
    O1 I1 C7 . . 96.08(5) ?
    C1 I1 C7 . . 95.36(4) ?
    O1 I1 O2 . . 175.27(4) ?
    C1 I1 O2 . . 81.83(4) ?
    C7 I1 O2 . . 87.34(4) ?
    O1 I1 O4 . . 77.55(4) ?
    C1 I1 O4 . . 171.59(4) ?
    C7 I1 O4 . . 82.72(4) ?
    O2 I1 O4 . . 106.19(3) ?
    O1 I1 O3 . . 87.53(4) ?
    C1 I1 O3 . . 84.96(4) ?
    C7 I1 O3 . . 176.33(4) ?
    O2 I1 O3 . . 89.09(3) ?
    O4 I1 O3 . . 97.47(3) ?
    O5 S1 O6 . . 113.54(7) ?
    O5 S1 O4 . . 112.68(7) ?
    O6 S1 O4 . . 111.76(6) ?
    O5 S1 C13 . . 106.12(6) ?
    O6 S1 C13 . . 106.66(6) ?
    O4 S1 C13 . . 105.37(6) ?
    I1 O2 H2A . . 112.9(14) ?
    I1 O2 H2B . . 125.5(14) ?
    H2A O2 H2B . . 110(2) ?
    I1 O3 H3A . . 124.2(14) ?
    I1 O3 H3B . . 123.4(15) ?
    H3A O3 H3B . . 101.5(19) ?
    S1 O4 I1 . . 138.26(6) ?
    C6 C1 C2 . . 123.26(11) ?
    C6 C1 I1 . . 121.86(9) ?
    C2 C1 I1 . . 114.81(9) ?
    C1 C2 C3 . . 117.98(13) ?
    C1 C2 H2 . . 121.0 ?
    C3 C2 H2 . . 121.0 ?
    C4 C3 C2 . . 120.03(13) ?
    C4 C3 H3 . . 120.0 ?
    C2 C3 H3 . . 120.0 ?
    C5 C4 C3 . . 120.63(12) ?
    C5 C4 H4 . . 119.7 ?
    C3 C4 H4 . . 119.7 ?
    C4 C5 C6 . . 120.63(13) ?
    C4 C5 H5 . . 119.7 ?
    C6 C5 H5 . . 119.7 ?
    C1 C6 C5 . . 117.46(12) ?
    C1 C6 H6 . . 121.3 ?
    C5 C6 H6 . . 121.3 ?
    C8 C7 C12 . . 123.12(12) ?
    C8 C7 I1 . . 114.46(9) ?
    C12 C7 I1 . . 122.41(9) ?
    C7 C8 C9 . . 118.05(12) ?
    C7 C8 H8 . . 121.0 ?
    C9 C8 H8 . . 121.0 ?
    C10 C9 C8 . . 120.41(13) ?
    C10 C9 H9 . . 119.8 ?
    C8 C9 H9 . . 119.8 ?
    C9 C10 C11 . . 120.17(13) ?
    C9 C10 H10 . . 119.9 ?
    C11 C10 H10 . . 119.9 ?
    C10 C11 C12 . . 120.71(13) ?
    C10 C11 H11 . . 119.6 ?
    C12 C11 H11 . . 119.6 ?
    C7 C12 C11 . . 117.53(12) ?
    C7 C12 H12 . . 121.2 ?
    C11 C12 H12 . . 121.2 ?
    C18 C13 C14 . . 120.40(11) ?
    C18 C13 S1 . . 119.17(9) ?
    C14 C13 S1 . . 120.33(9) ?
    C15 C14 C13 . . 119.13(11) ?
    C15 C14 H14 . . 120.4 ?
    C13 C14 H14 . . 120.4 ?
    C14 C15 C16 . . 121.38(12) ?
    C14 C15 H15 . . 119.3 ?
    C16 C15 H15 . . 119.3 ?
    C17 C16 C15 . . 118.41(12) ?
    C17 C16 C19 . . 120.65(12) ?
    C15 C16 C19 . . 120.93(12) ?
    C18 C17 C16 . . 120.94(12) ?
    C18 C17 H17 . . 119.5 ?
    C16 C17 H17 . . 119.5 ?
    C17 C18 C13 . . 119.73(12) ?
    C17 C18 H18 . . 120.1 ?
    C13 C18 H18 . . 120.1 ?
    C16 C19 H19A . . 109.5 ?
    C16 C19 H19B . . 109.5 ?
    H19A C19 H19B . . 109.5 ?
    C16 C19 H19C . . 109.5 ?
    H19A C19 H19C . . 109.5 ?
    H19B C19 H19C . . 109.5 ?
loop_
    _geom_torsion_atom_site_label_1
    _geom_torsion_atom_site_label_2
    _geom_torsion_atom_site_label_3
    _geom_torsion_atom_site_label_4
    _geom_torsion_site_symmetry_1
    _geom_torsion_site_symmetry_2
    _geom_torsion_site_symmetry_3
    _geom_torsion_site_symmetry_4
    _geom_torsion
    _geom_torsion_publ_flag
    O5 S1 O4 I1 . . . . 5.82(11) ?
    O6 S1 O4 I1 . . . . 135.08(8) ?
    C13 S1 O4 I1 . . . . -109.46(9) ?
    C6 C1 C2 C3 . . . . 0.8(2) ?
    I1 C1 C2 C3 . . . . 177.82(11) ?
    C1 C2 C3 C4 . . . . -0.7(2) ?
    C2 C3 C4 C5 . . . . 0.3(2) ?
    C3 C4 C5 C6 . . . . -0.1(2) ?
    C2 C1 C6 C5 . . . . -0.6(2) ?
    I1 C1 C6 C5 . . . . -177.39(10) ?
    C4 C5 C6 C1 . . . . 0.2(2) ?
    C12 C7 C8 C9 . . . . -0.70(19) ?
    I1 C7 C8 C9 . . . . -179.34(10) ?
    C7 C8 C9 C10 . . . . 0.4(2) ?
    C8 C9 C10 C11 . . . . -0.1(2) ?
    C9 C10 C11 C12 . . . . -0.1(2) ?
    C8 C7 C12 C11 . . . . 0.56(19) ?
    I1 C7 C12 C11 . . . . 179.10(9) ?
    C10 C11 C12 C7 . . . . -0.16(19) ?
    O5 S1 C13 C18 . . . . -36.61(12) ?
    O6 S1 C13 C18 . . . . -157.97(10) ?
    O4 S1 C13 C18 . . . . 83.11(11) ?
    O5 S1 C13 C14 . . . . 147.06(11) ?
    O6 S1 C13 C14 . . . . 25.70(12) ?
    O4 S1 C13 C14 . . . . -93.22(11) ?
    C18 C13 C14 C15 . . . . -0.18(19) ?
    S1 C13 C14 C15 . . . . 176.11(10) ?
    C13 C14 C15 C16 . . . . -0.6(2) ?
    C14 C15 C16 C17 . . . . 1.0(2) ?
    C14 C15 C16 C19 . . . . -177.83(13) ?
    C15 C16 C17 C18 . . . . -0.7(2) ?
    C19 C16 C17 C18 . . . . 178.17(13) ?
    C16 C17 C18 C13 . . . . -0.1(2) ?
    C14 C13 C18 C17 . . . . 0.51(19) ?
    S1 C13 C18 C17 . . . . -175.82(10) ?
loop_
    _geom_hbond_atom_site_label_D
    _geom_hbond_atom_site_label_H
    _geom_hbond_atom_site_label_A
    _geom_hbond_site_symmetry_A
    _geom_hbond_distance_DH
    _geom_hbond_distance_HA
    _geom_hbond_distance_DA
    _geom_hbond_angle_DHA
    _geom_hbond_publ_flag
    O2 H2A O3 3_666 0.86(2) 1.92(2) 2.7563(14) 165(2) y
    O2 H2B I1 1_455 0.85(2) 3.14(2) 3.9397(10) 158.1(18) y
    O2 H2B O1 1_455 0.85(2) 1.91(2) 2.7443(14) 169(2) y
    O3 H3A S1 3_666 0.84(2) 3.00(2) 3.7847(11) 155.7(17) y
    O3 H3A O5 3_666 0.84(2) 1.92(2) 2.7625(15) 174.6(19) y
    O3 H3B S1 3_766 0.79(2) 2.89(2) 3.5812(10) 147.5(18) y
    O3 H3B O6 3_766 0.79(2) 1.99(2) 2.7776(14) 171(2) y
    C2 H2 O1 . 0.95 2.49 2.9805(16) 112.1 n
    C6 H6 O2 . 0.95 2.33 2.9408(17) 121.7 n
    C6 H6 O6 3_666 0.95 2.58 3.2562(16) 128.7 n
    C8 H8 O1 . 0.95 2.38 2.9521(17) 118.7 n
    C12 H12 O2 . 0.95 2.41 3.0957(17) 129.2 n
    C14 H14 O5 1_655 0.95 2.65 3.4301(16) 139.4 n
_shelx_space_group_comment     ?
_shelx_estimated_absorpt_T_min     0.683
_shelx_estimated_absorpt_T_max     0.775
_shelx_hkl_file
;
   1   0   0 716.175 23.3571   3
   1   0   0 840.137 23.5678   2
  -1   0   0 748.712 23.4933   2
  -1   0   0 790.755 23.3905   3
   1   0   0 783.827 23.5160   2
   2   0   0 6499.00 200.009   1
   3   0   0 609.778 20.0025   3
  -3   0   0 610.925 19.6420   3
   3   0   0 626.799 20.2270   2
   3   0   0 541.640 19.8652   2
   4   0   0 3.27161 1.63799   2
   4   0   0 4.79330 1.87699   2
  -4   0   0 3.33546 1.54006   3
   4   0   0 0.52861 1.33943   3
  -4   0   0 1.86487 1.65395   2
   5   0   0 547.597 20.5658   2
   5   0   0 569.542 20.5690   3
   5   0   0 508.869 20.1639   2
  -5   0   0 583.917 20.7859   2
  -5   0   0 534.898 19.2880   3
   6   0   0 116.331 7.85545   3
   6   0   0 114.387 7.83453   2
  -6   0   0 116.860 7.43386   2
  -6   0   0 113.070 7.83676   2
  -6   0   0 120.822 6.79878   3
   6   0   0 119.421 7.94722   2
  -7   0   0 28.5600 3.76055   3
  -7   0   0 25.4868 4.72647   2
   7   0   0 28.8686 4.78471   2
   7   0   0 28.0701 4.82039   3
  -7   0   0 27.3822 4.57170   2
  -8   0   0 370.280 15.6617   3
  -8   0   0 420.385 19.1165   2
  -8   0   0 389.463 18.4255   2
   8   0   0 383.626 18.4811   2
   8   0   0 409.955 19.2339   3
  -9   0   0 170.080 15.0212   2
  -9   0   0 193.339 12.6125   2
   1  -1   0 1281.59 37.9922   3
  -1  -1   0 1260.07 38.4164   2
   1  -1   0 1312.90 38.1038   2
  -1  -1   0 1285.11 38.2882   3
   1  -1   0 1317.83 38.0961   2
  -1   1   0 1294.52 38.1045   2
   1   1   0 1228.41 38.2739   3
   1   1   0 1272.76 38.3982   2
   1   1   0 1301.47 38.4114   2
  -1   1   0 1265.72 37.9172   3
  -2  -1   0 26.5152 3.20547   2
   2  -1   0 36.4779 2.59810   2
  -2  -1   0 36.0458 2.60261   3
   2  -1   0 33.8039 2.44720   3
   2  -1   0 34.2168 2.52667   2
   2   1   0 36.7159 2.89292   2
   2   1   0 36.7092 2.70462   3
  -2   1   0 35.5861 2.68394   2
  -2   1   0 37.4516 2.33207   3
   2   1   0 36.4770 2.85184   2
  -3  -1   0 6.94870 1.66729   3
   3  -1   0 6.94967 1.85148   2
  -3  -1   0 8.15930 2.18774   2
   3  -1   0 10.3087 1.98784   2
   3  -1   0 9.33776 1.69911   3
   3   1   0 9.88801 2.01549   3
   3   1   0 6.07038 1.94699   2
   3   1   0 7.76342 2.08810   2
  -3   1   0 10.2821 1.65900   3
  -3   1   0 6.53190 1.50121   2
   4  -1   0 20.8552 2.92656   3
  -4  -1   0 22.5975 2.87642   3
   4  -1   0 20.0629 2.91092   2
  -4  -1   0 14.8855 2.78560   2
   4  -1   0 17.9821 2.68669   2
   4   1   0 17.3522 2.80912   2
   4   1   0 17.1484 2.77660   3
  -4   1   0 18.7858 2.36672   3
   4   1   0 13.3761 2.53768   2
  -4   1   0 23.3900 2.76121   2
  -4   1   0 14.1666 2.53188   2
  -5  -1   0 4.00962 1.65028   3
   5  -1   0 6.38969 2.35486   2
   5  -1   0 1.64491 1.77490   2
   5  -1   0 2.88093 1.86549   3
  -5  -1   0 5.22323 2.39140   2
  -5   1   0 5.70078 2.03580   2
  -5   1   0 5.77874 1.63634   3
  -5   1   0 5.29372 2.39263   2
   5   1   0 3.71517 2.18268   3
   5   1   0 3.68558 2.40969   2
   5   1   0 2.67633 2.03050   2
  -6  -1   0 6.30555 2.01185   3
  -6  -1   0 6.70050 2.69244   2
   6  -1   0 7.11748 2.56030   2
   6  -1   0 10.3592 2.91468   2
   6  -1   0 6.36667 2.53878   3
  -6   1   0 6.87566 1.97435   3
  -6   1   0 9.14337 2.96697   2
   6   1   0 7.47504 2.76338   2
   6   1   0 3.22248 2.82451   2
  -6   1   0 7.65572 2.40910   2
   6   1   0 8.00858 2.84870   3
   7  -1   0 66.1280 6.72623   3
  -7  -1   0 59.2062 6.71744   2
   7  -1   0 57.1509 6.12109   2
  -7   1   0 53.7778 6.17431   2
  -7   1   0 60.2449 6.52493   2
   7   1   0 66.7225 6.86563   3
  -7   1   0 55.5716 4.92348   3
   7   1   0 53.5557 6.27207   2
   8  -1   0 18.0930 4.81983   2
  -8  -1   0 32.3009 4.49367   3
  -8  -1   0 31.3213 5.80300   2
  -8  -1   0 25.5542 5.17950   2
   8  -1   0 32.7522 5.57594   3
  -8   1   0 32.5466 5.72844   2
   8   1   0 39.3301 5.88881   2
  -8   1   0 25.5896 5.27511   2
   8   1   0 36.6430 6.19852   3
  -8   1   0 36.7502 4.53308   3
  -9  -1   0 15.2401 4.87913   2
  -9   1   0 11.7596 6.37695   2
   1   2   0 2669.20 84.5130   1
   2  -2   0 1931.46 58.3678   2
   2  -2   0 2004.56 58.4382   2
   2  -2   0 1939.70 58.2679   3
  -2  -2   0 2040.69 59.1522   2
  -2  -2   0 1930.71 58.7681   3
   2   2   0 1968.08 59.0337   2
  -2   2   0 1918.25 57.9711   3
   2   2   0 1940.76 58.8732   3
  -2   2   0 1938.29 58.4512   2
  -2   2   0 1943.83 58.3753   2
   2   2   0 1936.76 59.0185   2
  -3  -2   0 5372.97 160.689   3
  -3  -2   0 5309.27 161.189   2
   3  -2   0 5328.99 160.359   3
   3  -2   0 5735.08 160.695   2
   3   2   0 5402.40 160.962   3
  -3   2   0 5298.08 159.783   3
   3   2   0 5549.57 161.234   2
   4  -2   0 178.611 7.88982   3
   4  -2   0 163.616 7.79047   2
  -4  -2   0 163.519 7.73890   3
  -4  -2   0 167.208 8.28568   2
   4  -2   0 169.401 7.83888   2
  -4  -2   0 156.098 8.19364   2
   4   2   0 165.693 8.29092   2
  -4   2   0 163.442 7.84037   2
  -4   2   0 164.994 6.99168   3
  -4   2   0 163.123 7.69561   2
   4   2   0 161.410 8.20118   2
   5  -2   0 1074.24 35.6163   2
   5  -2   0 1108.70 35.6373   3
  -5  -2   0 1040.00 36.1323   2
  -5  -2   0 1086.51 36.1560   2
   5  -2   0 1067.27 35.4620   2
  -5  -2   0 1044.76 35.0829   3
  -5   2   0 1047.97 34.0339   3
   5   2   0 1032.57 35.9935   2
  -5   2   0 1089.85 35.4933   2
   5   2   0 1070.46 36.3249   2
   5   2   0 1075.98 36.1237   3
  -5   2   0 1098.29 35.6977   2
  -6  -2   0 555.676 21.6916   2
   6  -2   0 552.649 21.0541   2
  -6  -2   0 552.474 21.7863   2
  -6  -2   0 512.792 19.9924   3
   6  -2   0 538.833 20.8458   2
   6  -2   0 545.992 21.0246   3
  -6   2   0 550.618 20.8472   2
  -6   2   0 541.805 21.0047   2
   6   2   0 536.116 21.6472   2
   6   2   0 541.846 21.5220   3
  -6   2   0 534.053 18.9940   3
   6   2   0 527.868 21.3770   2
   7  -2   0 404.552 17.8895   2
  -7  -2   0 423.425 18.9714   2
   7  -2   0 434.291 18.6080   3
  -7   2   0 400.439 15.4664   3
   7   2   0 437.070 19.0723   3
  -7   2   0 387.937 17.7060   2
  -7   2   0 445.117 18.5828   2
   7   2   0 399.981 18.4407   2
   8  -2   0 353.110 17.0568   3
  -8  -2   0 318.066 14.6238   3
  -8  -2   0 340.465 17.1607   2
   8  -2   0 325.653 16.2583   2
  -8   2   0 297.121 15.7685   2
  -8   2   0 310.017 12.6468   3
   8   2   0 346.193 17.4700   3
   8   2   0 332.858 17.0048   2
  -8   2   0 332.155 16.4231   2
  -9  -2   0 0.38736 3.95972   2
   9  -2   0 3.53219 3.48212   3
  -9   2   0 -2.2372 3.20528   2
  -9   2   0 2.58588 4.97132   2
   0  -3   0 1.35819 0.47876   2
   0  -3   0 0.38250 0.41139   2
   0   3   0 -0.2748 0.34339   2
   0   3   0 0.48626 0.30092   2
   1  -3   0 2140.76 62.8112   2
  -2  -3   0 122.358 5.75691   2
   2  -3   0 122.335 4.97683   2
   2  -3   0 125.109 5.03362   2
  -2  -3   0 119.818 5.53278   3
   2  -3   0 127.259 4.89130   3
  -2   3   0 121.886 4.47471   3
   2   3   0 134.160 5.94408   2
  -2   3   0 124.775 5.02500   2
   2   3   0 135.910 5.96251   2
  -2   3   0 127.351 4.99976   2
   2   3   0 126.216 5.67733   3
  -3  -3   0 30.4622 3.22023   3
   3  -3   0 25.7487 2.66973   3
   3  -3   0 31.2405 2.94885   2
  -3  -3   0 32.7134 3.38439   2
   3  -3   0 33.7263 3.00141   2
  -3  -3   0 27.3821 3.42454   2
   3   3   0 25.3659 3.23255   2
  -3   3   0 30.0195 2.95717   2
   3   3   0 40.1960 3.81819   2
   3   3   0 35.0239 3.42674   3
  -3   3   0 28.6561 2.28864   3
   4  -3   0 265.779 10.6906   2
   4  -3   0 262.447 10.6733   3
  -4  -3   0 278.552 11.5848   2
   4  -3   0 265.815 10.7668   2
  -4  -3   0 270.390 11.0766   3
  -4   3   0 273.557 9.83544   3
  -4   3   0 262.998 10.6811   2
   4   3   0 250.997 11.2880   2
   4   3   0 279.145 11.6852   2
  -4   3   0 257.316 10.6781   2
   5  -3   0 268.327 11.6029   3
  -5  -3   0 274.838 12.3863   2
   5  -3   0 267.308 11.4301   2
  -5  -3   0 259.537 11.5080   3
   5  -3   0 265.336 11.6385   2
  -5  -3   0 265.684 12.3275   2
  -5   3   0 261.282 10.1152   3
  -5   3   0 274.976 11.6623   2
   5   3   0 265.018 12.2474   3
   5   3   0 250.652 12.1760   2
   5   3   0 236.268 12.0023   2
  -5   3   0 258.608 11.3910   2
   6  -3   0 42.9493 4.93419   3
  -6  -3   0 40.3865 5.39215   2
   6  -3   0 35.4560 4.74072   2
  -6  -3   0 30.6937 3.99263   3
   6  -3   0 41.3394 4.62381   2
  -6  -3   0 27.6899 4.54227   2
   6   3   0 45.7375 5.39402   2
   6   3   0 42.7305 5.27247   3
   6   3   0 30.5150 4.81596   2
  -6   3   0 38.9926 3.45579   3
  -6   3   0 35.7238 3.36503   3
  -6   3   0 34.2366 4.49969   2
  -6   3   0 46.0885 5.02541   2
   7  -3   0 211.237 11.3550   2
   7  -3   0 213.703 11.8746   3
  -7  -3   0 195.052 12.1016   2
  -7  -3   0 224.626 12.8549   2
   7   3   0 212.191 12.4887   3
  -7   3   0 220.799 11.7904   2
   7   3   0 217.183 12.4037   2
  -7   3   0 211.780 8.98963   3
  -7   3   0 214.559 11.5105   2
   8  -3   0 4.93883 3.16526   3
  -8  -3   0 6.68457 4.10781   2
  -8  -3   0 4.33786 3.00938   3
   8  -3   0 5.81342 3.78258   2
  -8   3   0 -2.9630 2.90826   2
   8   3   0 8.11046 3.88980   3
   8   3   0 3.73847 3.68816   2
  -8   3   0 5.28506 3.32253   2
  -9  -3   0 81.1953 9.58333   2
   9  -3   0 89.1473 9.24474   3
  -9   3   0 110.195 9.24864   2
  -9   3   0 91.8579 9.40299   2
   0  -4   0 1194.95 34.7738   2
   0  -4   0 1216.08 34.7801   2
   0   4   0 1193.16 34.7889   2
   0   4   0 1078.81 34.7024   2
  -1  -4   0 0.63147 1.19939   2
   1  -4   0 1.47730 0.47923   2
  -1  -4   0 0.78129 1.06477   2
  -1  -4   0 0.63615 0.87060   3
   1   4   0 2.54045 1.17836   2
  -1   4   0 1.59419 0.47770   2
  -1   4   0 0.79910 0.46247   2
   1   4   0 0.42551 0.97087   3
   1   4   0 2.58065 1.14614   2
   2  -4   0 624.806 19.6054   2
   2  -4   0 634.442 19.6861   2
   2  -4   0 646.452 19.5473   3
  -2  -4   0 615.328 20.8632   2
  -2  -4   0 652.152 20.9350   2
  -2  -4   0 638.202 20.6798   3
   2   4   0 618.931 20.6738   3
   2   4   0 653.962 20.9453   2
  -2   4   0 645.153 19.6944   2
  -2   4   0 632.857 19.6339   2
   2   4   0 618.093 20.8094   2
  -2   4   0 633.141 18.8083   3
  -2   4   0 620.581 18.8031   3
   3  -4   0 2884.27 90.4626   2
  -3  -4   0 2953.39 91.4222   3
   3  -4   0 3085.12 90.6756   2
  -3  -4   0 3195.24 92.0593   2
  -3  -4   0 2937.11 91.8402   2
   3  -4   0 3019.99 90.4958   3
   3   4   0 3037.25 91.8959   2
   3   4   0 3040.37 91.7023   3
   3   4   0 3133.73 92.0307   2
  -3   4   0 3064.72 89.6475   3
  -3   4   0 3067.00 90.5679   2
  -4  -4   0 16.0224 2.94076   2
   4  -4   0 14.3399 2.40421   2
  -4  -4   0 13.9075 2.78489   2
   4  -4   0 15.9025 2.50994   3
   4  -4   0 11.6837 2.18135   2
  -4  -4   0 16.8593 2.87579   3
  -4   4   0 14.4825 1.81686   3
   4   4   0 11.4460 2.33091   3
   4   4   0 18.5091 3.21742   2
   4   4   0 13.7009 2.81593   2
  -4   4   0 17.0056 2.48493   2
  -4   4   0 11.5003 2.26150   2
  -5  -4   0 1498.54 48.8094   2
  -5  -4   0 1465.43 47.8291   3
   5  -4   0 1528.54 47.5534   2
  -5  -4   0 1451.52 48.8092   2
   5  -4   0 1509.76 47.4063   2
   5  -4   0 1505.17 47.5140   3
   5   4   0 1381.03 48.3864   2
  -5   4   0 1485.77 45.5615   3
  -5   4   0 1490.86 45.5622   3
  -5   4   0 1475.72 47.4468   2
  -5   4   0 1504.40 47.3647   2
   5   4   0 1552.45 49.0739   2
   5   4   0 1500.36 48.6772   3
   6  -4   0 244.644 11.3631   3
  -6  -4   0 214.737 10.7928   3
  -6  -4   0 218.490 11.7797   2
   6  -4   0 232.549 10.9515   2
  -6  -4   0 207.376 11.6286   2
   6  -4   0 209.444 10.5940   2
   6   4   0 209.072 11.7049   2
  -6   4   0 230.550 11.0451   2
   6   4   0 220.048 11.9660   2
   6   4   0 227.897 11.8846   3
  -6   4   0 217.781 10.7044   2
  -6   4   0 220.359 8.70301   3
  -6   4   0 207.774 8.53460   3
  -7  -4   0 243.544 13.6689   2
   7  -4   0 249.987 12.7092   2
  -7  -4   0 255.755 14.1759   2
   7  -4   0 287.609 13.6492   3
   7   4   0 256.717 13.7976   2
  -7   4   0 257.639 12.5438   2
   7   4   0 257.080 14.0542   3
  -7   4   0 256.439 12.8456   2
  -7   4   0 247.803 9.48108   3
   8  -4   0 259.558 14.2263   2
   8  -4   0 288.419 15.0080   3
  -8  -4   0 288.368 15.7817   2
  -8  -4   0 274.282 15.6011   2
   8   4   0 239.411 14.9826   2
  -8   4   0 299.368 14.5865   2
  -8   4   0 273.206 14.3899   2
   8   4   0 304.549 16.1402   3
   9  -4   0 2.14579 3.55689   3
  -9  -4   0 6.46704 4.37708   2
  -9   4   0 -2.2724 4.33467   2
  -9   4   0 8.81295 3.60301   2
   0  -5   0 0.67684 0.73852   2
   0  -5   0 1.65452 0.79323   2
   0   5   0 1.52145 0.64973   2
   0   5   0 1.82153 0.77336   2
   1  -5   0 46.6602 1.70763   2
  -1  -5   0 51.7435 3.05455   2
  -1  -5   0 49.3305 3.16697   2
   1  -5   0 48.3952 1.76581   2
  -1  -5   0 51.0535 3.01183   3
   1   5   0 45.8727 2.85684   3
   1   5   0 44.7461 3.10407   2
   1   5   0 47.6511 2.97023   2
  -1   5   0 48.9473 1.76707   2
  -1   5   0 48.1446 1.73231   2
   2  -5   0 2455.04 72.0143   3
  -2  -5   0 2405.33 73.5041   3
  -2  -5   0 2585.57 73.8910   2
   2  -5   0 2499.84 72.1919   2
  -2  -5   0 2382.44 73.7240   2
   2  -5   0 2338.41 72.0636   2
  -2   5   0 2381.09 72.1030   2
   2   5   0 2447.44 73.5596   3
  -2   5   0 2442.77 72.1584   2
   2   5   0 2543.81 73.8704   2
   2   5   0 2376.52 73.6491   2
   3  -5   0 83.8715 4.22265   3
  -3  -5   0 76.9435 4.99448   3
   3  -5   0 85.1131 4.34259   2
   3  -5   0 81.8498 4.22848   2
  -3  -5   0 81.9043 5.33122   2
  -3  -5   0 90.5240 5.65545   2
  -3   5   0 84.8369 3.14033   3
   3   5   0 86.4605 5.57653   2
   3   5   0 93.3318 5.44394   3
  -3   5   0 82.1787 4.28061   2
   3   5   0 89.1771 5.56511   2
  -3   5   0 90.1402 3.17764   3
   4  -5   0 2303.24 69.0107   2
   4  -5   0 2252.02 68.9440   3
  -4  -5   0 2314.87 70.1384   3
   4  -5   0 2185.30 68.8135   2
  -4  -5   0 2273.10 70.6787   2
  -4  -5   0 2255.49 70.7122   2
   4   5   0 2290.85 70.4648   3
   4   5   0 2369.05 70.8622   2
  -4   5   0 2277.61 68.9002   2
  -4   5   0 2238.56 67.2803   3
  -4   5   0 2304.66 69.0309   2
  -4   5   0 2250.91 67.2910   3
   4   5   0 2167.16 70.4434   2
   5  -5   0 511.807 18.2455   2
  -5  -5   0 526.452 19.9602   2
   5  -5   0 481.331 18.1437   3
   5  -5   0 488.659 18.1710   2
  -5  -5   0 478.761 18.8386   3
  -5  -5   0 487.584 19.8402   2
   5   5   0 474.781 19.4957   2
  -5   5   0 491.625 16.0595   3
  -5   5   0 491.196 18.1862   2
   5   5   0 499.241 19.6993   2
  -5   5   0 494.592 18.0750   2
  -5   5   0 507.945 16.1191   3
   5   5   0 519.492 19.7431   3
   6  -5   0 316.884 13.8352   2
   6  -5   0 331.324 13.8484   2
  -6  -5   0 291.527 13.8654   3
   6  -5   0 310.190 13.8945   3
  -6  -5   0 330.225 15.2945   2
  -6  -5   0 341.587 15.6403   2
  -6   5   0 314.385 10.8970   3
   6   5   0 327.645 15.1904   2
   6   5   0 313.988 15.2346   2
  -6   5   0 313.904 13.5783   2
  -6   5   0 319.355 13.7927   2
   6   5   0 333.050 15.2715   3
  -6   5   0 309.819 10.8454   3
  -7  -5   0 459.654 21.0112   2
  -7  -5   0 501.611 21.7415   2
   7  -5   0 519.947 20.4732   3
   7  -5   0 449.936 19.3169   2
   7   5   0 494.390 21.4883   3
  -7   5   0 489.778 19.7304   2
  -7   5   0 473.099 19.4558   2
   7   5   0 491.496 21.4033   2
   8  -5   0 94.3570 8.10324   3
  -8  -5   0 74.2270 8.79598   2
   8  -5   0 68.8015 7.34828   2
  -8  -5   0 78.0672 8.70495   2
   8   5   0 82.6029 8.37752   3
  -8   5   0 74.4463 7.52267   2
   8   5   0 58.7339 8.02694   2
  -8   5   0 81.4345 7.29913   2
   9  -5   0 208.127 13.2268   3
  -9  -5   0 195.618 13.8727   2
  -9   5   0 181.222 12.6623   2
  -9   5   0 185.364 11.8256   2
   0  -6   0 1221.92 35.7462   2
   0  -6   0 1159.51 35.7158   2
   0   6   0 1196.92 35.7776   2
  -1  -6   0 161.956 6.39870   2
  -1  -6   0 161.095 6.44324   2
   1  -6   0 156.577 4.82394   2
  -1  -6   0 156.512 6.27565   3
  -1   6   0 156.916 4.83166   2
   1   6   0 143.716 6.33264   2
   1   6   0 154.464 6.34256   2
   2  -6   0 589.453 17.9361   2
   2  -6   0 558.530 17.8435   2
   2  -6   0 591.768 17.7894   3
  -2  -6   0 602.417 19.8480   2
  -2  -6   0 573.462 19.5138   3
  -2  -6   0 593.778 19.7905   2
  -2   6   0 591.806 17.9358   2
  -2   6   0 576.826 17.8946   2
   2   6   0 582.953 19.7501   2
   2   6   0 582.240 19.7471   2
   2   6   0 584.736 19.5582   3
   3  -6   0 557.153 17.7011   3
   3  -6   0 529.433 17.6208   2
  -3  -6   0 530.734 19.4636   2
  -3  -6   0 553.910 19.5364   2
   3  -6   0 569.658 17.8078   2
  -3  -6   0 524.624 19.0918   3
   3   6   0 565.283 19.6127   2
   3   6   0 533.315 19.2434   3
   3   6   0 549.329 19.5716   2
  -3   6   0 556.149 17.7016   2
   4  -6   0 118.276 5.96088   3
  -4  -6   0 115.072 7.25288   2
  -4  -6   0 130.157 7.17232   3
   4  -6   0 114.664 5.84272   2
   4  -6   0 115.970 5.80878   2
  -4  -6   0 137.058 7.69903   2
  -4   6   0 118.361 5.88829   2
  -4   6   0 126.854 6.10508   2
   4   6   0 114.789 7.17999   2
   4   6   0 115.043 7.26361   2
   4   6   0 126.787 7.29118   3
  -5  -6   0 50.0891 5.09728   3
  -5  -6   0 67.3498 6.22956   2
   5  -6   0 55.7868 4.52774   3
   5  -6   0 62.3858 4.72091   2
   5  -6   0 62.4610 4.60179   2
  -5  -6   0 48.6298 5.41939   2
  -5   6   0 68.9592 4.84972   2
   5   6   0 60.6778 5.89422   2
   5   6   0 65.0849 5.78072   3
  -5   6   0 61.5394 4.68149   2
   5   6   0 50.5364 5.32082   2
  -6  -6   0 19.8019 3.55378   3
  -6  -6   0 17.1487 4.18736   2
   6  -6   0 16.4934 3.36656   3
   6  -6   0 14.2972 3.02632   2
  -6  -6   0 21.2518 4.11851   2
   6   6   0 15.8637 3.95511   2
  -6   6   0 19.4239 3.33787   2
  -6   6   0 15.8290 3.31972   2
   6   6   0 14.1598 3.52909   2
   6   6   0 16.5172 3.64912   3
   7  -6   0 39.4800 5.00047   2
  -7  -6   0 37.4586 5.91537   2
  -7  -6   0 33.2161 6.06678   2
   7  -6   0 31.9159 5.05122   3
  -7   6   0 30.4732 4.51183   2
   7   6   0 30.2662 5.27454   3
   7   6   0 37.4637 6.02340   2
  -7   6   0 32.3432 4.66499   2
  -8  -6   0 140.723 11.0913   2
   8  -6   0 118.991 8.91480   2
   8  -6   0 130.231 9.42055   3
  -8  -6   0 129.231 10.9579   2
  -8   6   0 115.989 8.48405   2
  -8   6   0 122.999 8.83042   2
   8   6   0 132.799 10.5162   2
  -9  -6   0 19.6631 5.99995   2
   9  -6   0 16.8420 4.67528   3
  -9   6   0 15.5620 4.31793   2
  -9   6   0 20.1145 5.08185   2
   0  -7   0 3.02778 0.96071   2
   0  -7   0 1.87679 0.94936   2
   0   7   0 2.17036 0.93147   2
  -1  -7   0 432.076 14.7339   2
  -1  -7   0 447.781 14.7540   2
   1  -7   0 442.820 13.0821   2
  -1  -7   0 424.711 14.5986   3
   1  -7   0 456.105 13.0928   2
   1   7   0 420.021 14.7098   2
   1   7   0 447.777 14.8312   2
  -1   7   0 434.492 13.0780   2
  -1   7   0 426.579 13.1126   2
   2  -7   0 1565.80 46.1137   3
  -2  -7   0 1543.53 48.2267   3
  -2  -7   0 1591.13 48.5559   2
  -2  -7   0 1582.14 48.5063   2
   2  -7   0 1578.29 46.2469   2
   2  -7   0 1488.01 46.1709   2
   2   7   0 1621.49 48.3681   3
   2   7   0 1518.05 48.3884   2
  -2   7   0 1584.88 46.2540   2
   2   7   0 1560.18 48.4774   2
  -2   7   0 1558.25 46.2371   2
   3  -7   0 155.658 6.13473   2
  -3  -7   0 152.478 7.97076   2
  -3  -7   0 159.939 7.97481   2
  -3  -7   0 157.648 7.66589   3
   3  -7   0 161.108 6.16885   3
   3  -7   0 156.786 6.11516   2
   3   7   0 155.041 7.69498   3
   3   7   0 171.455 8.23037   2
  -3   7   0 156.722 6.13432   2
   3   7   0 152.393 7.83797   2
  -3   7   0 154.883 6.16387   2
   4  -7   0 1968.52 58.2659   3
  -4  -7   0 1907.88 59.9289   3
  -4  -7   0 1931.71 60.4918   2
   4  -7   0 1923.55 58.0973   2
  -4  -7   0 1884.94 60.4639   2
   4  -7   0 1749.06 57.8334   2
  -4   7   0 1889.14 58.0529   2
   4   7   0 1939.46 60.4994   2
  -4   7   0 1928.78 58.0375   2
   4   7   0 1898.23 60.4583   2
   4   7   0 1957.73 60.2914   3
  -5  -7   0 57.7848 5.91487   2
   5  -7   0 49.9846 4.19162   2
   5  -7   0 51.2905 4.20991   2
  -5  -7   0 59.5390 5.95446   2
   5  -7   0 52.2578 4.30577   3
  -5  -7   0 54.6582 5.21478   3
   5   7   0 54.8207 5.53767   3
  -5   7   0 51.7494 4.22909   2
  -5   7   0 57.4329 4.45321   2
   5   7   0 55.3725 5.80879   2
   5   7   0 51.9393 5.64241   2
  -6  -7   0 468.582 20.9110   2
  -6  -7   0 513.475 21.3286   2
   6  -7   0 501.515 18.8750   2
   6  -7   0 528.424 19.5758   3
  -6  -7   0 483.349 20.1839   3
  -6   7   0 505.855 19.0429   2
  -6   7   0 496.957 18.8215   2
   6   7   0 537.848 21.4421   3
   6   7   0 521.590 21.5827   2
   6   7   0 517.488 21.4852   2
  -7  -7   0 847.675 33.3179   2
  -7  -7   0 900.243 34.0914   2
   7  -7   0 899.719 31.8454   3
   7  -7   0 863.232 30.8722   2
  -7   7   0 877.368 30.9934   2
   7   7   0 886.118 33.7670   2
   7   7   0 906.030 33.7947   3
  -7   7   0 864.244 30.7826   2
  -8  -7   0 -1.7747 3.98776   2
   8  -7   0 -5.1607 3.28635   2
  -8  -7   0 0.70061 3.38279   2
   8  -7   0 1.89306 2.71657   3
  -8   7   0 -1.2385 2.43968   2
   8   7   0 0.49732 3.50583   2
  -8   7   0 4.92684 2.63984   2
   9  -7   0 300.717 16.5539   3
  -9  -7   0 360.297 19.2022   2
  -9   7   0 320.119 16.0140   2
  -9   7   0 300.071 15.3884   2
   0  -8   0 208.019 7.52781   2
   0  -8   0 219.369 7.54646   2
   0   8   0 214.195 7.54709   2
   0   8   0 209.998 7.56083   2
   1  -8   0 119.231 3.79042   2
   1  -8   0 110.041 3.81178   2
  -1  -8   0 105.164 5.28124   2
  -1  -8   0 110.115 5.19027   3
  -1  -8   0 114.648 5.37405   2
   1   8   0 109.897 5.36792   2
   1   8   0 112.802 5.41133   2
  -1   8   0 115.391 3.78422   2
  -1   8   0 110.789 3.86641   2
  -2  -8   0 91.1566 5.31794   2
   2  -8   0 86.5375 3.02595   3
   2  -8   0 84.3226 3.11327   2
  -2  -8   0 92.6882 5.45422   2
  -2  -8   0 86.4741 5.05111   3
   2  -8   0 90.3738 3.19201   2
   2   8   0 87.6431 5.22457   2
   2   8   0 90.1522 5.12145   3
  -2   8   0 86.3202 3.19364   2
   2   8   0 89.2247 5.21671   2
  -3  -8   0 169.860 8.19426   3
   3  -8   0 175.364 6.41340   3
   3  -8   0 161.892 6.24694   2
   3  -8   0 164.108 6.29084   2
  -3  -8   0 181.133 8.67400   2
  -3  -8   0 173.189 8.60133   2
   3   8   0 163.633 8.34096   2
   3   8   0 175.791 8.31118   3
  -3   8   0 165.960 6.30046   2
  -3   8   0 168.481 6.33975   2
   3   8   0 166.444 8.44090   2
   4  -8   0 1.31816 1.22970   3
  -4  -8   0 -1.0696 1.64521   3
  -4  -8   0 0.22461 1.76726   2
   4  -8   0 2.55253 1.33976   2
   4  -8   0 -0.1011 1.13975   2
  -4  -8   0 2.00127 2.00737   2
   4   8   0 0.73802 2.01682   2
  -4   8   0 0.08923 1.20759   2
  -4   8   0 1.34798 1.29687   2
   4   8   0 -2.0959 1.59071   3
   4   8   0 0.17895 1.75832   2
  -5  -8   0 92.2648 6.79711   3
  -5  -8   0 105.650 7.70261   2
   5  -8   0 98.6658 5.64232   2
  -5  -8   0 83.9412 7.13264   2
   5  -8   0 93.7538 5.54680   2
   5  -8   0 101.252 5.84837   3
  -5   8   0 95.4972 5.60426   2
  -5   8   0 101.394 5.66734   2
   5   8   0 105.341 7.43006   3
   5   8   0 99.1054 7.30694   2
   5   8   0 108.975 7.82243   2
  -6  -8   0 2.94764 2.47167   3
   6  -8   0 2.65584 1.96917   3
  -6  -8   0 -1.3138 2.15767   2
  -6  -8   0 1.80767 2.70829   2
   6  -8   0 1.45584 1.86086   2
   6   8   0 0.29020 2.45568   2
  -6   8   0 1.35871 2.02122   2
   6   8   0 0.72024 2.46455   3
  -6   8   0 4.02998 2.07143   2
   6   8   0 0.26689 2.34959   2
  -7  -8   0 5.69628 3.76205   2
   7  -8   0 8.49734 2.93028   2
   7  -8   0 6.14221 2.93340   3
  -7  -8   0 9.32554 4.25831   2
  -7   8   0 8.10643 3.02351   2
   7   8   0 4.92403 3.53274   3
   7   8   0 5.46354 3.90108   2
   8  -8   0 13.4097 3.67261   3
  -8  -8   0 12.1424 4.57643   2
  -8  -8   0 15.4604 5.86347   2
   8  -8   0 16.1634 4.24831   2
   8   8   0 12.9138 4.85648   2
  -8   8   0 16.8620 3.67933   2
  -8   8   0 17.1555 3.53351   2
   9  -8   0 4.91410 3.53593   3
  -9  -8   0 1.29555 4.85821   2
  -9   8   0 10.3005 4.01007   2
  -9   8   0 6.87152 3.65543   2
   0  -9   0 3.39282 1.12203   2
   0  -9   0 1.82847 1.04608   2
   0   9   0 2.75529 1.07128   2
   0   9   0 3.56783 1.10006   2
  -1  -9   0 2805.18 85.2481   3
   1  -9   0 2651.96 83.6026   2
  -1  -9   0 2914.73 85.4707   2
  -1  -9   0 2921.51 85.4039   2
   1  -9   0 3061.02 83.6031   2
   1   9   0 2809.11 86.4139   2
  -1   9   0 2741.75 83.6693   2
   1   9   0 2893.76 85.4770   2
  -2  -9   0 268.600 11.0905   2
  -2  -9   0 261.950 10.8442   3
  -2  -9   0 285.052 11.2233   2
   2   9   0 268.648 11.1733   2
   2   9   0 283.706 11.1908   2
   2   9   0 296.605 11.1221   3
  -3  -9   0 442.476 17.4566   3
   3  -9   0 481.149 15.3175   3
   3  -9   0 456.581 15.0918   2
   3  -9   0 498.922 15.2166   2
  -3  -9   0 508.986 18.2173   2
  -3  -9   0 487.489 18.1119   2
   3   9   0 490.090 17.8069   3
   3   9   0 459.474 17.8398   2
  -3   9   0 495.847 15.2125   2
  -3   9   0 488.405 15.2148   2
   3   9   0 463.243 17.8858   2
  -4  -9   0 1122.22 36.8744   2
   4  -9   0 1086.39 33.8968   3
   4  -9   0 1110.32 33.6708   2
  -4  -9   0 1099.15 36.3160   3
   4  -9   0 961.037 33.3825   2
  -4  -9   0 1061.71 36.6852   2
  -4   9   0 1097.20 33.6755   2
   4   9   0 1095.70 36.7991   2
   4   9   0 1122.61 36.8634   2
   4   9   0 1070.76 36.3533   3
  -4   9   0 1088.85 33.6137   2
   5  -9   0 78.8900 4.83702   2
  -5  -9   0 69.9217 6.33431   2
  -5  -9   0 85.2696 6.81328   2
   5  -9   0 83.4019 4.85786   2
   5  -9   0 78.4565 5.04568   3
  -5  -9   0 70.6865 6.19048   3
   5   9   0 76.6031 6.61526   2
  -5   9   0 79.7534 4.89511   2
   5   9   0 81.6460 6.71330   3
   5   9   0 64.5335 6.41358   2
  -5   9   0 73.2450 4.70836   2
  -6  -9   0 214.385 12.5799   2
   6  -9   0 228.334 10.0957   2
  -6  -9   0 216.974 11.7349   3
  -6  -9   0 196.806 12.0145   2
   6  -9   0 235.340 10.7314   3
   6   9   0 213.470 12.2041   3
   6   9   0 255.023 13.2416   2
  -6   9   0 227.300 10.1758   2
  -6   9   0 229.943 9.98760   2
   6   9   0 201.780 12.2819   2
  -7  -9   0 863.988 33.8907   2
   7  -9   0 871.443 30.4910   2
  -7  -9   0 894.612 34.5152   2
   7  -9   0 894.621 31.5855   3
   7   9   0 883.734 34.0118   2
  -7   9   0 916.814 30.6930   2
  -7   9   0 847.979 30.1477   2
  -8  -9   0 61.2652 8.51614   2
   8  -9   0 62.3301 6.67256   3
  -8  -9   0 56.4399 8.44549   2
   8  -9   0 52.5927 6.75985   2
  -8   9   0 55.6336 5.71985   2
   8   9   0 78.9079 8.65073   2
  -8   9   0 70.1713 6.35347   2
  -9  -9   0 252.258 17.0467   2
   9  -9   0 292.040 15.4397   3
  -9   9   0 280.056 13.8917   2
  -9   9   0 282.697 14.3107   2
   0 -10   0 716.550 22.8825   2
   0 -10   0 712.620 22.8123   2
   0  10   0 738.676 22.9751   2
   0  10   0 749.345 22.9394   2
  -1 -10   0 142.919 6.23754   2
  -1 -10   0 119.854 5.82262   3
   1 -10   0 137.609 4.49109   2
  -1 -10   0 127.827 6.08392   2
   1 -10   0 116.466 4.49112   2
  -1  10   0 116.865 4.55224   2
   1  10   0 123.683 6.06578   2
  -2 -10   0 807.570 27.6668   3
  -2 -10   0 828.396 27.9526   2
  -2 -10   0 899.011 28.2131   2
   2  10   0 878.935 28.1395   2
   2  10   0 807.531 27.8957   2
  -3 -10   0 130.877 7.15687   3
   3 -10   0 131.579 5.03583   3
  -3 -10   0 135.103 7.66742   2
   3 -10   0 131.070 4.79384   2
  -3 -10   0 128.266 7.38029   2
   3 -10   0 120.989 4.69891   2
  -3  10   0 144.383 4.88793   2
   3  10   0 134.688 7.48543   2
   3  10   0 129.963 7.19276   3
   3  10   0 130.006 7.50388   2
  -3  10   0 126.693 4.77999   2
  -4 -10   0 257.997 12.1259   2
   4 -10   0 218.917 8.75510   2
  -4 -10   0 259.339 11.6758   3
  -4 -10   0 241.998 11.8776   2
   4 -10   0 250.275 8.95045   2
   4 -10   0 250.284 9.31619   3
  -4  10   0 241.845 8.94793   2
  -4  10   0 248.622 8.96918   2
   4  10   0 238.256 11.5168   3
   4  10   0 258.058 12.1126   2
   4  10   0 236.172 11.8435   2
   5 -10   0 3.27295 1.53775   2
  -5 -10   0 6.03216 2.85744   2
   5 -10   0 0.21030 1.31412   2
   5 -10   0 5.33709 1.77873   3
  -5 -10   0 -1.5491 1.78294   3
  -5 -10   0 5.59744 2.76728   2
   5  10   0 2.44946 2.36954   3
  -5  10   0 2.09483 1.47519   2
   5  10   0 3.36419 2.58428   2
  -5  10   0 3.59347 1.64240   2
   5  10   0 -0.1274 2.42327   2
  -6 -10   0 73.4720 7.47684   2
   6 -10   0 81.9673 5.43074   2
  -6 -10   0 82.2318 7.48457   2
  -6 -10   0 68.6076 6.84825   3
   6 -10   0 80.1022 5.85766   3
   6  10   0 84.3132 7.52665   3
   6  10   0 81.8338 7.53920   2
   6  10   0 81.8294 7.53452   2
  -6  10   0 93.4873 5.72332   2
  -6  10   0 78.6097 5.26103   2
  -7 -10   0 4.81619 4.02665   2
   7 -10   0 -1.1641 2.44229   2
   7 -10   0 -0.9938 1.86497   3
  -7 -10   0 -2.6602 2.89440   2
  -7  10   0 -0.3130 2.19721   2
   7  10   0 1.39726 3.45492   2
  -7  10   0 2.86737 2.18660   2
  -8 -10   0 221.226 14.7001   2
   8 -10   0 218.767 12.0667   3
  -8 -10   0 187.273 14.4247   2
   8 -10   0 211.259 11.1819   2
  -8  10   0 196.897 10.4928   2
  -8  10   0 216.383 10.8144   2
   8  10   0 201.328 14.0517   2
   9 -10   0 63.9494 7.40130   3
  -9 -10   0 61.8326 8.89259   2
  -9  10   0 63.2191 6.37940   2
  -9  10   0 55.8839 6.74064   2
   0 -11   0 5.31253 1.40897   2
   0 -11   0 6.46292 1.45534   2
   0  11   0 3.95235 1.33197   2
   0  11   0 4.47736 1.36303   2
  -1 -11   0 2063.04 64.6577   2
   1 -11   0 2248.69 62.8663   2
  -1 -11   0 2175.02 64.7189   2
   1 -11   0 2049.53 62.9138   2
  -1 -11   0 2107.30 64.5995   3
   1  11   0 2126.19 64.7949   2
  -1  11   0 2147.18 62.8687   2
  -1  11   0 2104.59 62.9831   2
  -2 -11   0 333.183 13.0091   3
  -2 -11   0 328.336 13.2440   2
  -2 -11   0 351.711 13.3354   2
   2  11   0 324.166 13.0884   2
   2  11   0 351.862 13.4398   2
  -3 -11   0 277.185 12.0086   3
   3 -11   0 277.084 9.24480   3
  -3 -11   0 276.333 12.2453   2
  -3 -11   0 278.091 12.3040   2
  -3  11   0 290.377 8.81837   2
   3  11   0 281.157 12.2886   2
   3  11   0 267.276 12.2085   2
  -4 -11   0 1057.00 36.6349   2
   4 -11   0 1036.72 32.5599   2
  -4 -11   0 1108.90 36.7828   2
   4 -11   0 1017.30 32.4973   2
  -4 -11   0 1058.02 36.1475   3
   4 -11   0 1064.38 33.1734   3
   4  11   0 1094.85 36.7545   2
  -4  11   0 1071.69 32.6511   2
   4  11   0 1094.83 36.3429   3
   4  11   0 1067.94 36.5850   2
  -4  11   0 1064.60 32.5961   2
  -5 -11   0 163.595 9.68509   3
  -5 -11   0 159.367 10.1403   2
  -5 -11   0 162.940 10.1582   2
   5 -11   0 166.423 7.09069   2
   5 -11   0 162.081 6.97953   2
   5 -11   0 165.018 7.62952   3
   5  11   0 157.234 9.82270   2
  -5  11   0 162.235 7.04432   2
  -5  11   0 161.633 7.00319   2
   5  11   0 163.206 9.79985   3
   5  11   0 155.994 10.1037   2
  -6 -11   0 172.608 10.9448   2
   6 -11   0 154.718 8.22699   3
   6 -11   0 159.522 7.51325   2
  -6 -11   0 149.644 9.89073   3
  -6 -11   0 149.008 10.2445   2
   6  11   0 144.921 10.2685   2
  -6  11   0 154.611 7.55802   2
   6  11   0 146.249 10.2848   2
  -6  11   0 155.694 7.43890   2
   7 -11   0 622.314 23.4247   3
  -7 -11   0 603.478 26.6524   2
  -7 -11   0 595.991 26.2331   2
   7 -11   0 620.424 22.2368   2
  -7  11   0 640.657 22.1217   2
  -7  11   0 609.449 21.9148   2
   7  11   0 621.032 26.3381   2
  -8 -11   0 10.7295 4.67203   2
  -8 -11   0 0.65725 5.57452   2
   8 -11   0 5.29586 3.03056   3
  -8  11   0 5.14868 2.74428   2
  -8  11   0 1.73761 2.46475   2
   8  11   0 6.68993 4.75028   2
   0 -12   0 3569.11 108.073   2
   0 -12   0 3743.24 108.073   2
   0  12   0 3618.77 108.064   2
   0  12   0 3639.47 108.175   2
  -1 -12   0 3.19385 1.49586   3
   1 -12   0 4.19549 1.00330   2
  -1  12   0 3.34612 1.00355   2
  -2 -12   0 484.362 17.0260   2
  -2 -12   0 426.326 16.6377   2
  -2 -12   0 430.909 16.4586   3
   2  12   0 468.715 16.8495   2
   2  12   0 450.751 16.7961   2
  -3 -12   0 741.627 25.6824   2
  -3 -12   0 730.068 25.4350   3
   3 -12   0 703.791 22.0120   3
  -3 -12   0 729.696 25.7709   2
   3  12   0 699.572 25.5056   2
   3  12   0 724.312 25.5703   2
   4 -12   0 6.96437 1.19459   2
  -4 -12   0 9.95904 3.06795   2
   4 -12   0 5.37149 1.50448   3
   4 -12   0 9.66249 1.28903   2
  -4 -12   0 11.0588 3.18415   3
  -4 -12   0 2.87620 2.57942   2
   4  12   0 9.70856 3.27066   2
   4  12   0 9.98260 3.32836   2
  -4  12   0 6.25805 1.21545   2
  -4  12   0 9.01452 1.30892   2
  -5 -12   0 465.867 19.7463   3
  -5 -12   0 507.722 20.6320   2
   5 -12   0 493.051 17.1856   3
   5 -12   0 496.506 16.2697   2
   5 -12   0 491.351 16.2252   2
  -5 -12   0 439.991 20.1410   2
   5  12   0 488.279 20.5614   2
  -5  12   0 485.111 16.1897   2
   5  12   0 471.682 20.3283   2
  -5  12   0 507.761 16.3585   2
  -6 -12   0 84.5810 7.91350   3
  -6 -12   0 97.1586 8.29777   2
  -6 -12   0 87.6306 8.01623   2
   6 -12   0 98.5263 6.26816   3
   6 -12   0 90.4936 5.35999   2
   6  12   0 97.6727 8.36694   2
  -6  12   0 98.5283 5.37389   2
  -6  12   0 98.2134 5.47529   2
   6  12   0 93.4364 8.59148   2
  -7 -12   0 90.0858 9.30211   2
   7 -12   0 79.1442 5.95123   2
   7 -12   0 101.284 7.24745   3
  -7 -12   0 99.3988 9.30624   2
  -7  12   0 97.0044 6.05778   2
   7  12   0 92.6974 9.27432   2
  -7  12   0 96.3497 5.86444   2
  -8 -12   0 278.764 18.8768   2
   8 -12   0 325.533 15.3502   3
  -8 -12   0 331.453 18.8590   2
  -8  12   0 322.540 13.4229   2
  -8  12   0 331.465 13.6248   2
   8  12   0 318.095 18.2034   2
   0 -13   0 35.4921 7.03159   1
   1 -13   0 60.7645 3.04859   2
  -1 -13   0 57.0682 4.07945   3
   1 -13   0 65.3305 2.97412   2
  -1 -13   0 69.2402 4.46866   2
  -1 -13   0 49.0067 4.00311   2
  -1  13   0 62.6915 2.94617   2
   1  13   0 68.5615 4.39893   2
  -1  13   0 58.6297 3.06098   2
  -2 -13   0 260.191 11.3499   2
  -2 -13   0 275.489 11.4090   2
  -2 -13   0 248.765 11.0044   3
   2  13   0 278.447 11.3945   2
   2  13   0 265.168 11.3985   2
   3 -13   0 1.41718 0.79029   3
  -3 -13   0 1.50888 2.19354   2
  -3 -13   0 0.31381 1.59731   3
  -3 -13   0 1.21123 2.30101   2
   3  13   0 -0.6596 1.86912   2
   3  13   0 2.70116 2.22322   2
  -4 -13   0 1432.02 46.7259   3
   4 -13   0 1413.34 42.9590   3
  -4 -13   0 1443.62 47.1324   2
  -4 -13   0 1387.79 47.0255   2
  -4  13   0 1407.53 41.7186   2
   4  13   0 1394.58 46.8816   2
   4  13   0 1384.88 47.0449   2
   5 -13   0 236.081 9.27488   3
  -5 -13   0 197.424 11.9614   2
  -5 -13   0 216.167 11.7131   3
  -5 -13   0 205.711 11.9037   2
   5 -13   0 222.124 7.96778   2
   5 -13   0 211.395 7.90625   2
   5  13   0 227.146 12.3409   2
  -5  13   0 223.585 8.02861   2
   5  13   0 199.872 11.8316   2
  -5  13   0 219.464 7.99800   2
  -6 -13   0 317.097 16.1536   3
  -6 -13   0 341.443 17.0117   2
   6 -13   0 314.549 13.2294   3
   6 -13   0 311.026 11.8634   2
  -6 -13   0 322.293 16.4765   2
  -6  13   0 336.219 12.0362   2
   6  13   0 323.991 16.6040   2
   6  13   0 366.808 17.1916   2
  -6  13   0 325.009 11.9115   2
   7 -13   0 132.745 6.96183   2
   7 -13   0 136.994 8.39161   3
  -7 -13   0 150.311 11.7155   2
  -7 -13   0 115.969 10.1322   2
  -7  13   0 124.897 6.67872   2
   7  13   0 131.188 10.4572   2
  -7  13   0 142.394 7.00411   2
  -8 -13   0 19.7717 5.79746   2
   8 -13   0 21.9163 4.23909   3
   8  13   0 13.6673 5.83976   2
  -8  13   0 15.2197 2.85067   2
  -8  13   0 21.5462 3.19795   2
   0 -14   0 915.914 28.2349   2
   0 -14   0 882.878 28.2515   2
   0  14   0 895.885 28.3636   2
   0  14   0 865.858 28.1354   2
  -1 -14   0 366.692 14.1721   2
   1 -14   0 381.098 12.6275   2
  -1 -14   0 363.940 14.0672   3
   1 -14   0 392.160 12.5137   2
  -1 -14   0 369.012 14.1384   2
  -1  14   0 400.994 12.7472   2
   1  14   0 394.276 14.4502   2
  -1  14   0 404.362 12.5524   2
  -2 -14   0 643.716 22.6994   2
  -2 -14   0 605.682 22.3585   3
  -2 -14   0 639.389 22.7521   2
   2  14   0 669.494 22.9826   2
   2  14   0 649.508 22.6624   2
  -3 -14   0 2965.42 89.4997   2
  -3 -14   0 2600.23 88.5829   3
   3 -14   0 2752.84 84.9375   3
  -3 -14   0 3012.21 89.4411   2
   3  14   0 3059.28 89.6999   2
   3  14   0 2931.63 89.2760   2
  -4 -14   0 8.52141 3.17267   2
   4 -14   0 3.58986 1.21905   3
  -4 -14   0 5.42547 2.39630   3
  -4 -14   0 6.04207 3.25775   2
   4  14   0 3.47013 2.56325   2
   4  14   0 2.30540 2.64710   2
  -5 -14   0 759.937 29.2614   2
  -5 -14   0 755.497 29.4028   2
   5 -14   0 802.487 25.3194   3
  -5 -14   0 769.466 28.8790   3
   5  14   0 768.035 29.2922   2
   5  14   0 706.518 28.9616   2
  -5  14   0 803.837 23.4906   2
  -6 -14   0 522.956 22.5300   2
   6 -14   0 493.329 16.4388   2
  -6 -14   0 464.087 22.9354   3
  -6 -14   0 510.873 22.7229   2
   6 -14   0 527.122 18.6574   3
  -6  14   0 525.884 16.7139   2
   6  14   0 469.980 22.1110   2
   6  14   0 487.981 22.2092   2
  -6  14   0 519.365 16.5736   2
  -7 -14   0 235.739 14.6267   2
   7 -14   0 251.994 11.9089   3
  -7 -14   0 226.632 14.9581   2
  -7  14   0 254.016 9.72670   2
   7  14   0 247.917 15.1175   2
  -7  14   0 248.107 9.54118   2
  -8 -14   0 292.400 17.9660   2
   8 -14   0 298.522 14.1487   3
   8  14   0 266.099 16.8767   2
  -8  14   0 287.336 11.5379   2
  -8  14   0 274.333 11.0270   2
   0 -15   0 7.36475 1.62983   2
   0 -15   0 8.89235 1.79980   2
   0  15   0 7.01996 1.72030   2
   1 -15   0 117.568 4.59308   2
   1 -15   0 97.7490 4.55125   2
  -1 -15   0 107.641 5.86563   3
  -1 -15   0 122.493 6.24695   2
  -1 -15   0 97.2380 5.86347   2
  -1  15   0 116.857 4.59995   2
   1  15   0 96.1644 5.62691   2
  -2 -15   0 92.1095 6.15018   2
  -2 -15   0 102.665 6.27726   3
  -2 -15   0 103.412 6.36739   2
   2  15   0 97.1824 6.33034   2
   2  15   0 112.417 6.58753   2
   3 -15   0 27.6039 1.81123   3
  -3 -15   0 22.0824 3.86853   2
  -3 -15   0 24.8001 3.82826   3
  -3 -15   0 31.8744 4.68678   2
   3  15   0 23.9727 3.97612   2
   3  15   0 30.9018 4.47729   2
   4 -15   0 1.97326 1.03612   3
  -4 -15   0 5.28615 3.03065   2
  -4 -15   0 -1.2936 2.33493   3
  -4 -15   0 7.10148 2.96386   2
   4  15   0 3.06856 2.39282   2
   4  15   0 -1.6782 2.64436   2
  -5 -15   0 26.2756 5.10202   2
   5 -15   0 30.8354 3.09137   3
  -5 -15   0 33.6219 5.44079   3
  -5 -15   0 29.5111 5.55110   2
   5  15   0 32.3650 5.36681   2
   5  15   0 30.2729 5.16853   2
  -6 -15   0 1.91567 5.77777   3
  -6 -15   0 7.88317 4.03208   2
   6 -15   0 3.06838 1.99811   3
  -6 -15   0 5.28870 3.62521   2
   6  15   0 6.33029 3.83662   2
   6  15   0 6.35541 3.58745   2
   7 -15   0 182.986 9.65888   3
  -7 -15   0 159.086 12.3439   2
  -7 -15   0 190.104 13.0297   2
   7  15   0 189.313 13.2341   2
  -8 -15   0 19.0255 6.25191   2
   8 -15   0 31.3797 4.74732   3
   8  15   0 18.8018 6.26742   2
   0 -16   0 2800.14 88.8902   2
   0 -16   0 3108.53 89.0630   2
   0  16   0 2986.45 89.1603   2
   0  16   0 2963.65 88.9393   2
  -1 -16   0 124.475 6.53723   3
   1 -16   0 118.126 5.19832   2
   1 -16   0 126.168 5.12441   2
  -1 -16   0 130.762 6.73834   2
  -1 -16   0 122.020 6.61109   2
  -1  16   0 122.517 5.11482   2
   1  16   0 127.067 6.53481   2
   1  16   0 125.116 6.73477   2
  -1  16   0 125.991 5.35173   2
  -2 -16   0 443.847 17.5843   2
  -2 -16   0 459.142 17.6128   2
  -2 -16   0 441.880 17.3740   3
   2  16   0 476.051 17.7100   2
   2  16   0 477.583 17.9021   2
  -3 -16   0 1341.86 45.7415   3
  -3 -16   0 1410.11 46.2547   2
  -3 -16   0 1435.65 46.2226   2
   3 -16   0 1342.04 41.5558   3
   3  16   0 1365.56 46.1464   2
   3  16   0 1473.69 46.3055   2
  -4 -16   0 7.40178 3.05194   2
   4 -16   0 1.96438 0.97845   3
  -4 -16   0 2.99188 2.35193   3
  -4 -16   0 2.44446 2.35294   2
   4  16   0 5.70914 2.74062   2
   4  16   0 0.90341 2.32225   2
  -5 -16   0 1160.36 41.4737   2
  -5 -16   0 1151.21 40.8501   3
   5 -16   0 1193.01 36.3911   3
  -5 -16   0 1145.55 41.2937   2
   5  16   0 1128.58 41.1098   2
   5  16   0 1159.58 41.4108   2
   6 -16   0 536.924 18.9078   3
  -6 -16   0 561.754 24.1601   2
  -6 -16   0 484.981 22.9619   2
   6  16   0 497.987 23.2339   2
   6  16   0 536.807 23.6000   2
  -7 -16   0 140.635 12.2745   2
   7 -16   0 162.660 8.75018   3
  -7 -16   0 160.562 12.5170   2
   7  16   0 139.025 11.3128   2
  -8 -16   0 364.298 21.1402   2
   8 -16   0 390.192 16.7291   3
   8  16   0 371.828 20.7534   2
  -1 -17   0 11.1659 2.36762   2
  -1 -17   0 15.8017 2.77516   2
   1 -17   0 15.2303 1.90009   2
  -1 -17   0 11.3838 2.13928   3
   1 -17   0 18.5158 1.95102   2
  -1  17   0 11.5234 1.62868   2
  -1  17   0 13.3118 1.86661   2
   1  17   0 14.0264 2.65829   2
   1  17   0 16.1873 2.65756   2
  -2 -17   0 324.964 14.0651   3
  -2 -17   0 345.671 14.4862   2
  -2 -17   0 353.926 14.4381   2
   2  17   0 356.891 14.6675   2
   2  17   0 348.993 14.4128   2
  -3 -17   0 -0.5747 1.78842   3
  -3 -17   0 -0.5088 2.26266   2
  -3 -17   0 0.61806 2.04181   2
   3 -17   0 0.89201 0.76068   3
   3  17   0 0.94152 2.27517   2
   3  17   0 3.25672 2.38597   2
  -4 -17   0 26.8030 4.58678   2
  -4 -17   0 22.0308 4.13195   2
  -4 -17   0 23.2544 4.04251   3
   4 -17   0 23.9564 2.08678   3
   4  17   0 20.1273 4.33982   2
   4  17   0 20.8584 4.38286   2
  -5 -17   0 3.99554 3.38550   2
   5 -17   0 1.09458 1.26115   3
  -5 -17   0 -3.9571 2.53548   3
  -5 -17   0 0.46896 2.92610   2
   5  17   0 3.06991 3.13622   2
   5  17   0 0.28508 2.94172   2
  -6 -17   0 27.2801 5.73225   2
   6 -17   0 22.5831 3.19025   3
  -6 -17   0 14.5028 4.65268   2
   6  17   0 28.8879 5.79883   2
   6  17   0 23.1026 5.69678   2
  -7 -17   0 4.65126 4.22342   2
  -7 -17   0 -0.5375 5.33831   2
   7 -17   0 2.07970 2.03318   3
   7  17   0 -2.7217 3.40248   2
  -8 -17   0 97.0256 11.4652   2
   8 -17   0 116.189 7.98633   3
   8  17   0 108.637 12.1965   2
   0 -18   0 3232.60 98.9339   3
   0 -18   0 3383.50 98.8535   2
   0 -18   0 3110.28 98.7628   2
   0  18   0 3427.50 99.1681   2
   0  18   0 3306.99 98.8197   2
  -1 -18   0 203.289 9.41673   3
  -1 -18   0 195.445 9.39251   2
  -1 -18   0 210.183 9.45679   2
   1 -18   0 188.596 7.84179   2
   1 -18   0 219.607 7.84308   2
  -1  18   0 210.627 7.82326   2
   1  18   0 224.843 9.90511   2
   1  18   0 199.980 9.36868   2
  -1  18   0 205.055 8.04516   2
  -2 -18   0 708.400 26.0625   3
  -2 -18   0 782.814 26.5102   2
  -2 -18   0 719.713 26.3547   2
   2  18   0 743.979 26.4989   2
   2  18   0 758.078 26.3945   2
  -3 -18   0 682.091 25.5988   3
  -3 -18   0 709.979 26.0417   2
  -3 -18   0 704.903 25.9074   2
   3 -18   0 684.339 21.3206   3
   3  18   0 711.867 25.8464   2
   3  18   0 661.446 25.7691   2
  -4 -18   0 95.6514 7.84811   2
  -4 -18   0 94.3644 7.89151   2
   4 -18   0 90.2941 4.10296   3
  -4 -18   0 102.977 7.74984   3
   4  18   0 84.9982 7.30403   2
   4  18   0 92.7669 7.89758   2
   5 -18   0 492.904 16.4076   3
  -5 -18   0 502.885 21.7249   2
  -5 -18   0 446.976 20.6742   3
  -5 -18   0 497.107 21.5701   2
   5  18   0 453.282 21.0489   2
   5  18   0 493.913 21.6089   2
   6 -18   0 325.048 12.3029   3
  -6 -18   0 312.719 16.8936   2
  -6 -18   0 295.535 16.5281   2
   6  18   0 328.876 17.2867   2
   6  18   0 272.487 16.5052   2
  -7 -18   0 39.9337 8.22773   2
   7 -18   0 39.0357 4.37413   3
  -7 -18   0 46.4704 7.73303   2
   7  18   0 40.9335 7.56651   2
   8 -18   0 347.406 14.9489   3
  -8 -18   0 309.503 19.1663   2
   8  18   0 323.953 20.2561   2
   0 -19   0 43.1865 3.82580   3
  -1 -19   0 1500.00 49.2291   2
  -1 -19   0 1622.34 49.3522   2
   1 -19   0 1368.35 47.0755   2
   1 -19   0 1617.59 47.1271   2
  -1 -19   0 1500.45 49.1490   3
  -1  19   0 1557.53 47.4354   2
   1  19   0 1635.10 49.6682   2
  -1  19   0 1562.97 47.1097   2
   1  19   0 1587.53 49.2650   2
  -2 -19   0 241.038 11.4233   2
  -2 -19   0 257.612 11.5398   3
  -2 -19   0 259.884 11.5958   2
   2  19   0 207.835 11.5138   2
   2  19   0 232.321 11.3682   2
  -3 -19   0 12.7669 3.36412   2
  -3 -19   0 15.5059 3.32865   3
   3 -19   0 14.9455 1.66566   3
  -3 -19   0 16.9769 3.85071   2
   3  19   0 14.4844 3.44237   2
   3  19   0 17.2421 3.92767   2
  -4 -19   0 115.638 8.34438   2
  -4 -19   0 98.5037 8.25800   2
  -4 -19   0 99.9581 8.01039   3
   4 -19   0 101.786 4.40705   3
   4  19   0 96.2854 7.91300   2
   4  19   0 107.502 8.08023   2
   5 -19   0 2.76681 1.29853   3
  -5 -19   0 -4.7233 2.64828   3
  -5 -19   0 0.83389 2.89837   2
  -5 -19   0 -6.0955 2.50718   2
   5  19   0 -3.4903 2.78023   2
   5  19   0 -0.1914 2.78395   2
  -6 -19   0 66.2383 7.67286   2
   6 -19   0 60.8785 4.42766   3
  -6 -19   0 69.1735 8.55054   2
   6  19   0 47.1469 7.13914   2
   6  19   0 49.3490 7.77625   2
  -7 -19   0 25.8437 6.64148   2
   7 -19   0 31.0286 3.92190   3
  -7 -19   0 25.5580 7.56516   2
   7  19   0 37.7706 7.52228   2
   8 -19   0 4.08315 2.48220   3
  -8 -19   0 -4.1422 4.91130   2
   8  19   0 4.10089 5.79379   2
   0 -20   0 1496.51 46.1800   2
   0 -20   0 1469.82 46.3895   3
   0 -20   0 1470.82 46.2880   2
   0  20   0 1484.63 46.4369   2
   0  20   0 1447.12 46.0769   2
  -1 -20   0 62.0157 5.21032   2
  -1 -20   0 53.8907 4.89198   3
  -1 -20   0 63.2642 5.18173   2
   1 -20   0 71.3303 3.91871   2
   1 -20   0 57.4667 3.92594   2
  -1  20   0 72.0117 4.26721   2
   1  20   0 77.8816 5.75085   2
   1  20   0 59.5499 5.17690   2
  -1  20   0 71.6651 3.96121   2
  -2 -20   0 700.701 25.1289   2
  -2 -20   0 679.212 25.0705   2
  -2 -20   0 704.647 25.0412   3
   2  20   0 692.317 25.2792   2
   2  20   0 645.569 26.8845   2
   3 -20   0 723.742 22.2394   3
  -3 -20   0 713.374 26.9523   2
  -3 -20   0 679.861 26.5085   3
  -3 -20   0 713.493 26.8243   2
   3  20   0 718.407 26.7356   2
   3  20   0 730.753 27.1147   2
  -4 -20   0 15.8590 4.03644   2
   4 -20   0 17.4311 1.84965   3
  -4 -20   0 20.2069 4.23841   2
  -4 -20   0 20.8724 4.10402   3
   4  20   0 20.7779 4.41161   2
   4  20   0 15.6187 4.35212   2
  -5 -20   0 241.024 14.3512   2
  -5 -20   0 261.829 14.3656   3
   5 -20   0 264.250 9.52817   3
  -5 -20   0 255.929 14.4862   2
   5  20   0 255.007 14.6724   2
   5  20   0 240.679 14.3094   2
   6 -20   0 143.643 7.00092   3
  -6 -20   0 134.421 11.5572   2
  -6 -20   0 168.931 12.0978   2
   6  20   0 136.531 11.6734   2
   6  20   0 160.131 12.1666   2
   7 -20   0 22.5924 3.42151   3
  -7 -20   0 19.0013 5.89436   2
   7  20   0 13.0235 5.72153   2
   8 -20   0 88.2213 6.60057   3
   0 -21   0 15.1757 2.40317   3
   0 -21   0 14.3100 2.57424   2
   1 -21   0 1665.81 50.4499   2
  -1 -21   0 1585.16 52.3497   3
   1 -21   0 1687.05 50.1320   2
  -1 -21   0 1659.15 52.3936   2
  -1 -21   0 1709.91 52.6810   2
  -1  21   0 1695.21 50.5901   2
   1  21   0 1697.97 52.7897   2
   1  21   0 1638.87 52.2794   2
  -1  21   0 1476.17 49.9744   2
  -2 -21   0 65.2032 5.84566   2
  -2 -21   0 66.3953 5.89832   2
  -2 -21   0 66.5185 5.66320   3
   2  21   0 56.7787 5.86952   2
  -3 -21   0 579.060 22.9519   3
   3 -21   0 579.185 18.4415   3
  -3 -21   0 578.580 23.0121   2
  -3 -21   0 569.458 22.9586   2
   3  21   0 596.492 23.2085   2
   3  21   0 568.373 22.8579   2
  -4 -21   0 526.656 21.9948   2
  -4 -21   0 511.675 21.4546   3
  -4 -21   0 519.297 21.7575   2
   4  21   0 473.152 21.3822   2
   4  21   0 475.829 21.1994   2
  -5 -21   0 31.5332 5.35632   2
  -5 -21   0 28.8877 5.19078   3
   5 -21   0 32.1413 2.67748   3
  -5 -21   0 35.3808 6.07725   2
   5  21   0 31.8741 6.02424   2
   5  21   0 23.9817 5.16860   2
  -6 -21   0 59.5320 8.41281   2
   6 -21   0 78.5339 4.60427   3
   6  21   0 71.7880 9.28112   2
   6  21   0 49.4709 7.49484   2
  -7 -21   0 249.713 16.3641   2
   7 -21   0 259.370 10.9771   3
   7  21   0 225.819 16.4786   2
   0 -22   0 29.0523 3.68291   2
   0 -22   0 38.6336 3.71877   2
   0 -22   0 32.1335 3.53024   3
   0  22   0 37.0427 3.84273   2
   0  22   0 36.4742 3.64559   2
  -1 -22   0 98.4769 6.54909   2
  -1 -22   0 97.2980 6.45551   3
   1 -22   0 93.4568 4.88474   2
  -1 -22   0 101.588 6.53582   2
   1 -22   0 90.5669 5.12690   2
  -1  22   0 95.1636 5.25813   2
   1  22   0 92.5691 6.43737   2
  -1  22   0 96.3003 4.99454   2
   1  22   0 107.590 7.01482   2
  -2 -22   0 5.11907 2.77607   2
  -2 -22   0 4.86354 2.57118   2
  -2 -22   0 10.3747 2.88610   3
   2  22   0 4.94494 2.75495   2
  -3 -22   0 476.190 19.7169   2
   3 -22   0 426.635 14.7532   3
  -3 -22   0 469.596 19.4230   3
  -3 -22   0 468.490 19.4804   2
   3  22   0 417.622 18.8871   2
   3  22   0 451.499 19.5958   2
  -4 -22   0 9.03834 3.45528   3
   4 -22   0 8.81945 1.40252   3
  -4 -22   0 8.40226 3.64890   2
  -4 -22   0 12.3617 4.25869   2
   4  22   0 5.57960 3.35444   2
   4  22   0 0.94395 3.38247   2
  -5 -22   0 250.728 16.5985   2
  -5 -22   0 253.298 14.6990   3
  -5 -22   0 267.408 15.2156   2
   5 -22   0 266.678 9.41818   3
   5  22   0 237.442 14.8319   2
   5  22   0 263.376 15.1282   2
  -6 -22   0 23.7806 5.84715   2
   6 -22   0 22.2044 2.79321   3
   6  22   0 16.3318 5.39637   2
   6  22   0 18.9706 6.17074   2
  -7 -22   0 53.8789 8.57289   2
   7 -22   0 75.3848 5.19735   3
   7  22   0 56.4980 9.59309   2
   0 -23   0 1.21895 1.82115   2
   0 -23   0 -0.4338 1.29494   3
   0 -23   0 2.83337 1.72742   2
   0  23   0 1.49434 1.78182   2
   0  23   0 4.59051 1.84924   2
  -1 -23   0 258.863 12.0194   2
   1 -23   0 262.067 10.0575   2
  -1 -23   0 271.082 12.2304   3
   1 -23   0 254.218 10.6809   3
  -1 -23   0 281.997 12.2943   2
   1 -23   0 267.408 10.4248   2
   1  23   0 282.059 12.4973   2
  -1  23   0 277.168 10.6022   2
   1  23   0 265.476 11.9850   2
  -2 -23   0 1086.14 36.1266   2
  -2 -23   0 995.481 35.5047   3
  -2 -23   0 1039.31 35.7283   2
   2  23   0 989.873 35.7766   2
   3 -23   0 60.2088 3.44875   3
  -3 -23   0 71.1056 6.70056   3
  -3 -23   0 45.2337 6.20887   2
  -3 -23   0 67.2948 6.66878   2
   3  23   0 50.7537 6.25906   2
   3  23   0 55.8411 6.70182   2
  -4 -23   0 1349.61 47.7296   3
   4 -23   0 1401.09 41.5798   3
  -4 -23   0 1454.77 48.8778   2
  -4 -23   0 1291.52 49.6225   2
   4  23   0 1433.82 48.7749   2
   4  23   0 1303.70 47.4783   2
  -5 -23   0 117.454 9.65162   2
  -5 -23   0 102.746 9.88673   3
   5 -23   0 116.317 5.01301   3
   5  23   0 101.690 9.50964   2
   5  23   0 124.769 10.6325   2
   6 -23   0 380.647 13.3070   3
  -6 -23   0 363.497 19.8500   2
   6  23   0 383.874 20.0436   2
   6  23   0 345.478 19.9183   2
  -7 -23   0 417.600 22.8111   2
   7 -23   0 444.392 16.0040   3
   7  23   0 428.011 23.6333   2
   0 -24   0 78.5182 5.57109   2
   0 -24   0 72.6406 5.09592   2
   0 -24   0 78.8607 5.44950   3
   0  24   0 73.5646 5.23641   2
   0  24   0 73.3360 5.43357   2
  -1 -24   0 5.72647 2.35063   2
   1 -24   0 3.24371 1.54484   3
  -1 -24   0 -0.3969 1.87584   2
   1 -24   0 3.20050 1.49510   2
   1 -24   0 3.16574 1.69268   2
  -1 -24   0 4.30485 2.09251   3
   1  24   0 5.43610 2.49312   2
  -1  24   0 2.78328 1.53151   2
   1  24   0 3.84739 2.28443   2
  -1  24   0 5.04621 1.75324   2
  -2 -24   0 87.2893 7.22972   2
  -2 -24   0 74.8134 6.84297   2
  -2 -24   0 87.3688 6.90463   3
   2  24   0 85.4551 7.21108   2
  -3 -24   0 -1.7418 2.35664   2
   3 -24   0 0.54636 1.09077   3
  -3 -24   0 -2.8049 1.87924   3
   3  24   0 1.52449 2.80540   2
   3  24   0 4.66467 2.93101   2
  -4 -24   0 21.1059 5.14987   2
   4 -24   0 28.0793 2.30812   3
  -4 -24   0 24.0027 5.13431   3
   4  24   0 23.2109 5.00960   2
   4  24   0 27.8516 5.42269   2
  -5 -24   0 3.37205 3.63974   2
   5 -24   0 11.6286 1.54462   3
  -5 -24   0 11.8044 4.69647   3
   5  24   0 15.1639 5.21258   2
   5  24   0 2.59695 4.50563   2
  -6 -24   0 9.61275 4.69052   2
   6 -24   0 10.2204 1.93233   3
   6  24   0 3.61127 5.71738   2
   6  24   0 18.9400 5.51084   2
   7 -24   0 1.77929 1.70327   3
  -7 -24   0 -7.0260 5.08729   2
   7  24   0 -5.6651 5.19712   2
   0 -25   0 1.02748 1.60051   3
   0 -25   0 2.09752 2.01968   2
   0 -25   0 2.18239 1.75221   2
   0  25   0 1.68304 2.04526   2
   0  25   0 1.75995 1.94315   2
  -1 -25   0 785.458 29.7184   2
   1 -25   0 787.725 26.9295   3
  -1 -25   0 815.339 28.7530   3
   1 -25   0 800.286 25.9257   2
   1 -25   0 800.589 26.2382   2
  -1 -25   0 785.060 28.3398   2
  -1  25   0 816.938 26.1047   2
   1  25   0 812.690 28.3719   2
  -1  25   0 796.105 26.4448   2
   1  25   0 815.604 28.7810   2
  -2 -25   0 548.746 21.8676   3
  -2 -25   0 551.901 21.8914   2
   2  25   0 536.096 21.5424   2
   2  25   0 554.310 22.1886   2
  -3 -25   0 7.72689 3.63862   2
   3 -25   0 16.7038 2.17769   3
  -3 -25   0 14.7155 3.93963   3
   3  25   0 11.4426 3.75072   2
   3  25   0 13.5437 3.73853   2
  -4 -25   0 846.153 33.9990   3
   4 -25   0 946.358 28.0592   3
  -4 -25   0 975.465 35.4605   2
   4  25   0 948.265 35.5449   2
   4  25   0 803.170 33.6590   2
  -5 -25   0 53.0083 7.77427   2
  -5 -25   0 51.1782 7.73342   3
   5  25   0 55.5548 7.55899   2
   5  25   0 70.4624 8.66068   2
   6 -25   0 246.408 8.79653   3
  -6 -25   0 232.354 15.2838   2
   6  25   0 218.266 15.8434   2
   6  25   0 201.581 21.8482   2
  -7 -25   0 265.165 18.2078   2
   7  25   0 275.225 18.6457   2
   0 -26   0 35.4696 4.15844   2
   0 -26   0 28.5319 3.80994   3
   0  26   0 28.7128 3.79081   2
   0  26   0 26.2211 3.79257   2
  -1 -26   0 36.2367 4.64491   2
   1 -26   0 36.1616 3.85753   3
  -1 -26   0 53.3470 5.27101   3
   1 -26   0 37.3832 3.61816   2
   1  26   0 48.0466 5.49979   2
  -1  26   0 43.1297 3.98765   2
   1  26   0 32.8110 4.57984   2
  -1  26   0 41.9485 3.56614   2
  -2 -26   0 4.74449 2.46253   3
   2 -26   0 8.89273 1.97627   3
  -2 -26   0 8.44839 3.02968   2
   2  26   0 5.39010 3.12803   2
  -3 -26   0 142.161 9.79517   2
   3 -26   0 135.164 6.17804   3
  -3 -26   0 122.089 9.27982   3
   3  26   0 126.827 9.09369   2
   3  26   0 139.125 10.1488   2
  -4 -26   0 2.35653 3.39182   3
   4 -26   0 2.86276 1.19439   3
  -4 -26   0 -4.0267 2.79307   2
   4  26   0 4.06709 3.51026   2
   4  26   0 0.06474 3.61715   2
  -5 -26   0 151.741 11.7518   3
  -5 -26   0 111.171 10.1020   2
   5  26   0 137.471 11.0643   2
   5  26   0 123.663 10.8624   2
  -6 -26   0 84.8363 10.5020   2
   6  26   0 86.4816 10.7884   2
   0 -27   0 4.92981 2.18392   2
   0 -27   0 1.98632 2.08190   3
   0  27   0 -0.8683 1.79234   2
   0  27   0 4.90519 2.10921   2
  -1 -27   0 735.218 26.8661   3
  -1 -27   0 741.710 26.6579   2
   1 -27   0 718.010 25.1493   3
   1 -27   0 700.779 24.1213   2
  -1  27   0 756.725 24.0778   2
  -1  27   0 730.783 24.4322   2
   1  27   0 673.501 26.1235   2
   1  27   0 744.651 27.0651   2
  -2 -27   0 225.334 12.2571   3
   2 -27   0 231.268 9.72678   3
  -2 -27   0 223.334 12.2178   2
   2  27   0 237.731 12.5982   2
   2  27   0 216.731 11.9517   2
   3 -27   0 317.339 11.2239   3
  -3 -27   0 292.728 15.2210   2
  -3 -27   0 275.821 14.8300   3
   3  27   0 261.790 14.6365   2
   3  27   0 287.787 15.4117   2
  -4 -27   0 169.024 11.8734   3
  -4 -27   0 187.789 12.5120   2
   4 -27   0 181.165 6.97236   3
   4  27   0 169.936 12.0272   2
   4  27   0 191.216 12.8592   2
  -5 -27   0 36.8556 6.92264   2
  -5 -27   0 38.4343 7.18851   3
   5  27   0 19.3731 6.26716   2
   5  27   0 16.1196 5.58992   2
  -6 -27   0 43.4791 8.61751   2
   6  27   0 32.5523 7.64664   2
   0 -28   0 296.927 13.1620   2
   0 -28   0 320.983 13.8280   3
   0  28   0 302.269 13.0476   2
   0  28   0 313.567 13.4772   2
   1 -28   0 21.1383 3.38652   3
  -1 -28   0 19.4501 3.71637   3
   1 -28   0 28.8543 3.45046   2
  -1 -28   0 22.3065 4.00339   2
  -1  28   0 29.8518 3.54179   2
   1  28   0 22.4825 4.02494   2
  -1  28   0 29.5997 3.18053   2
   1  28   0 17.7891 3.69587   2
  -2 -28   0 249.862 13.1806   3
   2 -28   0 246.136 10.3304   3
  -2 -28   0 242.620 13.0025   2
   2  28   0 245.755 13.0641   2
   2  28   0 235.968 13.1326   2
  -3 -28   0 210.614 12.8001   3
  -3 -28   0 207.836 12.9461   2
   3 -28   0 241.254 9.46981   3
   3 -28   0 242.409 9.23236   3
   3  28   0 205.487 12.9678   2
   3  28   0 244.278 13.7306   2
  -4 -28   0 17.5283 4.66537   3
   4 -28   0 22.2612 2.26927   3
  -4 -28   0 10.2752 4.62323   2
   4  28   0 19.1858 5.01195   2
  -5 -28   0 120.192 11.1523   3
  -5 -28   0 107.373 9.87441   2
   5  28   0 93.9818 10.6072   2
   5  28   0 113.857 10.5509   2
  -6 -28   0 80.3953 9.75533   2
   6  28   0 98.6989 10.4925   2
   0 -29   0 4.92275 2.59550   2
   0 -29   0 9.35226 2.70683   3
   0  29   0 10.4565 2.97658   2
   0  29   0 8.36910 2.63333   2
   1 -29   0 213.047 9.39125   2
   1 -29   0 228.169 10.5618   3
  -1 -29   0 210.291 11.4506   2
  -1 -29   0 225.533 11.8411   3
  -1  29   0 222.860 9.23286   2
  -1  29   0 222.864 9.67831   2
   1  29   0 236.361 12.1961   2
   1  29   0 223.513 11.4784   2
  -2 -29   0 0.05162 3.00532   2
   2 -29   0 4.50755 1.91898   3
  -2 -29   0 -4.5680 2.20300   3
   2  29   0 4.59730 2.90971   2
   2  29   0 5.99850 3.52308   2
  -3 -29   0 3.63873 3.28281   3
   3 -29   0 9.80728 2.15289   3
  -3 -29   0 8.22738 4.11491   2
   3 -29   0 6.39072 1.81332   3
   3  29   0 11.0868 4.10578   2
   4 -29   0 330.027 10.9817   3
  -4 -29   0 290.972 16.7873   3
   4 -29   0 326.388 10.8250   3
  -4 -29   0 295.154 16.8087   2
   4  29   0 274.247 16.7673   2
   4  29   0 307.697 17.4836   2
  -5 -29   0 64.2105 8.96206   2
   5  29   0 80.2890 9.66382   2
  -6 -29   0 133.301 13.2858   2
   6  29   0 140.210 13.0935   2
   0 -30   0 735.997 27.5130   3
   0 -30   0 745.100 26.9480   2
   0  30   0 760.337 27.4126   2
   0  30   0 788.230 26.9222   2
   1 -30   0 3.70456 1.96614   2
   1 -30   0 4.80397 1.99934   3
  -1 -30   0 5.64605 2.98741   2
  -1 -30   0 2.34657 2.22762   3
   1  30   0 2.16004 2.61322   2
   1  30   0 7.15404 3.13453   2
  -1  30   0 3.48711 1.85597   2
  -1  30   0 6.28645 1.81249   2
   2 -30   0 403.959 14.8550   3
  -2 -30   0 364.761 17.5522   3
  -2 -30   0 355.597 17.2175   2
   2  30   0 378.643 17.8812   2
   2  30   0 349.957 16.9042   2
  -3 -30   0 173.437 11.6917   2
   3 -30   0 189.830 8.12626   3
   3 -30   0 190.788 8.34355   3
  -3 -30   0 159.117 11.4289   3
   3  30   0 175.906 11.9679   2
  -4 -30   0 0.78465 3.86058   3
  -4 -30   0 9.34405 4.72736   2
   4  30   0 -3.6795 4.25307   2
   4  30   0 3.37087 3.86985   2
  -5 -30   0 150.347 12.1233   2
   5  30   0 150.266 12.7588   2
   0 -31   0 7.44536 2.80929   3
   0  31   0 11.1498 2.85589   2
   0  31   0 12.2349 3.28266   2
  -1 -31   0 4.66503 3.10673   2
   1 -31   0 6.81456 2.41205   2
   1 -31   0 1.37267 2.02472   3
  -1 -31   0 6.66595 2.83605   3
  -1  31   0 1.77683 1.58602   2
   1  31   0 10.6212 3.15479   2
   1  31   0 6.31197 3.09516   2
  -1  31   0 5.87809 2.14886   2
  -2 -31   0 57.3937 7.00952   2
   2 -31   0 68.9784 5.13656   3
  -2 -31   0 54.4154 6.97246   3
   2  31   0 64.7953 7.00932   2
   2  31   0 79.0173 7.78848   2
  -3 -31   0 12.9642 4.64347   2
  -3 -31   0 15.1244 4.91870   3
   3 -31   0 21.0221 3.07823   3
   3 -31   0 20.7547 2.87912   3
   3  31   0 13.0466 4.43819   2
  -4 -31   0 46.8408 7.14630   2
   4  31   0 48.0651 7.39470   2
   4  31   0 48.6863 7.52070   2
  -5 -31   0 2.61305 6.22385   2
   5  31   0 12.2821 5.27574   2
   0 -32   0 185.342 10.5706   2
   0 -32   0 205.160 11.0264   3
   0  32   0 208.175 10.3113   2
   0  32   0 205.729 10.7003   2
   1 -32   0 9.22025 2.55056   3
  -1 -32   0 11.7554 3.69871   2
  -1 -32   0 10.1345 3.31032   3
  -1  32   0 10.2784 2.12151   2
   1  32   0 7.69928 2.92711   2
  -1  32   0 6.67345 2.03188   2
   1  32   0 7.61076 3.28176   2
   2 -32   0 144.575 7.75780   3
  -2 -32   0 126.384 9.63518   2
  -2 -32   0 137.727 10.0788   3
   2  32   0 162.082 10.9005   2
   2  32   0 123.098 9.47581   2
  -3 -32   0 390.145 19.8754   3
   3 -32   0 414.878 15.2187   3
   3 -32   0 452.196 15.7756   3
  -3 -32   0 393.046 20.3041   2
   3  32   0 375.565 19.3818   2
   3  32   0 421.736 20.4944   2
  -4 -32   0 -5.3517 4.24763   2
   4  32   0 3.13610 3.98140   2
   5  32   0 384.668 21.2618   2
   0 -33   0 4.21334 3.40020   2
   0 -33   0 3.87661 2.65384   3
   0  33   0 6.50799 2.57293   2
   0  33   0 8.24789 2.86912   2
   1 -33   0 3.28239 2.26013   3
  -1 -33   0 -1.6096 3.12536   2
  -1 -33   0 -3.5440 2.35275   3
  -1  33   0 -0.9967 1.47216   2
   1  33   0 -0.1550 2.62723   2
   1  33   0 1.26590 2.70018   2
  -1  33   0 0.72605 1.52508   2
  -2 -33   0 -0.6180 3.57342   2
  -2 -33   0 -1.0325 2.76427   3
   2 -33   0 -0.2006 1.72675   3
   2 -33   0 -1.1880 1.67266   3
   2  33   0 3.03655 3.26378   2
   2  33   0 1.11306 3.09512   2
  -3 -33   0 5.01142 4.52626   2
  -3 -33   0 0.64867 5.79350   3
   3 -33   0 10.4657 2.42060   3
   3 -33   0 5.98557 2.24391   3
   3  33   0 5.47917 4.16916   2
   3  33   0 -1.5236 4.55836   2
   4 -33   0 22.1121 2.38906   3
   4  33   0 36.5999 6.97485   2
   0 -34   0 326.509 15.4906   3
   0 -34   0 314.523 14.7896   2
   0  34   0 335.990 14.7636   2
   0  34   0 325.185 14.1955   2
  -1 -34   0 67.5096 7.19655   3
   1 -34   0 71.0341 6.12312   3
  -1 -34   0 70.3529 7.13711   2
   1  34   0 61.5017 6.65563   2
   1  34   0 66.5452 7.07597   2
  -1  34   0 72.0990 4.22971   2
  -1  34   0 63.8268 3.95939   2
   2 -34   0 87.9163 6.21120   3
  -2 -34   0 85.9086 10.5884   2
  -2 -34   0 78.9669 8.48134   3
   2 -34   0 103.259 6.91684   3
   2  34   0 89.9796 8.51944   2
   2  34   0 87.6650 8.77144   2
   3 -34   0 356.632 13.7054   3
   3 -34   0 358.062 13.4511   3
   3  34   0 294.633 17.4252   2
   3  34   0 306.207 17.5460   2
   4  34   0 1.58366 4.21578   2
   0 -35   0 -0.1495 2.51705   3
   0  35   0 4.10575 2.87241   2
   0  35   0 11.8027 3.27086   2
  -1 -35   0 20.3303 4.33720   3
   1 -35   0 29.2615 4.53083   3
   1  35   0 15.2280 4.12003   2
   1  35   0 16.8656 4.42570   2
   2 -35   0 54.5816 5.27387   3
   2 -35   0 63.5392 5.45243   3
   2  35   0 49.4471 7.10496   2
   2  35   0 43.4516 6.67236   2
   3 -35   0 14.7966 3.07997   3
   3 -35   0 13.6556 2.89600   3
   3  35   0 11.9456 4.63317   2
   0 -36   0 256.551 13.9234   3
   0  36   0 280.247 13.1553   2
   0  36   0 278.625 13.4149   2
  -1 -36   0 20.5563 5.02554   3
   1 -36   0 22.5162 4.02135   3
   1  36   0 22.1688 4.53223   2
   1  36   0 12.8472 4.46703   2
   2 -36   0 131.097 8.26816   3
   2 -36   0 123.415 8.05122   3
   2  36   0 113.215 10.1286   2
   2  36   0 117.717 9.98486   2
   3 -36   0 123.426 7.29919   3
   3 -36   0 134.014 7.32999   3
   3  36   0 135.663 11.3790   2
   0 -37   0 5.37527 3.46163   3
   0  37   0 2.24568 2.92121   2
   0  37   0 3.62585 2.77365   2
   1 -37   0 327.299 15.5107   3
   1  37   0 327.734 17.5964   2
   1  37   0 329.483 16.7100   2
   2 -37   0 86.2835 6.67689   3
   2 -37   0 91.7479 7.02614   3
   2  37   0 62.8665 8.90036   2
   2  37   0 95.0810 9.15924   2
   0  38   0 108.874 7.49416   2
   0  38   0 100.860 7.36126   2
   1 -38   0 17.1567 4.19926   3
   1  38   0 28.7757 5.11171   2
   1  38   0 18.6807 5.49346   2
  -9   0   1 1.49904 3.87196   2
   9   0  -1 4.47381 4.20758   3
  -9   0   1 5.22523 5.37756   2
   8   0  -1 -2.3306 2.17410   3
  -8   0   1 4.39672 3.53029   2
   8   0  -1 -4.9605 3.18980   2
  -8   0   1 0.33990 3.16004   2
  -8   0   1 -1.6166 2.34204   3
   7   0  -1 4.32434 2.64409   3
  -7   0   1 5.75453 2.61503   2
   7   0  -1 7.80516 2.89251   2
  -7   0   1 -0.8935 2.51699   2
   6   0  -1 -0.4476 1.96547   2
   6   0  -1 -1.9948 2.04536   2
  -6   0   1 0.23435 2.19281   2
  -6   0   1 -0.8810 1.15259   2
   6   0  -1 -0.4444 2.13582   3
  -6   0   1 0.12304 1.49739   3
  -5   0   1 2.17778 2.16176   2
   5   0  -1 -1.2697 1.56705   2
  -5   0   1 1.97689 1.47178   3
   5   0  -1 3.63246 2.12360   3
   5   0  -1 -1.8528 1.69196   2
   4   0  -1 0.12838 1.60968   2
  -4   0   1 2.41199 1.83425   2
   4   0  -1 -0.7908 1.29539   2
   4   0  -1 1.93011 1.54294   3
  -4   0   1 1.07231 1.37530   3
   3   0  -1 -2.0892 0.97535   3
   3   0  -1 -0.0060 1.44817   2
   3   0  -1 2.03426 1.63901   2
  -3   0   1 2.02437 1.21585   3
  -3   0   1 2.26975 1.43977   2
  -2   0   1 1.84236 1.02244   3
   2   0  -1 0.47324 1.15335   2
   2   0  -1 -0.4179 0.98187   2
  -2   0   1 -0.1526 1.13100   2
   2   0  -1 -0.2878 0.81306   3
   1   0  -1 2.94981 0.95196   2
  -1   0   1 1.59779 0.68255   3
  -1   0   1 1.68814 0.81020   2
   1   0  -1 0.77737 0.78288   2
   1   0  -1 1.37366 0.72893   3
   1   0   1 1.56653 0.77532   3
   1   0   1 1.43129 0.92181   2
  -1   0  -1 0.64347 0.64354   3
  -1   0  -1 0.45051 0.84976   2
   1   0   1 0.49255 0.81478   2
   2   0   1 1.13987 1.29919   2
  -2   0  -1 1.30036 0.94085   3
   2   0   1 1.64410 0.95544   3
  -2   0  -1 1.94272 1.28390   2
   2   0   1 0.65039 1.17678   2
  -3   0  -1 1.29645 1.14188   3
  -3   0  -1 -0.2905 1.30829   2
   3   0   1 0.86436 1.41757   2
   3   0   1 1.61334 1.45284   2
   3   0   1 1.52501 1.27002   3
   4   0   1 2.19421 1.77504   2
   4   0   1 2.77663 1.72522   2
  -4   0  -1 2.49227 1.80254   2
   4   0   1 -0.3262 1.43174   3
  -4   0  -1 3.05998 1.41700   3
  -5   0  -1 0.06145 1.95156   2
   5   0   1 -1.7756 1.11506   3
   5   0   1 1.06829 2.05360   2
  -5   0  -1 3.39692 1.60717   2
   5   0   1 2.77603 1.97210   2
  -5   0  -1 0.62228 1.37468   3
   6   0   1 0.13082 2.05622   3
  -6   0  -1 0.68931 2.27436   2
   6   0   1 0.56523 2.06180   2
  -6   0  -1 2.29747 1.91745   2
  -6   0  -1 2.79485 1.61467   3
  -6   0  -1 -0.3578 1.52104   3
   6   0   1 5.63033 2.56771   2
   7   0   1 2.25095 2.70718   2
  -7   0  -1 -0.7328 2.83767   2
  -7   0  -1 2.14197 2.02168   3
   7   0   1 1.10303 2.39586   3
  -7   0  -1 -1.9950 2.47631   2
   8   0   1 -1.1103 3.10245   2
  -8   0  -1 -0.9273 2.90824   2
  -8   0  -1 1.45365 2.68813   3
  -8   0  -1 0.87123 3.28543   2
  -9   0  -1 4.72362 3.59598   2
   9  -1  -1 555.461 24.5924   3
  -9  -1   1 491.650 27.0644   2
  -9  -1   1 517.037 23.7296   2
  -9   1   1 488.269 23.6306   2
   9   1  -1 564.632 24.9146   3
  -9   1   1 493.001 23.0459   2
   8  -1  -1 105.025 8.83940   3
   8  -1  -1 91.4926 8.45545   2
  -8  -1   1 104.683 8.39484   2
  -8  -1   1 92.7947 8.74827   2
  -8   1   1 105.899 8.77492   2
   8   1  -1 86.6891 8.51444   3
  -8   1   1 100.369 6.53459   3
   8   1  -1 77.6872 8.22988   2
  -8   1   1 104.806 8.65038   2
   7  -1  -1 491.497 20.7127   2
   7  -1  -1 509.453 21.2490   3
  -7  -1   1 496.621 21.2990   2
   7   1  -1 512.708 21.4715   3
  -7   1   1 501.943 20.7393   2
  -7   1   1 511.511 21.0848   2
   7   1  -1 502.404 21.1724   2
  -6  -1   1 534.862 21.3832   2
   6  -1  -1 555.911 21.2366   3
   6  -1  -1 540.714 21.1791   2
   6  -1  -1 581.064 21.3005   2
  -6  -1   1 497.500 19.7310   3
  -6   1   1 532.920 20.8425   2
   6   1  -1 524.457 21.3168   2
  -6   1   1 516.286 19.3366   3
  -6   1   1 571.001 21.3810   2
   6   1  -1 576.216 21.6671   3
   6   1  -1 527.598 21.1956   2
  -5  -1   1 9.49942 2.16896   3
   5  -1  -1 4.31240 2.10345   3
   5  -1  -1 6.33209 2.37087   2
  -5  -1   1 1.16965 2.02156   2
   5  -1  -1 6.19065 2.08656   2
  -5  -1   1 5.69403 2.65235   2
   5   1  -1 1.24686 2.12995   2
   5   1  -1 2.68514 2.01654   3
   5   1  -1 3.17548 2.05437   2
  -5   1   1 2.87138 1.53680   3
  -5   1   1 4.62028 1.80638   2
  -5   1   1 4.22013 2.25698   2
   4  -1  -1 1604.57 50.0360   2
   4  -1  -1 1553.89 49.7423   2
   4  -1  -1 1651.50 49.9393   3
  -4  -1   1 1608.79 49.5342   3
  -4  -1   1 1602.64 50.1802   2
  -4   1   1 1594.16 49.0773   3
  -4   1   1 1620.40 50.0888   2
   4   1  -1 1465.57 49.8106   3
   4   1  -1 1572.21 50.1264   2
   4   1  -1 1628.22 50.4000   2
   3  -1  -1 788.392 25.1890   2
  -3  -1   1 764.546 24.9070   3
   3  -1  -1 729.348 24.8906   2
  -3  -1   1 781.329 25.4628   2
   3  -1  -1 781.181 24.9790   3
  -3  -1   1 790.755 25.3845   2
   3   1  -1 752.616 25.2439   2
  -3   1   1 784.337 25.1572   2
  -3   1   1 790.261 24.6010   3
   3   1  -1 770.799 25.4404   2
   3   1  -1 748.456 25.1265   3
  -2  -1   1 10.4989 1.66995   2
   2  -1  -1 13.7886 1.81862   2
  -2  -1   1 13.4364 1.70422   3
   2  -1  -1 15.7305 1.83820   3
   2  -1  -1 18.1773 2.07924   2
  -2  -1   1 12.7604 1.92551   2
   2   1  -1 11.5734 1.83124   2
   2   1  -1 13.2517 1.69598   3
  -2   1   1 15.0037 1.88000   2
   2   1  -1 11.6254 1.91227   2
  -2   1   1 13.3901 1.69399   3
   1  -1  -1 2731.73 86.9482   1
  -1  -1   1 2928.80 88.7228   1
   1   1  -1 2824.37 88.2334   1
  -1   1   1 2757.03 86.8421   1
   0   1  -1 -0.0794 0.32643   2
   1   1   1 6182.70 185.839   1
  -1   1  -1 6085.29 183.578   1
   2  -1   1 3379.32 101.180   3
  -2  -1  -1 3432.72 101.690   2
  -2  -1  -1 3348.05 101.312   3
   2  -1   1 3517.92 101.398   2
   2   1   1 3493.31 101.755   2
  -2   1  -1 3334.45 100.877   3
  -2   1  -1 3351.08 101.307   2
   2   1   1 3494.23 101.574   3
   3  -1   1 334.077 12.1144   3
   3  -1   1 324.902 12.1575   2
  -3  -1  -1 327.915 12.0126   3
   3  -1   1 326.829 12.2163   2
  -3  -1  -1 337.243 12.5514   2
   3   1   1 340.278 12.5916   2
  -3   1  -1 336.259 12.2120   2
  -3   1  -1 340.767 12.3122   2
   3   1   1 344.996 12.4855   3
   3   1   1 312.962 12.4213   2
  -3   1  -1 319.206 11.5597   3
   4  -1   1 1931.37 60.2377   2
  -4  -1  -1 1858.77 60.4582   2
   4  -1   1 2006.85 60.3123   2
  -4  -1  -1 1893.94 59.6919   3
   4  -1   1 2053.81 60.3335   3
  -4   1  -1 1839.21 60.0967   2
  -4   1  -1 1951.75 60.2011   2
   4   1   1 1916.79 60.5604   2
   4   1   1 1986.82 60.6710   2
  -4   1  -1 1915.90 59.2073   3
   4   1   1 2022.36 60.6029   3
   5  -1   1 415.528 15.6831   2
   5  -1   1 401.130 15.4901   3
   5  -1   1 378.864 15.3635   2
  -5  -1  -1 383.376 15.7366   2
  -5  -1  -1 358.385 14.4178   3
   5   1   1 350.924 15.3491   2
   5   1   1 389.537 15.6517   3
   5   1   1 372.403 15.5913   2
  -5   1  -1 360.205 13.9425   3
  -5   1  -1 383.922 15.3235   2
  -5   1  -1 383.686 15.4606   2
  -6  -1  -1 117.883 7.26764   3
   6  -1   1 134.973 8.44391   3
   6  -1   1 124.937 8.05497   2
  -6  -1  -1 141.374 8.88187   2
   6  -1   1 127.785 8.28217   2
  -6   1  -1 151.108 8.84080   2
   6   1   1 151.935 9.04079   3
   6   1   1 142.374 8.85141   2
   6   1   1 133.265 8.51492   2
  -6   1  -1 132.194 7.03583   3
  -6   1  -1 124.804 6.85306   3
  -6   1  -1 143.246 8.47919   2
  -7  -1  -1 779.535 29.6659   2
   7  -1   1 780.689 29.4152   2
  -7  -1  -1 797.738 27.8173   3
  -7  -1  -1 810.329 30.1844   2
   7  -1   1 806.253 30.0372   3
   7   1   1 803.920 30.3042   3
  -7   1  -1 795.179 29.4603   2
   7   1   1 787.212 29.9156   2
  -7   1  -1 769.450 29.5357   2
  -7   1  -1 772.393 26.8605   3
  -8  -1  -1 72.7911 7.81474   2
  -8  -1  -1 66.3863 6.23249   3
  -8  -1  -1 71.1547 7.90834   2
   8  -1   1 71.0784 7.71195   2
  -8   1  -1 75.2592 7.82641   2
  -8   1  -1 68.6895 7.59036   2
   8   1   1 74.7425 7.63182   2
  -8   1  -1 67.1888 5.34824   3
  -9  -1  -1 70.5472 8.31446   2
  -9   1  -1 71.8908 8.11080   2
  -9   1  -1 60.6428 10.1608   2
   9  -2  -1 35.5159 6.24533   3
  -9  -2   1 26.8594 5.93242   2
  -9   2   1 27.2732 6.59891   2
   9   2  -1 21.9862 5.52782   3
  -9   2   1 20.5964 5.33133   2
  -8  -2   1 203.491 12.6560   2
   8  -2  -1 193.392 12.1864   3
   8  -2  -1 182.496 11.7118   2
  -8   2   1 173.583 11.2509   2
  -8   2   1 184.882 8.84459   3
  -8   2   1 219.287 12.5076   2
   8   2  -1 184.540 12.2347   3
   8   2  -1 183.787 12.0354   2
   7  -2  -1 142.930 9.52636   3
   7  -2  -1 149.497 9.29060   2
  -7  -2   1 131.748 13.2034   2
  -7  -2   1 143.074 9.89068   2
   7   2  -1 132.235 9.46720   2
  -7   2   1 129.143 9.10231   2
  -7   2   1 131.362 8.82974   2
   7   2  -1 135.802 9.63138   3
  -6  -2   1 32.8819 4.98923   2
  -6  -2   1 37.6088 4.16516   3
   6  -2  -1 34.5654 4.68000   2
  -6  -2   1 37.1101 5.23768   2
   6  -2  -1 38.2744 4.78015   3
   6  -2  -1 44.0846 4.78637   2
   6   2  -1 34.6880 4.92984   2
  -6   2   1 42.8206 4.82657   2
  -6   2   1 40.7805 5.01097   2
   6   2  -1 41.5091 5.20548   2
  -6   2   1 39.2354 3.76278   3
   6   2  -1 42.6922 5.14010   3
  -5  -2   1 105.480 7.03091   2
  -5  -2   1 103.833 7.06168   2
  -5  -2   1 100.209 6.22402   3
   5  -2  -1 120.806 6.90275   3
   5  -2  -1 99.3718 6.34763   2
   5  -2  -1 107.445 6.69069   2
   5   2  -1 107.362 6.92976   3
  -5   2   1 103.546 5.62294   3
   5   2  -1 112.086 7.25170   2
   5   2  -1 94.5246 6.53479   2
  -5   2   1 100.593 6.49543   2
  -5   2   1 106.051 6.70773   2
  -4  -2   1 24.3964 3.45422   2
   4  -2  -1 19.8404 2.86619   2
  -4  -2   1 30.3980 3.27319   3
   4  -2  -1 28.2905 3.23161   2
   4  -2  -1 27.6604 3.22425   3
   4   2  -1 26.2412 3.63916   2
   4   2  -1 23.0406 3.35506   2
  -4   2   1 31.0815 2.81513   3
  -4   2   1 27.6343 3.33141   2
  -4   2   1 30.2271 3.29219   2
   4   2  -1 32.2148 3.58071   3
  -3  -2   1 825.950 26.7906   3
   3  -2  -1 846.379 26.5833   3
   3  -2  -1 863.960 26.7763   2
  -3  -2   1 842.865 27.2226   2
  -3  -2   1 807.613 27.2249   2
   3  -2  -1 799.630 26.5176   2
   3   2  -1 788.210 26.9949   2
  -3   2   1 821.896 26.5657   2
  -3   2   1 832.955 26.0879   3
   3   2  -1 857.853 27.4029   2
   3   2  -1 816.762 26.9738   3
  -3   2   1 851.428 26.7329   2
   2  -2  -1 7.39973 1.23481   3
  -2  -2   1 5.68014 1.47386   2
  -2  -2   1 4.76063 1.47008   2
   2  -2  -1 9.24118 1.52172   2
  -2  -2   1 6.53510 1.44154   3
   2  -2  -1 6.42566 1.38698   2
   2   2  -1 7.98269 1.67271   2
  -2   2   1 8.09196 1.17133   3
   2   2  -1 5.66348 1.50722   2
  -2   2   1 6.19537 1.19166   2
   2   2  -1 5.23772 1.33474   3
  -2   2   1 6.28032 1.34470   2
  -1  -2   1 246.354 8.54695   3
  -1  -2   1 269.787 8.75122   2
  -1  -2   1 248.782 8.67058   2
   1  -2  -1 255.128 8.31876   2
   1  -2  -1 260.875 8.23556   3
   1  -2  -1 258.036 8.31075   2
   1   2  -1 245.820 8.64158   2
   1   2  -1 249.882 8.56334   3
  -1   2   1 252.353 8.31568   2
  -1   2   1 253.501 8.12599   3
   1   2  -1 259.154 8.77468   2
   0  -2  -1 0.06188 0.35664   3
   0   2  -1 0.37530 0.37932   3
   0   2  -1 -0.0024 0.21458   2
  -1  -2  -1 2575.37 82.7228   1
   1  -2   1 2595.41 79.1140   1
  -1   2  -1 2536.17 78.5391   1
   1   2   1 2561.70 82.6891   1
  -2  -2  -1 534.921 17.6770   2
   2  -2   1 529.792 17.0286   2
   2  -2   1 536.432 17.0439   2
   2  -2   1 519.324 16.8259   3
  -2  -2  -1 533.240 17.3965   3
  -2   2  -1 527.288 16.9847   2
   2   2   1 548.634 17.5907   3
  -2   2  -1 511.444 16.5027   3
  -2   2  -1 519.072 16.9776   2
   2   2   1 541.148 17.7550   2
  -2   2  -1 526.097 16.5181   3
   2   2   1 524.339 17.6821   2
  -3  -2  -1 594.095 20.1003   2
   3  -2   1 574.139 19.3719   2
   3  -2   1 597.492 19.3072   3
  -3  -2  -1 595.766 19.6217   3
   3  -2   1 594.968 19.4386   2
  -3  -2  -1 571.412 19.9825   2
   3   2   1 583.061 20.0530   2
   3   2   1 571.600 20.0129   2
  -3   2  -1 577.121 19.3607   2
   3   2   1 564.041 19.7887   3
  -3   2  -1 578.903 18.6464   3
  -3   2  -1 565.689 19.3401   2
  -4  -2  -1 36.6960 3.48750   3
   4  -2   1 30.9902 3.36661   2
  -4  -2  -1 42.2060 4.17413   2
  -4  -2  -1 39.3176 3.98480   2
   4  -2   1 30.5899 3.35070   3
   4  -2   1 34.2764 3.45844   2
   4   2   1 34.0062 3.90694   2
  -4   2  -1 31.4020 3.43850   2
  -4   2  -1 35.5588 2.86923   3
   4   2   1 28.8287 3.63055   3
   4   2   1 33.4334 3.74950   2
  -4   2  -1 35.5163 3.60917   2
   5  -2   1 38.8409 4.27334   3
  -5  -2  -1 41.8798 4.01037   3
   5  -2   1 35.2048 4.10262   2
   5  -2   1 32.8439 4.03260   2
  -5  -2  -1 36.2959 4.60914   2
  -5  -2  -1 37.2026 4.59765   2
   5   2   1 30.6869 4.26191   2
  -5   2  -1 30.8576 3.95736   2
  -5   2  -1 39.5276 3.39627   3
  -5   2  -1 35.0371 3.16659   3
   5   2   1 40.7738 4.69777   2
  -5   2  -1 38.0369 4.28029   2
   5   2   1 35.3617 4.42717   3
  -6  -2  -1 119.872 8.26263   2
  -6  -2  -1 116.639 7.48763   3
   6  -2   1 111.045 7.61784   2
   6  -2   1 107.066 7.46529   2
   6  -2   1 116.188 7.72171   3
   6   2   1 120.382 8.20426   2
  -6   2  -1 123.477 6.34963   3
   6   2   1 116.672 8.15069   3
  -6   2  -1 118.312 7.56940   2
   6   2   1 130.209 8.52578   2
  -6   2  -1 103.455 6.00629   3
  -6   2  -1 125.186 8.07984   2
   7  -2   1 14.1106 4.05392   3
   7  -2   1 4.14030 3.13142   2
  -7  -2  -1 5.62560 2.65562   3
  -7  -2  -1 10.1164 3.76445   2
  -7   2  -1 10.2282 2.34840   3
   7   2   1 9.14039 3.41569   3
   7   2   1 10.7486 3.62564   2
  -7   2  -1 8.28378 3.43836   2
  -7   2  -1 7.42511 3.18206   2
   8  -2   1 7.42846 3.64229   2
  -8  -2  -1 3.12324 2.71406   3
  -8  -2  -1 -1.1691 3.17230   2
  -8  -2  -1 10.3392 3.69443   2
   8  -2   1 1.21652 2.63476   3
   8   2   1 6.56795 3.73968   2
  -8   2  -1 7.10235 3.70349   2
  -8   2  -1 0.86346 2.79170   2
  -9  -2  -1 24.9492 5.61515   2
  -9   2  -1 21.3059 4.99518   2
  -9   2  -1 15.6543 5.84025   2
   9  -3  -1 94.4856 9.07564   3
  -9  -3   1 99.8613 9.96629   2
   9   3  -1 95.1490 9.82167   3
  -9   3   1 88.7249 9.48849   2
  -9   3   1 98.1737 8.98569   2
  -8  -3   1 95.4492 8.89325   2
   8  -3  -1 95.7555 8.47565   3
  -8  -3   1 80.1707 8.45196   2
   8  -3  -1 89.5875 7.98820   2
   8   3  -1 99.8962 8.92814   2
  -8   3   1 83.4047 7.60289   2
  -8   3   1 74.6083 7.29867   3
   8   3  -1 96.1603 8.95545   3
  -8   3   1 89.6922 8.10268   2
  -7  -3   1 189.834 11.4167   2
  -7  -3   1 161.919 10.5155   2
   7  -3  -1 151.992 9.99422   3
   7  -3  -1 174.648 10.1436   2
  -7   3   1 154.794 9.56513   2
   7   3  -1 165.377 10.6569   2
   7   3  -1 166.739 10.7999   3
  -7   3   1 165.863 7.81646   3
  -7   3   1 158.087 9.95827   2
   6  -3  -1 704.250 25.5001   3
  -6  -3   1 680.537 26.1288   2
  -6  -3   1 670.517 24.8827   3
   6  -3  -1 682.465 25.1811   2
   6  -3  -1 710.004 25.4000   2
  -6  -3   1 718.041 26.4925   2
  -6   3   1 662.606 23.1848   3
   6   3  -1 723.882 26.4413   3
   6   3  -1 702.627 26.2805   2
   6   3  -1 687.644 26.4128   2
  -6   3   1 679.237 25.1237   2
  -6   3   1 714.352 25.5360   2
   5  -3  -1 8.97704 2.50572   2
  -5  -3   1 5.99643 2.36619   2
   5  -3  -1 4.72503 1.96902   3
  -5  -3   1 10.0776 2.28231   3
  -5  -3   1 8.96222 2.79456   2
   5  -3  -1 8.25786 2.26539   2
   5   3  -1 11.8059 2.65084   3
  -5   3   1 6.45876 2.35135   2
  -5   3   1 9.75538 1.93860   3
  -5   3   1 4.39245 2.16406   2
   5   3  -1 2.21339 2.38087   2
   5   3  -1 9.29449 2.82121   2
  -4  -3   1 1262.00 40.3183   3
   4  -3  -1 1331.20 40.1664   3
   4  -3  -1 1263.91 40.1029   2
   4  -3  -1 1219.47 39.8592   2
  -4  -3   1 1278.10 40.9627   2
   4   3  -1 1284.94 41.1226   2
  -4   3   1 1235.03 38.9833   3
   4   3  -1 1292.74 40.8380   3
  -4   3   1 1280.67 40.1915   2
  -4   3   1 1230.58 39.8973   2
   4   3  -1 1214.26 40.7454   2
   3  -3  -1 904.045 29.6719   2
   3  -3  -1 943.123 29.8602   2
  -3  -3   1 944.660 30.2824   3
  -3  -3   1 984.360 30.7620   2
  -3  -3   1 895.569 30.6171   2
   3  -3  -1 938.616 29.7066   3
  -3   3   1 918.447 29.7027   2
  -3   3   1 973.805 29.9150   2
   3   3  -1 930.415 30.5862   2
   3   3  -1 956.139 30.5231   3
  -3   3   1 949.677 29.1640   3
   3   3  -1 977.150 30.8678   2
  -2  -3   1 748.298 24.2266   2
   2  -3  -1 760.826 23.4674   2
  -2  -3   1 765.728 23.9999   3
  -2  -3   1 764.331 24.2169   2
   2  -3  -1 745.513 23.2847   3
   2  -3  -1 758.055 23.4014   2
  -2   3   1 736.866 23.4036   2
   2   3  -1 740.730 24.1757   2
  -2   3   1 751.234 23.3805   2
   2   3  -1 757.762 24.0295   3
   2   3  -1 744.427 24.1344   2
  -2   3   1 753.416 22.9934   3
  -1  -3   1 2836.38 88.1645   1
   1  -3  -1 2696.63 84.1882   1
   1   3  -1 2725.33 87.3929   1
  -1   3   1 2691.06 83.8033   1
   0  -3   1 116.334 3.85053   2
   0  -3   1 109.265 3.85390   2
   0  -3   1 108.455 3.71708   3
   0  -3  -1 108.947 4.12598   2
   0  -3  -1 115.495 4.13174   2
   0   3  -1 106.615 3.80377   2
   0   3   1 113.504 4.16297   2
   0   3  -1 108.882 3.65362   3
   1  -3   1 738.726 21.5058   2
   1  -3   1 710.218 21.4929   2
  -1  -3  -1 708.186 22.4718   2
  -1  -3  -1 733.080 22.5215   2
   1  -3   1 717.288 21.2849   3
  -1  -3  -1 726.075 22.3963   3
   1  -3   1 707.487 21.3129   3
   1   3   1 718.730 22.4837   2
   1   3   1 718.383 22.5087   2
  -1   3  -1 693.853 21.4635   2
  -1   3  -1 719.993 21.5051   2
  -2  -3  -1 2972.39 87.8462   2
  -2  -3  -1 2896.24 87.5018   3
   2  -3   1 3007.51 86.6634   3
   2  -3   1 2961.52 86.7804   2
   2  -3   1 2925.92 86.7942   2
  -2  -3  -1 2949.45 87.8213   2
   2   3   1 2975.11 87.8718   2
  -2   3  -1 2829.51 86.7326   2
  -2   3  -1 2945.51 86.7559   2
   2   3   1 2969.42 87.8705   2
   2   3   1 2954.60 87.6725   3
  -2   3  -1 2844.12 86.1209   3
  -2   3  -1 2869.64 86.0998   3
  -3  -3  -1 678.689 22.4617   3
  -3  -3  -1 654.288 22.7922   2
   3  -3   1 644.992 21.8216   2
  -3  -3  -1 705.901 23.0111   2
   3  -3   1 704.150 21.8670   3
   3  -3   1 677.736 21.9068   2
   3   3   1 678.741 22.8896   2
   3   3   1 664.150 22.6580   3
  -3   3  -1 682.177 21.0502   3
   3   3   1 650.241 22.7861   2
  -3   3  -1 665.226 21.8311   2
  -3   3  -1 670.845 21.0542   3
  -3   3  -1 664.847 21.8844   2
  -4  -3  -1 1699.71 54.4580   2
  -4  -3  -1 1697.88 54.5430   2
   4  -3   1 1736.81 53.5070   2
   4  -3   1 1770.42 53.5810   3
  -4  -3  -1 1692.80 53.7807   3
   4  -3   1 1678.13 53.4674   2
   4   3   1 1739.20 54.5864   2
  -4   3  -1 1673.11 53.3545   2
  -4   3  -1 1722.56 52.3003   3
  -4   3  -1 1699.41 52.2243   3
   4   3   1 1859.56 54.6983   3
   4   3   1 1731.58 54.6169   2
  -4   3  -1 1726.02 53.5408   2
   5  -3   1 793.235 26.5902   3
  -5  -3  -1 729.591 27.1629   2
  -5  -3  -1 763.056 26.3916   3
   5  -3   1 762.497 26.4188   2
   5  -3   1 769.415 26.3500   2
  -5  -3  -1 753.412 27.2916   2
  -5   3  -1 774.094 24.7300   3
   5   3   1 766.079 27.4013   2
   5   3   1 771.473 27.3023   3
   5   3   1 746.619 27.3035   2
  -5   3  -1 740.738 24.5910   3
  -5   3  -1 765.424 26.2695   2
  -5   3  -1 760.581 26.3640   2
  -6  -3  -1 70.9098 6.57944   2
  -6  -3  -1 63.1386 5.83379   3
  -6  -3  -1 58.0334 5.97815   2
   6  -3   1 76.7943 6.12975   2
   6  -3   1 78.4835 6.31316   3
   6  -3   1 68.1546 6.02620   2
   6   3   1 62.9907 6.54083   2
   6   3   1 74.6184 6.60998   3
  -6   3  -1 67.6720 4.32926   3
   6   3   1 76.7665 6.71805   2
  -6   3  -1 72.5958 4.46346   3
  -6   3  -1 80.7983 6.00890   2
  -6   3  -1 66.5403 6.09576   2
  -7  -3  -1 651.556 26.4365   2
  -7  -3  -1 682.764 26.7028   2
   7  -3   1 673.695 25.4411   2
  -7  -3  -1 626.998 24.3289   3
   7  -3   1 682.160 25.9024   3
  -7   3  -1 648.189 21.8289   3
  -7   3  -1 680.639 25.6058   2
   7   3   1 660.850 26.4473   2
  -7   3  -1 632.139 25.0841   2
   7   3   1 668.668 26.6217   3
   8  -3   1 1.06990 2.78796   3
  -8  -3  -1 3.42085 3.62925   2
   8  -3   1 -3.6192 3.31388   2
  -8  -3  -1 4.32566 3.23511   3
   8   3   1 -4.8654 3.14696   2
  -8   3  -1 2.17072 3.16201   2
  -8   3  -1 -3.7959 2.87213   2
  -9  -3  -1 224.533 14.0181   2
  -9   3  -1 196.261 13.4578   2
  -9   3  -1 189.813 12.5889   2
   9  -4  -1 9.49393 3.70300   3
  -9  -4   1 0.67346 3.84349   2
  -9   4   1 0.36761 3.77740   2
   9   4  -1 -0.5852 3.27705   3
  -9   4   1 6.30519 4.41985   2
  -8  -4   1 164.764 11.7205   2
   8  -4  -1 150.916 10.5225   3
   8  -4  -1 149.747 10.2779   2
  -8  -4   1 149.366 11.3074   2
   8   4  -1 177.080 11.8663   3
  -8   4   1 163.670 10.5585   2
  -8   4   1 141.079 9.85807   2
   8   4  -1 145.742 11.0640   2
  -7  -4   1 332.355 16.3970   2
   7  -4  -1 339.795 15.4808   3
   7  -4  -1 316.994 14.8054   2
  -7  -4   1 300.078 15.5940   2
  -7   4   1 311.710 11.8221   3
  -7   4   1 327.071 14.8968   2
   7   4  -1 327.796 16.1386   3
   7   4  -1 315.677 15.8688   2
  -7   4   1 330.454 15.1295   2
  -6  -4   1 43.7080 5.57894   2
  -6  -4   1 51.7754 5.08989   3
   6  -4  -1 49.6014 4.93546   2
  -6  -4   1 52.6564 6.08391   2
   6  -4  -1 52.6164 5.26300   3
   6  -4  -1 43.5061 4.99082   2
  -6   4   1 48.1827 3.57625   3
  -6   4   1 54.5385 5.14849   2
  -6   4   1 52.2143 5.15413   2
   6   4  -1 49.4794 5.36771   2
   6   4  -1 58.0179 5.96182   3
   6   4  -1 39.8929 5.46866   2
   5  -4  -1 1399.79 43.5671   3
  -5  -4   1 1362.00 44.6370   2
  -5  -4   1 1341.36 44.7221   2
   5  -4  -1 1330.68 43.2996   2
  -5  -4   1 1324.44 43.7230   3
   5  -4  -1 1325.97 43.1574   2
   5   4  -1 1400.08 44.6419   3
  -5   4   1 1321.11 41.6368   3
   5   4  -1 1290.96 44.3683   2
  -5   4   1 1378.52 43.5119   2
   5   4  -1 1374.67 44.8911   2
  -5   4   1 1323.87 43.1913   2
   4  -4  -1 370.247 13.9030   3
  -4  -4   1 379.511 15.0482   2
   4  -4  -1 387.956 14.0877   2
  -4  -4   1 388.304 14.6156   3
   4  -4  -1 361.781 13.7854   2
   4   4  -1 373.922 14.9151   2
  -4   4   1 386.406 12.9590   3
  -4   4   1 381.658 13.9257   2
   4   4  -1 398.123 15.0101   3
  -4   4   1 337.859 13.8132   2
   4   4  -1 390.306 15.2777   2
   3  -4  -1 897.450 27.5248   3
  -3  -4   1 882.375 28.7889   2
  -3  -4   1 851.179 28.2296   3
   3  -4  -1 815.852 27.3592   2
  -3  -4   1 928.779 28.8456   2
   3  -4  -1 870.835 27.5592   2
   3   4  -1 861.823 28.6259   2
  -3   4   1 879.865 26.7554   3
  -3   4   1 876.131 27.5070   2
  -3   4   1 866.100 27.5434   2
   3   4  -1 882.173 28.4771   3
   3   4  -1 821.353 28.4078   2
   2  -4  -1 1146.04 34.2582   3
  -2  -4   1 1171.36 35.4445   2
  -2  -4   1 1093.68 35.0922   3
   2  -4  -1 1140.79 34.3171   2
  -2  -4   1 1143.61 35.4496   2
   2  -4  -1 1157.14 34.4050   2
   2   4  -1 1119.94 35.3174   2
  -2   4   1 1121.28 33.7800   3
   2   4  -1 1111.22 35.1645   3
  -2   4   1 1126.24 34.3950   2
  -2   4   1 1106.05 34.3001   2
   2   4  -1 1139.38 35.3847   2
  -1  -4   1 299.837 10.1945   2
  -1  -4   1 294.664 10.0440   3
   1  -4  -1 293.696 9.31715   3
   1  -4  -1 299.494 9.50596   2
   1  -4  -1 296.747 9.44666   2
  -1  -4   1 306.770 10.2063   2
   1   4  -1 286.046 9.97067   3
   1   4  -1 300.065 10.2250   2
  -1   4   1 289.713 9.45291   2
  -1   4   1 297.494 9.46653   2
   1   4  -1 292.134 10.1487   2
   0  -4   1 1146.47 34.6198   2
   0  -4  -1 1184.24 34.9591   2
   0  -4  -1 1180.65 34.9549   2
   0  -4   1 1174.93 34.6013   2
   0  -4   1 1176.40 34.4921   3
   0   4  -1 1159.61 34.3836   3
   0   4  -1 1161.14 34.6252   2
   0   4  -1 1152.42 34.5806   2
   0   4   1 1148.47 34.9612   2
   1  -4   1 212.283 6.67460   2
  -1  -4  -1 219.279 8.00712   2
  -1  -4  -1 222.851 7.93079   3
  -1  -4  -1 220.864 8.06466   2
   1  -4   1 210.464 6.69443   2
   1   4   1 210.327 7.94427   2
  -1   4  -1 214.001 6.69599   2
  -1   4  -1 215.891 6.69124   2
   1   4   1 200.749 7.83598   2
   2  -4   1 168.785 6.11669   2
  -2  -4  -1 161.476 7.01996   3
   2  -4   1 166.260 6.09982   2
  -2  -4  -1 167.922 7.35866   2
  -2  -4  -1 169.165 7.29964   2
   2  -4   1 166.446 5.94853   3
  -2   4  -1 164.630 6.09307   2
   2   4   1 159.472 7.20819   2
   2   4   1 167.815 7.28431   2
  -2   4  -1 171.070 6.14743   2
   2   4   1 168.761 7.17438   3
  -3  -4  -1 1001.10 32.4395   3
   3  -4   1 1000.98 31.5349   2
   3  -4   1 1012.98 31.4291   3
  -3  -4  -1 998.457 32.8701   2
  -3  -4  -1 1018.88 32.8619   2
   3  -4   1 1034.13 31.5366   2
   3   4   1 984.005 32.8135   2
  -3   4  -1 983.397 31.4840   2
   3   4   1 1032.27 32.9576   2
   3   4   1 1021.11 32.7096   3
  -3   4  -1 1015.06 30.4522   3
  -3   4  -1 1008.16 30.4294   3
  -3   4  -1 999.014 31.4620   2
   4  -4   1 254.737 9.81291   2
  -4  -4  -1 231.496 10.6325   2
  -4  -4  -1 224.335 10.0903   3
  -4  -4  -1 260.255 11.0504   2
   4  -4   1 220.927 9.47566   2
   4  -4   1 242.839 9.65925   3
   4   4   1 223.532 10.6483   2
   4   4   1 212.305 10.4386   2
  -4   4  -1 224.014 8.28916   3
  -4   4  -1 224.232 8.26058   3
  -4   4  -1 232.961 9.58827   2
  -4   4  -1 230.335 9.61124   2
   5  -4   1 379.297 14.6184   2
  -5  -4  -1 392.600 16.1224   2
  -5  -4  -1 349.280 15.5823   2
   5  -4   1 382.443 14.6989   2
  -5  -4  -1 341.374 14.7268   3
   5  -4   1 367.028 14.6294   3
   5   4   1 362.182 15.7745   2
  -5   4  -1 391.616 14.8493   2
   5   4   1 369.088 15.6706   3
   5   4   1 359.311 15.7398   2
  -5   4  -1 379.757 14.6017   2
  -5   4  -1 362.534 12.6910   3
  -5   4  -1 371.431 12.7928   3
  -6  -4  -1 924.849 34.8985   2
   6  -4   1 968.876 33.6299   2
  -6  -4  -1 985.389 35.1301   2
  -6  -4  -1 933.553 34.4092   3
   6  -4   1 985.052 39.5110   2
   6  -4   1 1035.32 34.2381   3
   6   4   1 971.893 35.2793   2
  -6   4  -1 962.641 30.7620   3
  -6   4  -1 1027.70 33.9589   2
  -6   4  -1 977.812 30.8487   3
   6   4   1 1009.26 35.2957   3
  -6   4  -1 1018.14 33.8312   2
   6   4   1 1008.31 35.2233   2
   7  -4   1 -1.2666 2.04328   3
  -7  -4  -1 2.09014 3.10799   2
  -7  -4  -1 -1.3517 2.63109   2
   7  -4   1 1.50693 2.40994   2
  -7   4  -1 -3.0825 2.17746   2
  -7   4  -1 -1.4795 1.06947   3
  -7   4  -1 -0.5108 2.60311   2
   7   4   1 3.04467 3.02472   2
   7   4   1 3.00758 2.62190   3
   8  -4   1 360.766 17.2131   2
   8  -4   1 392.259 18.1702   3
  -8  -4  -1 351.968 18.5185   2
  -8  -4  -1 379.206 18.8936   2
  -8  -4  -1 335.467 16.1295   3
   8   4   1 370.644 18.3664   2
  -8   4  -1 376.489 17.2170   2
  -8   4  -1 375.126 17.0994   2
  -9  -4  -1 79.8935 9.29206   2
  -9   4  -1 87.1073 9.84681   2
  -9   4  -1 73.6549 8.26379   2
   9  -5  -1 94.4046 8.99255   3
  -9  -5   1 119.964 10.5702   2
  -9   5   1 107.557 9.08856   2
  -9   5   1 91.9546 9.21401   2
  -8  -5   1 48.5183 7.23872   2
   8  -5  -1 37.2538 5.45791   2
   8  -5  -1 37.4050 5.55476   3
  -8  -5   1 24.3893 5.86772   2
   8   5  -1 37.1642 6.84597   3
  -8   5   1 34.3243 5.27602   2
  -8   5   1 41.2256 5.84400   2
   8   5  -1 30.8613 5.83303   2
   7  -5  -1 191.227 10.5729   2
  -7  -5   1 184.579 11.5802   2
  -7  -5   1 186.348 11.9720   2
   7  -5  -1 210.787 11.2663   3
  -7   5   1 185.077 6.98069   3
   7   5  -1 194.194 11.8508   3
   7   5  -1 169.652 11.5646   2
  -7   5   1 189.701 10.6414   2
  -7   5   1 186.508 10.3134   2
   6  -5  -1 370.529 15.2174   2
  -6  -5   1 353.815 16.6152   2
   6  -5  -1 370.909 15.4398   3
  -6  -5   1 353.508 15.5589   3
  -6  -5   1 356.769 16.4602   2
   6  -5  -1 355.748 15.0659   2
  -6   5   1 374.021 15.1655   2
   6   5  -1 370.039 16.5623   3
  -6   5   1 371.059 12.7167   3
   6   5  -1 366.440 16.5909   2
   6   5  -1 378.810 16.9464   2
  -6   5   1 353.035 12.6321   3
  -6   5   1 376.534 15.3789   2
   5  -5  -1 96.8005 5.98997   2
  -5  -5   1 94.3573 7.09659   2
  -5  -5   1 83.2097 6.76008   2
   5  -5  -1 98.9643 6.19219   3
   5  -5  -1 95.9325 5.93520   2
  -5  -5   1 96.9928 6.60007   3
   5   5  -1 92.1293 6.83688   3
  -5   5   1 94.3092 6.05010   2
  -5   5   1 97.6109 4.58194   3
  -5   5   1 89.8613 6.06592   2
   5   5  -1 89.3582 6.99614   2
   5   5  -1 91.0856 6.85466   2
   4  -5  -1 443.708 15.8308   3
  -4  -5   1 463.732 16.8729   3
  -4  -5   1 464.093 17.3330   2
   4  -5  -1 423.273 15.6423   2
   4  -5  -1 452.449 15.9032   2
  -4   5   1 442.415 14.5248   3
   4   5  -1 415.128 16.8870   2
  -4   5   1 440.813 15.9019   2
  -4   5   1 440.078 15.7572   2
   4   5  -1 455.116 17.0973   3
   4   5  -1 461.054 17.4849   2
  -3  -5   1 499.492 17.9224   2
  -3  -5   1 499.051 17.4299   3
   3  -5  -1 492.107 16.3269   3
  -3  -5   1 495.050 17.7105   2
   3  -5  -1 470.581 16.2660   2
   3  -5  -1 491.805 16.3967   2
  -3   5   1 490.640 16.3676   2
  -3   5   1 486.753 16.3710   2
   3   5  -1 489.966 17.7143   2
  -3   5   1 494.676 15.3956   3
   3   5  -1 497.207 17.7311   2
   3   5  -1 497.210 17.5171   3
  -2  -5   1 659.902 22.0335   2
  -2  -5   1 641.841 21.6965   3
   2  -5  -1 667.889 20.6320   3
   2  -5  -1 648.227 20.6421   2
   2  -5  -1 695.520 20.7980   2
  -2  -5   1 666.565 21.9336   2
  -2   5   1 671.874 19.8691   3
  -2   5   1 669.671 20.7236   2
  -2   5   1 685.197 20.8064   2
   2   5  -1 656.830 21.7490   3
   2   5  -1 671.235 21.9752   2
   2   5  -1 668.040 21.9543   2
  -1  -5   1 2780.85 82.4631   2
   1  -5  -1 2769.25 81.7048   2
   0  -5   1 6.87480 0.86021   3
   0  -5  -1 5.23770 1.12939   2
   0  -5  -1 8.97697 1.32227   2
   0  -5   1 7.28976 0.97716   2
   0  -5   1 7.05893 0.98785   2
   0   5  -1 8.16924 1.00974   2
   0   5  -1 7.56455 1.00058   2
  -1  -5  -1 804.711 26.2024   3
  -1  -5  -1 842.895 26.3898   2
  -1  -5  -1 839.801 26.3895   2
   1   5   1 870.729 26.4695   2
  -1   5  -1 820.814 24.7172   2
  -1   5  -1 830.696 24.7005   2
   1   5   1 872.459 26.4251   2
   2  -5   1 347.891 11.6468   2
   2  -5   1 367.182 11.6729   2
  -2  -5  -1 381.279 13.3947   2
  -2  -5  -1 350.543 12.9928   3
   2  -5   1 373.881 11.5406   3
  -2  -5  -1 355.983 13.2328   2
  -2   5  -1 359.765 11.6441   2
   2   5   1 361.698 13.3451   2
  -2   5  -1 361.557 11.6715   2
   2   5   1 367.970 13.1542   3
   2   5   1 379.658 13.4429   2
  -3  -5  -1 188.232 8.32024   3
   3  -5   1 175.700 7.17447   2
   3  -5   1 184.312 7.17357   2
  -3  -5  -1 186.048 8.60870   2
  -3  -5  -1 177.742 8.52788   2
   3  -5   1 180.676 7.11928   3
   3   5   1 190.147 8.52378   3
  -3   5  -1 177.493 7.14119   2
   3   5   1 176.253 8.62043   2
  -3   5  -1 180.895 7.18635   2
   3   5   1 187.531 8.62192   2
   4  -5   1 434.299 15.2614   3
   4  -5   1 415.049 15.1887   2
   4  -5   1 419.498 15.1600   2
  -4  -5  -1 415.566 16.1430   3
  -4  -5  -1 445.597 16.9407   2
  -4   5  -1 423.066 15.1246   2
  -4   5  -1 431.428 15.2511   2
  -4   5  -1 424.021 13.4177   3
  -4   5  -1 425.085 13.4504   3
   4   5   1 428.027 16.7691   2
   4   5   1 458.685 16.8600   3
   4   5   1 396.707 16.5119   2
   5  -5   1 286.029 11.6305   2
  -5  -5  -1 264.307 12.9872   2
  -5  -5  -1 261.788 12.0810   3
  -5  -5  -1 276.683 13.0767   2
   5  -5   1 274.144 11.5644   2
   5  -5   1 270.077 11.5974   3
   5   5   1 249.747 12.6382   2
   5   5   1 282.845 12.9787   3
   5   5   1 284.943 12.9847   2
  -5   5  -1 280.102 9.34306   3
  -5   5  -1 267.600 9.24250   3
  -5   5  -1 274.441 11.4796   2
  -5   5  -1 281.531 11.6585   2
  -6  -5  -1 34.4684 5.33288   2
  -6  -5  -1 12.8239 3.51776   2
   6  -5   1 23.6078 3.73883   3
   6  -5   1 22.4359 3.83180   2
  -6   5  -1 24.0503 1.74573   3
  -6   5  -1 25.0500 3.98430   2
   6   5   1 23.6514 4.50113   3
  -6   5  -1 19.1844 3.48301   2
   6   5   1 17.1774 4.27198   2
  -6   5  -1 23.8606 1.78921   3
   6   5   1 26.6625 4.90380   2
   7  -5   1 210.548 11.1951   2
  -7  -5  -1 228.568 12.8040   2
   7  -5   1 217.115 11.7342   3
  -7  -5  -1 215.993 12.8864   2
  -7   5  -1 213.868 11.1648   2
  -7   5  -1 205.545 11.2497   2
   7   5   1 206.943 12.4295   2
  -8  -5  -1 16.2862 5.50209   2
   8  -5   1 30.6788 5.61628   3
  -8  -5  -1 24.6181 4.92281   3
   8  -5   1 17.8226 4.74991   2
  -8  -5  -1 26.8542 5.87827   2
   8   5   1 22.1804 5.01705   2
  -8   5  -1 18.5153 4.58761   2
  -8   5  -1 29.3417 5.08678   2
  -9  -5  -1 127.373 11.1029   2
  -9   5  -1 103.273 9.12595   2
  -9   5  -1 104.789 10.0373   2
   9  -6  -1 -0.7572 2.91295   3
  -9  -6   1 3.65494 4.49075   2
  -9   6   1 -3.8828 3.57351   2
  -9   6   1 -0.9650 3.02699   2
  -8  -6   1 279.176 16.0942   2
   8  -6  -1 289.133 14.9374   3
   8  -6  -1 278.006 14.3866   2
  -8  -6   1 286.583 16.4343   2
   8   6  -1 277.382 16.0121   2
   8   6  -1 293.584 16.4103   3
  -8   6   1 314.351 14.7968   2
  -8   6   1 296.893 14.3582   2
  -7  -6   1 461.335 20.9355   2
  -7  -6   1 472.717 21.3247   2
   7  -6  -1 469.500 19.1305   2
   7  -6  -1 490.114 19.9002   3
  -7   6   1 477.720 19.2639   2
   7   6  -1 469.758 21.1760   2
   7   6  -1 464.877 20.9889   3
  -7   6   1 481.244 19.1703   2
  -6  -6   1 374.002 16.4937   2
  -6  -6   1 333.696 14.9941   3
   6  -6  -1 337.721 14.1511   2
   6  -6  -1 319.727 14.1259   2
   6  -6  -1 347.110 14.5667   3
  -6  -6   1 336.685 15.8774   2
   6   6  -1 340.071 16.1133   2
   6   6  -1 337.354 15.8273   2
  -6   6   1 347.641 14.3796   2
  -6   6   1 338.042 10.9281   3
  -6   6   1 338.371 14.0902   2
   6   6  -1 334.927 15.7178   3
  -6   6   1 324.073 10.8667   3
   5  -6  -1 2005.36 61.7345   2
  -5  -6   1 1987.19 63.0380   3
   5  -6  -1 1961.99 61.7324   2
  -5  -6   1 2010.98 63.8399   2
   5  -6  -1 2002.68 61.9827   3
  -5  -6   1 1910.65 63.7039   2
  -5   6   1 1993.57 61.7337   2
  -5   6   1 2008.54 59.3299   3
  -5   6   1 2031.72 61.9265   2
   5   6  -1 2001.94 63.8376   2
  -5   6   1 1984.18 59.3247   3
   5   6  -1 1951.90 63.9181   2
   5   6  -1 2043.69 63.7365   3
  -4  -6   1 1553.06 48.8907   3
   4  -6  -1 1536.94 47.5173   2
   4  -6  -1 1447.46 47.2736   2
  -4  -6   1 1595.57 49.5134   2
   4  -6  -1 1581.41 47.6502   3
   4   6  -1 1447.81 49.0959   2
   4   6  -1 1554.25 49.1606   3
  -4   6   1 1518.16 45.6948   3
  -4   6   1 1557.43 47.5218   2
  -4   6   1 1552.99 47.6238   2
   4   6  -1 1535.33 49.5070   2
  -3  -6   1 1309.86 40.8092   2
   3  -6  -1 1303.40 39.1109   2
   3  -6  -1 1289.10 39.0267   3
   3  -6  -1 1215.50 38.9001   2
  -3  -6   1 1248.72 40.3492   3
   3   6  -1 1246.86 40.6566   2
   3   6  -1 1296.31 40.5962   3
  -3   6   1 1265.66 39.0193   2
  -3   6   1 1248.43 38.9694   2
   3   6  -1 1310.50 40.8345   2
  -2  -6   1 3438.54 98.6936   2
   2  -6  -1 3207.97 97.0123   2
   2  -6  -1 3216.52 96.9780   2
  -2  -6   1 3239.35 98.3680   3
  -2  -6   1 3193.11 98.6257   2
   2  -6  -1 3341.21 96.9800   3
   2   6  -1 3338.58 98.4459   3
   2   6  -1 3376.13 98.6884   2
  -2   6   1 3284.87 97.0394   2
  -2   6   1 3318.20 97.0908   2
   2   6  -1 3251.53 98.5407   2
   1  -6  -1 23.8384 1.66244   2
   1  -6  -1 20.0783 1.34341   3
  -1  -6   1 21.4111 2.33563   2
  -1  -6   1 16.9566 2.09039   3
   1  -6  -1 20.4978 1.62182   2
  -1  -6   1 19.4959 2.14612   2
   1   6  -1 21.9824 2.17503   2
   1   6  -1 15.0375 1.71604   3
  -1   6   1 21.0243 1.60043   2
   1   6  -1 18.4123 2.10851   2
  -1   6   1 20.6854 1.62500   2
   0  -6  -1 2783.21 87.2626   1
   0  -6   1 2739.23 84.8722   1
   0   6  -1 2639.77 84.1629   1
   0   6  -1 2799.02 84.3861   1
   0   6   1 2697.85 87.1092   1
  -1  -6  -1 52.2124 3.49487   2
  -1  -6  -1 51.4039 3.42543   2
  -1  -6  -1 49.7532 3.23249   3
   1   6   1 52.5070 3.29407   2
   1   6   1 51.3828 3.49593   2
   2  -6   1 54.2995 2.34281   3
   2  -6   1 54.4327 2.50191   2
  -2  -6  -1 54.0854 3.99496   2
  -2  -6  -1 51.4084 3.82662   3
  -2  -6  -1 54.6810 4.18633   2
   2  -6   1 57.0407 2.51963   2
  -2   6  -1 53.6777 2.52510   2
   2   6   1 57.3690 4.04607   2
  -2   6  -1 53.4752 2.50657   2
   2   6   1 59.5217 4.14602   2
  -3  -6  -1 2077.64 62.4815   2
   3  -6   1 2047.99 60.3267   2
   3  -6   1 1902.08 60.1674   2
  -3  -6  -1 1966.77 62.3514   2
   3  -6   1 2015.90 60.2456   3
  -3  -6  -1 1937.69 61.8987   3
   3   6   1 2026.36 62.4051   2
   3   6   1 1981.10 62.3684   2
  -3   6  -1 2018.51 60.2280   2
  -3   6  -1 2078.18 60.3566   2
   3   6   1 2038.93 62.2315   3
  -4  -6  -1 274.683 12.6536   2
  -4  -6  -1 294.268 12.3737   3
  -4  -6  -1 297.247 12.8407   2
   4  -6   1 306.107 11.2188   3
   4  -6   1 270.722 10.9138   2
   4  -6   1 295.966 11.1522   2
   4   6   1 310.586 13.1293   2
  -4   6  -1 291.914 11.0094   2
  -4   6  -1 291.914 11.1192   2
   4   6   1 286.794 12.6351   3
   4   6   1 298.988 12.9427   2
  -5  -6  -1 527.495 20.0733   3
  -5  -6  -1 535.854 20.8681   2
   5  -6   1 528.789 18.8749   2
   5  -6   1 525.810 19.0247   3
   5  -6   1 546.315 18.9415   2
  -5  -6  -1 457.984 20.3417   2
   5   6   1 466.406 20.2557   2
   5   6   1 558.897 20.9275   3
  -5   6  -1 544.448 18.8649   2
   5   6   1 526.644 20.7886   2
  -5   6  -1 546.872 18.9611   2
  -6  -6  -1 1173.78 40.1089   2
  -6  -6  -1 1096.17 39.8225   2
   6  -6   1 1151.50 37.7197   2
  -6  -6  -1 984.295 39.3137   3
   6  -6   1 1169.40 38.1952   3
  -6   6  -1 1184.28 37.8758   2
   6   6   1 1164.40 39.9715   3
  -6   6  -1 1147.72 37.5719   2
   6   6   1 1133.48 39.8373   2
   6   6   1 1116.84 39.8467   2
   7  -6   1 0.01033 2.14441   3
  -7  -6  -1 2.37968 3.16615   2
  -7  -6  -1 3.92568 3.37075   2
   7  -6   1 -0.0574 2.41783   2
   7   6   1 3.22507 2.94153   2
  -7   6  -1 3.76021 2.50311   2
  -7   6  -1 1.34572 2.47421   2
   8  -6   1 579.589 23.4098   3
  -8  -6  -1 540.230 22.3673   3
  -8  -6  -1 522.196 24.3146   2
   8  -6   1 522.636 22.2732   2
  -8  -6  -1 561.911 24.8179   2
   8   6   1 534.088 24.1766   2
  -8   6  -1 535.482 22.0961   2
  -8   6  -1 535.414 21.9557   2
  -9  -6  -1 268.363 16.3323   2
  -9   6  -1 242.872 13.4931   2
  -9   6  -1 223.078 13.8635   2
   9  -7  -1 53.2057 7.15131   3
  -9  -7   1 78.0726 9.24193   2
  -9   7   1 62.9996 6.95709   2
  -9   7   1 62.3258 7.88004   2
  -8  -7   1 39.8257 6.70506   2
   8  -7  -1 54.8101 6.45798   3
   8  -7  -1 46.2103 5.73075   2
  -8  -7   1 48.4098 7.71489   2
   8   7  -1 49.2553 7.51908   2
   8   7  -1 42.1921 6.74663   3
  -8   7   1 40.9044 5.62801   2
  -8   7   1 40.0815 5.35254   2
  -7  -7   1 84.0564 8.36936   2
  -7  -7   1 80.0807 8.08859   2
   7  -7  -1 70.3190 6.23225   2
   7  -7  -1 88.1303 7.08319   3
   7   7  -1 67.5898 7.67055   2
   7   7  -1 86.7844 8.19673   3
  -7   7   1 82.0115 6.42834   2
  -7   7   1 75.1893 6.54312   2
   6  -7  -1 13.4073 4.43310   2
   6  -7  -1 20.0481 3.41452   2
   6  -7  -1 19.3265 3.49678   3
  -6  -7   1 24.0063 4.28008   3
  -6  -7   1 21.8200 4.50941   2
  -6  -7   1 25.0311 4.83889   2
  -6   7   1 18.3094 3.26802   2
   6   7  -1 19.8006 4.48503   2
   6   7  -1 22.6539 4.68863   2
  -6   7   1 24.1972 3.59242   2
   6   7  -1 12.6279 3.22483   3
   5  -7  -1 48.9087 4.28907   3
  -5  -7   1 32.8763 4.79687   2
   5  -7  -1 43.5262 4.17469   2
  -5  -7   1 38.9051 5.27871   2
  -5  -7   1 49.3151 5.02913   3
   5  -7  -1 48.3210 4.08167   2
  -5   7   1 43.2910 4.11512   2
  -5   7   1 49.3667 4.21673   2
   5   7  -1 40.6509 5.13757   2
   5   7  -1 45.1478 5.35632   3
   5   7  -1 43.2949 5.56790   2
  -4  -7   1 26.9990 3.92058   2
   4  -7  -1 25.6575 2.76489   2
  -4  -7   1 29.8732 3.75898   3
   4  -7  -1 30.9634 2.96245   2
   4  -7  -1 27.4166 2.86010   3
  -4  -7   1 25.5318 3.71441   2
   4   7  -1 36.5135 4.49586   3
  -4   7   1 34.9621 3.17079   2
  -4   7   1 26.1651 2.84187   2
   4   7  -1 33.8502 4.11287   2
   4   7  -1 30.6173 4.16509   2
  -3  -7   1 2.93733 1.85609   2
   3  -7  -1 3.53887 1.25913   2
   3  -7  -1 1.02734 1.07499   2
   3  -7  -1 0.50260 0.94793   3
  -3  -7   1 0.19045 1.36267   3
  -3   7   1 0.97858 1.03220   2
   3   7  -1 0.52667 1.57739   2
   3   7  -1 1.10029 1.92240   2
   3   7  -1 -0.1990 1.31644   3
  -3   7   1 0.87019 1.11312   2
   2  -7  -1 259.350 8.94461   2
  -2  -7   1 273.362 10.8098   2
  -2  -7   1 272.594 10.4711   3
   2  -7  -1 273.466 9.08863   2
  -2  -7   1 273.806 10.6637   2
   2  -7  -1 273.994 8.96841   3
   2   7  -1 274.469 10.7170   2
  -2   7   1 259.506 9.00512   2
   2   7  -1 268.765 10.6485   2
  -2   7   1 280.054 9.08125   2
   2   7  -1 272.359 10.4510   3
  -1  -7   1 735.522 22.9670   3
  -1  -7   1 755.270 23.1054   2
   1  -7  -1 734.479 22.0738   2
   1  -7  -1 714.535 22.0827   2
  -1  -7   1 764.073 23.2177   2
  -1   7   1 737.176 22.1707   2
   1   7  -1 721.697 23.0269   2
  -1   7   1 708.699 22.0250   2
   1   7  -1 644.577 23.2353   2
   0  -7  -1 987.915 30.0070   2
   0  -7   1 1011.37 29.5513   3
   0  -7   1 971.857 29.6498   2
   0  -7   1 1018.75 29.6417   2
   0  -7  -1 967.913 29.9969   2
   0   7  -1 959.945 29.5999   2
   0   7   1 974.536 30.0561   2
   0   7  -1 950.259 29.6303   2
  -1  -7  -1 311.795 11.2040   2
  -1  -7  -1 309.911 11.1764   2
  -1  -7  -1 303.268 11.0576   3
   1   7   1 307.797 11.2049   2
   1   7   1 313.391 11.2052   2
  -2  -7  -1 124.159 6.25072   2
  -2  -7  -1 115.590 5.97549   3
   2  -7   1 118.954 3.94420   3
   2  -7   1 117.298 4.09530   2
   2  -7   1 119.440 4.10049   2
  -2  -7  -1 118.536 6.31880   2
   2  -7   1 117.615 3.96306   3
  -2   7  -1 118.833 4.11628   2
  -2   7  -1 118.509 4.10710   2
   2   7   1 108.073 6.06067   2
   3  -7   1 75.9818 3.73737   3
  -3  -7  -1 82.5381 5.28676   3
  -3  -7  -1 73.6651 5.29060   2
  -3  -7  -1 81.0178 5.62462   2
   3  -7   1 75.8806 3.74628   2
   3  -7   1 78.7590 3.76268   2
   3   7   1 76.3015 5.33528   2
   3   7   1 86.0656 5.44776   3
  -3   7  -1 70.5716 3.67714   2
   3   7   1 74.9994 5.36200   2
  -3   7  -1 74.3440 3.70643   2
   4  -7   1 256.842 9.70658   2
   4  -7   1 246.596 9.69069   3
  -4  -7  -1 262.905 11.9122   2
  -4  -7  -1 251.219 11.6486   2
   4  -7   1 225.138 9.42676   2
  -4  -7  -1 256.736 11.3394   3
   4   7   1 228.278 11.3471   2
   4   7   1 245.284 11.4094   3
  -4   7  -1 257.043 9.69706   2
  -4   7  -1 252.418 9.60083   2
   4   7   1 255.957 11.6760   2
  -5  -7  -1 3.80726 2.30862   3
   5  -7   1 2.68672 1.76138   3
  -5  -7  -1 9.07351 2.86880   2
   5  -7   1 4.17337 1.90489   2
  -5  -7  -1 5.13104 2.60151   2
   5  -7   1 9.05052 2.27374   2
  -5   7  -1 5.70374 2.05233   2
   5   7   1 3.30918 2.77602   2
   5   7   1 6.88073 2.84236   3
  -5   7  -1 3.70158 1.90993   2
   5   7   1 6.36077 2.69042   2
   6  -7   1 19.4120 3.63021   3
  -6  -7  -1 11.8834 4.09752   2
   6  -7   1 15.4196 3.02500   2
  -6  -7  -1 11.6212 3.93751   2
  -6  -7  -1 19.3102 4.30778   3
  -6   7  -1 10.1842 2.86359   2
   6   7   1 15.4802 3.85533   2
   6   7   1 23.3207 4.53292   3
   6   7   1 15.7501 4.28569   2
  -6   7  -1 18.1369 3.18754   2
  -7  -7  -1 6.10560 3.67206   2
  -7  -7  -1 4.51087 3.74748   2
   7  -7   1 8.91031 3.06194   3
   7  -7   1 3.54482 2.75730   2
  -7   7  -1 3.05926 2.30460   2
  -7   7  -1 3.27728 2.41967   2
   7   7   1 -2.3727 2.71644   2
  -8  -7  -1 10.4816 3.78653   3
  -8  -7  -1 8.48641 4.32663   2
   8  -7   1 6.99873 3.97290   2
  -8  -7  -1 6.54430 4.95633   2
   8  -7   1 15.4569 3.90894   3
   8   7   1 5.02561 4.45343   2
  -8   7  -1 9.89196 3.48994   2
  -8   7  -1 11.2357 3.45446   2
  -9  -7  -1 3.08926 4.50032   2
  -9   7  -1 5.82256 3.44215   2
  -9   7  -1 -0.4741 4.13672   2
  -9  -8   1 7.56663 4.40902   2
   9  -8  -1 4.42751 3.22310   3
  -9   8   1 11.6594 4.10631   2
  -9   8   1 1.02993 2.94268   2
   8  -8  -1 548.199 22.5581   3
  -8  -8   1 494.188 24.1598   2
  -8  -8   1 557.171 25.0032   2
   8  -8  -1 529.412 21.6274   2
  -8   8   1 528.030 21.3226   2
  -8   8   1 537.961 21.3493   2
   8   8  -1 528.616 24.3368   3
   8   8  -1 517.268 24.2283   2
   7  -8  -1 373.135 15.8419   2
   7  -8  -1 389.226 16.6357   3
  -7  -8   1 374.346 18.6326   2
  -7  -8   1 357.705 18.0411   2
  -7   8   1 381.735 15.8199   2
   7   8  -1 401.978 18.6431   3
  -7   8   1 368.097 15.8363   2
   7   8  -1 376.114 18.3574   2
   6  -8  -1 285.711 12.5700   3
  -6  -8   1 280.214 14.1960   2
   6  -8  -1 290.575 12.1824   2
  -6  -8   1 255.107 14.0567   2
  -6  -8   1 264.735 13.3083   3
   6   8  -1 285.928 14.1383   3
   6   8  -1 247.502 13.7931   2
   6   8  -1 269.147 13.9872   2
  -6   8   1 292.227 12.0406   2
  -6   8   1 302.372 12.3631   2
  -5  -8   1 1398.43 46.3360   3
   5  -8  -1 1441.82 44.7473   3
  -5  -8   1 1408.57 47.2198   2
  -5  -8   1 1430.22 47.1462   2
   5  -8  -1 1391.86 44.3126   2
   5  -8  -1 1424.53 44.3219   2
   5   8  -1 1407.89 47.2592   2
  -5   8   1 1407.83 44.3816   2
   5   8  -1 1363.79 46.6055   3
  -5   8   1 1406.16 44.2742   2
   5   8  -1 1388.57 46.9403   2
   4  -8  -1 256.641 9.97039   2
  -4  -8   1 255.500 12.0811   2
  -4  -8   1 281.399 11.9553   3
  -4  -8   1 275.849 12.2552   2
   4  -8  -1 263.359 10.0769   2
   4  -8  -1 262.743 10.2022   3
   4   8  -1 267.552 12.1240   2
   4   8  -1 263.054 12.1095   2
   4   8  -1 259.775 11.8355   3
  -4   8   1 271.811 10.1790   2
  -4   8   1 261.146 10.0481   2
  -3  -8   1 2423.47 74.2186   3
   3  -8  -1 2333.34 72.0419   2
  -3  -8   1 2471.81 74.5464   2
   3  -8  -1 2337.22 72.1139   2
   3  -8  -1 2455.06 72.2236   3
   3   8  -1 2381.32 74.4257   2
   3   8  -1 2469.46 74.5914   2
   3   8  -1 2421.01 74.2428   3
  -3   8   1 2488.81 72.1816   2
  -3   8   1 2421.34 72.1534   2
  -2  -8   1 3229.40 99.4885   3
  -2  -8   1 3397.96 99.9435   2
  -2  -8   1 3363.18 99.7791   2
   2  -8  -1 3410.11 97.8080   2
   2  -8  -1 3322.74 97.6721   3
   2  -8  -1 3249.34 97.6345   2
   2   8  -1 3287.50 99.7061   2
   2   8  -1 3331.63 99.7451   2
  -2   8   1 3364.18 97.7383   2
   2   8  -1 3224.48 99.3952   3
  -2   8   1 3328.89 97.7541   2
   1  -8  -1 708.542 21.5497   2
  -1  -8   1 707.235 22.7147   2
  -1  -8   1 728.515 22.5738   3
   1  -8  -1 670.324 21.5836   2
  -1  -8   1 714.356 22.6299   2
   1   8  -1 729.048 22.6813   2
  -1   8   1 688.193 21.6700   2
  -1   8   1 691.162 21.5096   2
   0  -8   1 3149.26 93.5764   2
   0  -8  -1 3219.92 94.0550   2
   0   8   1 3148.10 94.0734   2
   0   8  -1 3175.23 93.6236   2
  -1  -8  -1 1161.50 35.8042   2
  -1  -8  -1 1163.94 35.8014   2
  -1  -8  -1 1127.34 35.6268   3
   1   8   1 1106.08 35.6317   2
   1   8   1 1166.07 35.8424   2
  -2  -8  -1 68.0267 4.80935   2
  -2  -8  -1 71.2389 4.60481   3
  -2  -8  -1 64.4470 4.56190   2
   2   8   1 65.1483 4.63409   2
   2   8   1 65.5640 4.55791   2
   3  -8   1 3232.71 92.6785   2
  -3  -8  -1 3024.22 95.1019   3
   3  -8   1 3043.65 92.5997   2
  -3  -8  -1 3063.31 95.5400   2
   3  -8   1 3184.60 92.7591   3
  -3  -8  -1 3211.42 95.6469   2
  -3   8  -1 3142.86 92.6671   2
  -3   8  -1 3078.67 92.5942   2
   3   8   1 3190.45 95.6449   2
   3   8   1 3183.38 95.7256   2
  -4  -8  -1 35.6689 4.34334   2
  -4  -8  -1 35.4106 4.25951   3
   4  -8   1 42.3990 3.10291   2
   4  -8   1 32.8553 2.87167   2
  -4  -8  -1 37.9460 4.59512   2
   4  -8   1 42.0376 3.17393   3
  -4   8  -1 39.4936 3.10593   2
   4   8   1 40.1477 4.55398   2
   4   8   1 39.8004 4.79423   2
   4   8   1 37.6195 4.45206   3
  -4   8  -1 38.9438 3.07668   2
  -5  -8  -1 1280.38 43.4000   2
  -5  -8  -1 1253.69 43.3828   2
   5  -8   1 1283.41 40.4101   2
  -5  -8  -1 1287.70 42.6985   3
   5  -8   1 1316.37 40.8877   3
   5  -8   1 1274.43 40.3881   2
   5   8   1 1254.01 43.3271   2
   5   8   1 1254.13 43.3047   2
  -5   8  -1 1266.22 40.2809   2
  -5   8  -1 1317.06 40.5348   2
   5   8   1 1252.27 43.1021   3
  -6  -8  -1 822.660 31.1460   2
  -6  -8  -1 796.258 31.1865   2
   6  -8   1 848.723 28.2840   2
   6  -8   1 853.940 28.9790   3
  -6  -8  -1 817.160 36.1672   3
  -6   8  -1 811.998 28.0355   2
  -6   8  -1 838.070 28.2835   2
   6   8   1 813.786 31.1252   2
   6   8   1 845.068 31.3495   2
  -7  -8  -1 0.52056 3.48761   2
   7  -8   1 1.74061 2.25005   3
   7  -8   1 -2.8625 2.43091   2
  -7  -8  -1 5.57590 3.72216   2
  -7   8  -1 3.47685 2.42707   2
   7   8   1 0.95782 3.03594   2
  -7   8  -1 2.05906 2.16970   2
  -8  -8  -1 214.192 14.4073   2
  -8  -8  -1 214.540 14.3490   2
   8  -8   1 223.879 12.5576   3
   8  -8   1 205.051 11.8977   2
  -8   8  -1 203.903 11.3082   2
  -8   8  -1 207.493 11.2689   2
   8   8   1 223.782 14.0784   2
  -9  -8  -1 205.672 14.3838   2
  -9   8  -1 185.411 11.0971   2
  -9   8  -1 168.168 11.6124   2
  -9  -9   1 -4.6893 4.06400   2
   9  -9  -1 3.83366 3.50626   3
  -9   9   1 8.49097 3.93502   2
  -9   9   1 5.59319 3.16711   2
   8  -9  -1 2.17345 2.91898   3
  -8  -9   1 7.05417 4.80369   2
  -8  -9   1 0.64484 5.09146   2
   8   9  -1 7.14958 4.25428   3
  -8   9   1 4.66723 2.73729   2
  -8   9   1 4.16703 2.97006   2
   8   9  -1 0.16372 3.93800   2
  -7  -9   1 20.7506 5.06269   2
   7  -9  -1 17.7829 3.60935   2
  -7  -9   1 16.8396 4.97137   2
   7  -9  -1 19.9721 4.01299   3
  -7   9   1 20.0095 3.46105   2
  -7   9   1 15.0794 3.39626   2
   7   9  -1 10.3741 4.28160   2
   7   9  -1 13.4534 3.95248   3
  -6  -9   1 26.7815 5.20126   2
  -6  -9   1 32.8136 5.20075   2
   6  -9  -1 27.4333 3.71417   2
   6  -9  -1 28.2023 3.83560   3
  -6  -9   1 22.1827 3.91450   3
   6   9  -1 36.8426 5.49131   3
   6   9  -1 26.2425 5.06338   2
  -6   9   1 29.5682 3.78767   2
  -6   9   1 27.6371 3.57318   2
   6   9  -1 30.7733 5.21760   2
  -5  -9   1 5.94757 2.54338   3
   5  -9  -1 3.87112 1.66553   2
   5  -9  -1 1.08930 1.68146   2
  -5  -9   1 1.86191 2.74346   2
   5  -9  -1 0.87731 1.61396   3
  -5  -9   1 3.03926 2.55542   2
  -5   9   1 3.53841 1.80128   2
   5   9  -1 3.22610 2.49442   3
   5   9  -1 4.30590 2.66747   2
  -5   9   1 3.51492 1.68663   2
   5   9  -1 1.98397 2.40658   2
  -4  -9   1 23.7635 3.88043   2
  -4  -9   1 25.4035 3.99943   2
   4  -9  -1 26.2952 2.70418   3
   4  -9  -1 28.0518 2.67089   2
   4  -9  -1 31.3082 2.73442   2
  -4  -9   1 27.6008 4.01329   3
  -4   9   1 26.3430 2.69846   2
   4   9  -1 25.0022 3.95379   2
   4   9  -1 37.6391 4.55166   2
   4   9  -1 30.0114 4.13603   3
   3  -9  -1 297.019 10.5475   2
  -3  -9   1 311.351 12.9212   2
  -3  -9   1 306.377 12.6553   3
   3  -9  -1 311.880 10.7002   2
   3  -9  -1 322.269 10.8039   3
  -3   9   1 308.957 10.6605   2
  -3   9   1 344.295 10.7790   2
   3   9  -1 328.483 13.0674   2
   3   9  -1 323.488 12.8092   3
   3   9  -1 287.617 12.6702   2
   2  -9  -1 18.8528 1.70853   2
  -2  -9   1 19.4186 2.60384   3
  -2  -9   1 20.4615 2.84565   2
   2  -9  -1 16.9528 1.57663   2
   2  -9  -1 17.7511 1.55917   3
  -2   9   1 18.9790 1.70831   2
   2   9  -1 16.8403 2.42976   3
  -2   9   1 20.6418 1.68620   2
   2   9  -1 23.2154 3.08485   2
   2   9  -1 15.0599 2.55522   2
  -1  -9   1 195.259 7.72091   2
  -1  -9   1 199.815 7.64914   3
   1  -9  -1 196.932 6.65915   2
   1  -9  -1 175.548 6.66809   2
   1   9  -1 189.287 7.70729   2
  -1   9   1 184.570 6.57559   2
  -1   9   1 178.617 6.73096   2
   0  -9  -1 0.94385 1.15277   2
   0  -9   1 2.36996 1.03744   2
   0  -9   1 3.20226 0.95310   3
   0   9  -1 2.07276 1.08453   2
   0   9   1 1.55279 1.13925   2
   0   9  -1 3.60522 1.08739   2
   0   9   1 2.91543 1.14649   2
  -1  -9  -1 20.5067 2.59730   2
  -1  -9  -1 20.4127 2.65797   2
  -1  -9  -1 17.0756 2.27506   3
   1   9   1 16.9710 2.47377   2
   1   9   1 17.4767 2.45085   2
  -2  -9  -1 63.9295 4.50333   3
  -2  -9  -1 55.4587 4.58014   2
  -2  -9  -1 72.1948 4.97052   2
   2   9   1 59.6004 4.75002   2
   2   9   1 62.8929 4.72287   2
  -3  -9  -1 131.202 7.72845   2
  -3  -9  -1 154.080 8.15685   2
   3  -9   1 156.798 5.47551   2
  -3  -9  -1 132.728 7.54347   3
   3  -9   1 170.651 5.75016   3
   3  -9   1 136.228 5.35822   2
  -3   9  -1 151.762 5.46484   2
   3   9   1 147.008 8.04696   2
   3   9   1 143.065 7.92032   2
  -3   9  -1 163.501 5.54885   2
   4  -9   1 332.939 11.3752   2
  -4  -9  -1 326.174 13.8184   3
  -4  -9  -1 322.413 14.2148   2
   4  -9   1 333.192 11.6615   3
   4  -9   1 300.945 11.1956   2
  -4  -9  -1 340.540 14.4999   2
  -4   9  -1 326.174 11.3787   2
   4   9   1 310.616 14.0562   2
   4   9   1 313.824 14.0498   2
  -4   9  -1 308.248 11.2274   2
   5  -9   1 2.89592 1.60760   3
  -5  -9  -1 1.20621 2.64636   2
   5  -9   1 -0.6543 1.51375   2
  -5  -9  -1 -0.8309 1.97840   2
  -5  -9  -1 -0.3764 2.08943   3
   5  -9   1 2.50905 1.60957   2
   5   9   1 -2.6149 2.41346   2
  -5   9  -1 2.41898 1.69628   2
  -5   9  -1 3.35893 1.73284   2
   5   9   1 -1.3239 2.06150   2
  -6  -9  -1 59.1814 6.96054   2
  -6  -9  -1 55.4354 6.43689   2
   6  -9   1 67.6713 5.11500   2
   6  -9   1 68.0394 5.48180   3
  -6   9  -1 62.2778 4.89701   2
   6   9   1 68.5203 7.36759   2
   6   9   1 56.2012 6.93604   2
  -6   9  -1 57.4710 4.73981   2
   7  -9   1 18.0339 3.75732   3
  -7  -9  -1 13.0787 4.52432   2
   7  -9   1 22.1259 3.64903   2
  -7  -9  -1 11.5049 4.18025   2
  -7   9  -1 19.6607 3.48351   2
  -7   9  -1 14.3854 3.17413   2
   7   9   1 20.5947 4.92136   2
  -8  -9  -1 4.46450 5.56961   2
   8  -9   1 4.79109 2.80546   3
   8  -9   1 7.67398 4.02089   2
  -8  -9  -1 8.65089 5.04951   2
  -8   9  -1 4.95282 2.81118   2
  -8   9  -1 5.14057 2.81857   2
   8   9   1 9.27119 4.18383   2
  -9  -9  -1 4.88620 4.87469   2
  -9   9  -1 -1.0873 3.70504   2
  -9   9  -1 1.95707 3.28796   2
   9 -10  -1 -1.4287 3.23745   3
  -9 -10   1 2.72870 4.76346   2
  -9  10   1 5.01111 3.04100   2
  -9  10   1 4.85893 3.90275   2
  -8 -10   1 631.822 27.7616   2
   8 -10  -1 624.501 24.6340   3
  -8 -10   1 600.753 27.4146   2
   8 -10  -1 594.939 23.5360   2
  -8  10   1 624.241 23.1959   2
   8  10  -1 606.862 27.1961   2
  -8  10   1 578.307 22.7600   2
   7 -10  -1 314.149 13.6846   2
  -7 -10   1 304.289 16.9802   2
   7 -10  -1 308.325 14.4229   3
  -7 -10   1 307.519 16.5050   2
  -7  10   1 327.909 13.5827   2
   7  10  -1 335.871 17.2424   2
  -7  10   1 317.449 13.6735   2
   7  10  -1 350.344 17.3079   3
   6 -10  -1 548.054 19.5300   2
  -6 -10   1 542.754 22.0465   3
  -6 -10   1 531.412 22.5809   2
   6 -10  -1 535.007 20.0887   3
  -6 -10   1 513.914 22.5900   2
   6  10  -1 573.074 22.7923   3
  -6  10   1 551.137 19.5624   2
  -6  10   1 566.439 19.4905   2
   6  10  -1 524.189 22.6927   2
   6  10  -1 515.923 22.5596   2
   5 -10  -1 552.490 19.2555   2
   5 -10  -1 567.162 19.8347   3
  -5 -10   1 607.346 22.8960   2
  -5 -10   1 550.884 21.8407   3
   5 -10  -1 565.898 19.3078   2
  -5 -10   1 544.640 22.4739   2
   5  10  -1 566.850 22.1655   3
   5  10  -1 557.769 22.6721   2
   5  10  -1 564.298 22.4902   2
  -5  10   1 559.784 19.2745   2
  -5  10   1 578.245 19.4232   2
   4 -10  -1 245.801 8.95846   2
  -4 -10   1 241.679 11.6918   2
   4 -10  -1 241.714 9.22693   3
  -4 -10   1 232.007 11.5956   2
  -4 -10   1 229.220 11.0358   3
   4 -10  -1 209.967 8.65040   2
  -4  10   1 248.797 9.00421   2
   4  10  -1 242.192 11.5591   2
   4  10  -1 244.380 11.6675   2
   4  10  -1 227.741 11.0645   3
   3 -10  -1 715.453 22.0190   2
  -3 -10   1 746.639 24.9357   2
   3 -10  -1 669.255 21.8109   2
  -3 -10   1 704.087 24.4910   3
  -3 -10   1 696.945 24.8171   2
   3  10  -1 708.694 24.4286   3
  -3  10   1 714.547 21.9851   2
   3  10  -1 717.169 24.7958   2
   3  10  -1 685.202 24.6740   2
   2 -10  -1 1995.54 58.8052   3
   2 -10  -1 2007.71 58.8070   2
   2 -10  -1 1955.02 58.6956   2
  -2 -10   1 1871.27 60.8698   3
  -2 -10   1 2084.17 61.3609   2
   2  10  -1 2018.36 60.9341   3
   2  10  -1 2066.20 61.3256   2
  -2  10   1 2019.69 58.7879   2
  -2  10   1 1933.28 58.7758   2
   2  10  -1 1900.60 61.0618   2
   1 -10  -1 358.278 11.6764   2
  -1 -10   1 371.065 12.8761   2
  -1 -10   1 368.062 12.7625   3
   1 -10  -1 338.304 11.7614   2
  -1  10   1 352.218 11.8810   2
  -1  10   1 355.660 11.6496   2
   1  10  -1 368.633 12.8967   2
   0 -10  -1 3730.89 108.074   2
   0 -10  -1 3599.51 108.025   2
   0 -10   1 3626.94 107.576   2
   0 -10   1 3643.25 107.640   2
   0  10  -1 3640.58 107.662   2
   0  10   1 3652.19 108.144   2
   0  10  -1 3611.07 107.596   2
   1 -10   1 3370.42 103.620   2
   1 -10   1 3685.73 103.639   2
  -1 -10  -1 3607.23 106.091   2
  -1 -10  -1 3676.44 106.090   2
  -1 -10  -1 3440.04 105.837   3
  -1  10  -1 3484.52 103.665   2
  -1  10  -1 3483.94 103.685   2
   1  10   1 3615.70 106.161   2
  -2 -10  -1 583.985 20.4078   2
  -2 -10  -1 556.846 20.0590   3
  -2 -10  -1 587.984 20.3289   2
   2  10   1 584.005 20.4094   2
   2  10   1 573.217 20.4344   2
   3 -10   1 3502.95 101.007   2
   3 -10   1 3196.92 100.959   2
  -3 -10  -1 3401.58 104.606   3
  -3 -10  -1 3561.95 105.104   2
  -3 -10  -1 3530.26 105.160   2
  -3  10  -1 3433.73 101.051   2
   3  10   1 3521.03 105.091   2
   3  10   1 3427.98 105.081   2
   4 -10   1 27.1792 2.46424   2
  -4 -10  -1 28.0204 3.79567   3
   4 -10   1 36.0486 2.90565   3
   4 -10   1 36.0248 2.62609   2
  -4 -10  -1 33.3073 4.62295   2
  -4 -10  -1 32.3164 4.71449   2
   4  10   1 31.6195 4.50265   2
  -4  10  -1 36.1478 2.68394   2
   4  10   1 30.4187 4.41070   2
  -4  10  -1 37.7241 2.67831   2
   5 -10   1 424.969 14.6730   2
  -5 -10  -1 400.597 17.3619   3
   5 -10   1 401.942 14.5469   2
  -5 -10  -1 420.922 18.1890   2
  -5 -10  -1 411.306 18.1145   2
   5 -10   1 429.384 15.3171   3
   5  10   1 413.801 18.1255   2
  -5  10  -1 406.957 14.5399   2
  -5  10  -1 416.767 14.6339   2
   5  10   1 409.903 17.9368   2
  -6 -10  -1 382.693 18.6406   2
  -6 -10  -1 430.228 19.1497   2
   6 -10   1 433.256 16.3339   3
  -6 -10  -1 353.774 23.1133   3
   6 -10   1 417.173 15.4227   2
   6  10   1 387.890 18.4398   2
  -6  10  -1 420.446 15.2468   2
   6  10   1 380.290 18.5350   2
  -6  10  -1 425.055 15.3895   2
   7 -10   1 2.84449 2.16472   3
   7 -10   1 3.28932 2.48760   2
  -7 -10  -1 -0.0770 3.52257   2
  -7 -10  -1 4.02766 3.86339   2
   7  10   1 3.43863 3.73980   2
  -7  10  -1 3.54288 2.13855   2
  -7  10  -1 -1.0345 1.75777   2
  -8 -10  -1 274.986 16.9918   2
   8 -10   1 271.340 14.4977   2
  -8 -10  -1 273.602 16.8909   2
   8 -10   1 283.687 14.3455   3
  -8  10  -1 297.041 13.1466   2
   8  10   1 274.054 16.2671   2
  -8  10  -1 300.360 13.4589   2
   9 -11  -1 159.816 11.0165   3
  -9 -11   1 164.883 13.4186   2
  -9  11   1 159.967 9.50346   2
  -9  11   1 154.878 9.85872   2
   8 -11  -1 6.90403 3.09751   3
  -8 -11   1 -0.9193 4.03359   2
   8 -11  -1 -0.2319 3.52710   2
  -8 -11   1 4.99902 6.04373   2
  -8  11   1 5.40593 2.72771   2
   8  11  -1 16.9991 5.17404   2
  -8  11   1 5.50428 2.73663   2
   7 -11  -1 506.113 20.0463   3
   7 -11  -1 487.841 18.8122   2
  -7 -11   1 476.452 22.5512   2
  -7 -11   1 532.053 23.5521   2
   7  11  -1 523.401 23.0537   2
  -7  11   1 496.732 18.7529   2
  -7  11   1 509.137 18.9101   2
   7  11  -1 496.628 22.5488   3
  -6 -11   1 54.4057 6.85400   2
   6 -11  -1 60.6100 4.63501   2
  -6 -11   1 56.4412 6.46223   2
  -6 -11   1 64.4295 6.50274   3
   6 -11  -1 57.4075 5.05355   3
   6  11  -1 58.3148 6.86911   2
   6  11  -1 52.6886 6.27073   3
  -6  11   1 54.6734 4.38784   2
  -6  11   1 62.5186 4.76096   2
   6  11  -1 66.2453 6.88379   2
   5 -11  -1 104.580 5.86462   3
  -5 -11   1 96.1700 7.92194   2
   5 -11  -1 101.204 5.36498   2
  -5 -11   1 111.253 8.30248   2
   5 -11  -1 103.450 5.37468   2
  -5 -11   1 105.333 7.51966   3
  -5  11   1 97.7691 5.34083   2
   5  11  -1 98.6125 7.85456   2
   5  11  -1 104.049 7.62257   3
  -5  11   1 94.6399 5.32514   2
   5  11  -1 96.9345 7.67345   2
   4 -11  -1 190.173 7.40027   2
  -4 -11   1 204.888 10.5631   2
  -4 -11   1 195.076 9.93723   3
   4 -11  -1 170.915 7.15275   2
  -4 -11   1 188.161 10.1577   2
   4 -11  -1 192.664 7.76796   3
   4  11  -1 179.392 9.70370   3
   4  11  -1 193.472 10.1451   2
  -4  11   1 190.349 7.38759   2
   4  11  -1 201.910 10.3029   2
  -3 -11   1 248.986 11.1567   2
   3 -11  -1 236.049 8.58930   3
   3 -11  -1 242.968 8.40551   2
  -3 -11   1 246.246 10.9107   3
   3 -11  -1 235.757 8.23570   2
  -3 -11   1 262.320 11.3643   2
   3  11  -1 243.683 11.0682   2
  -3  11   1 257.202 8.37550   2
   3  11  -1 247.607 10.8644   3
   3  11  -1 248.494 11.1233   2
  -3  11   1 233.464 8.35019   2
  -2 -11   1 31.2307 3.41561   2
   2 -11  -1 29.7230 1.87150   2
  -2 -11   1 38.0225 3.89501   2
  -2 -11   1 31.5416 3.40540   3
   2 -11  -1 31.1471 1.84416   2
   2 -11  -1 31.6561 1.93017   3
   2  11  -1 26.0640 3.24679   2
  -2  11   1 30.7770 1.88834   2
  -2  11   1 31.7487 1.91577   2
   2  11  -1 33.8832 3.34377   3
   2  11  -1 37.3212 3.72099   2
  -1 -11   1 755.354 27.3488   2
   1 -11  -1 801.969 26.4129   2
   1 -11  -1 903.138 26.4026   2
  -1 -11   1 850.029 27.4685   3
  -1 -11   1 901.230 27.6754   2
  -1  11   1 910.200 26.4039   2
  -1  11   1 865.726 26.6007   2
   1  11  -1 875.896 27.6631   2
   0 -11   1 1185.32 36.5379   3
   0 -11   1 1186.71 36.6232   2
   0 -11  -1 1235.92 37.1048   2
   0 -11  -1 1183.75 37.0163   2
   0 -11   1 1200.87 36.5887   2
   0  11   1 1180.18 36.9602   2
   0  11  -1 1208.22 36.6998   2
   0  11   1 1204.74 37.1652   2
   0  11  -1 1212.96 36.6253   2
  -1 -11  -1 35.0649 3.35288   2
   1 -11   1 24.6835 1.41805   2
  -1 -11  -1 27.0849 2.95763   3
   1 -11   1 24.8089 1.45894   2
  -1  11  -1 24.6594 1.46332   2
  -1  11  -1 27.5596 1.53394   2
  -2 -11  -1 967.035 31.4953   2
  -2 -11  -1 919.095 31.4505   2
  -2 -11  -1 888.419 31.1293   3
   2  11   1 999.395 31.6618   2
   2  11   1 992.363 31.7403   2
  -3 -11  -1 366.474 15.2597   2
  -3 -11  -1 377.723 15.2107   2
  -3 -11  -1 343.417 14.6599   3
   3 -11   1 401.641 11.8637   3
   3  11   1 355.402 15.1320   2
   3  11   1 380.104 15.2381   2
  -4 -11  -1 1037.32 35.5782   2
  -4 -11  -1 1013.31 35.5102   2
   4 -11   1 1013.52 31.1546   2
   4 -11   1 1027.07 31.1990   2
  -4 -11  -1 1044.05 35.1741   3
   4 -11   1 1040.93 31.9349   3
  -4  11  -1 996.082 31.1867   2
   4  11   1 1050.89 35.7806   2
  -4  11  -1 1017.81 31.2327   2
   4  11   1 1015.14 35.3904   2
   5 -11   1 29.0847 2.89129   2
  -5 -11  -1 41.7752 5.82551   2
   5 -11   1 26.8186 2.78992   2
  -5 -11  -1 29.9956 4.60954   3
   5 -11   1 29.6755 3.25506   3
  -5 -11  -1 28.0144 4.78032   2
  -5  11  -1 37.7502 3.02316   2
   5  11   1 35.5799 5.45523   2
   5  11   1 35.0761 5.40256   2
  -5  11  -1 38.3259 3.03096   2
  -6 -11  -1 16.7634 4.38923   2
   6 -11   1 27.2133 3.80762   3
  -6 -11  -1 19.5777 5.04204   2
   6 -11   1 22.5727 2.97398   2
  -6  11  -1 22.8579 3.06194   2
  -6  11  -1 25.4918 3.11786   2
   6  11   1 22.6675 5.26033   2
   6  11   1 22.1403 4.95121   2
  -7 -11  -1 177.294 12.6495   2
   7 -11   1 172.402 9.74611   3
  -7 -11  -1 164.618 12.2755   2
   7 -11   1 176.127 8.88681   2
   7  11   1 185.085 12.2373   2
  -7  11  -1 167.639 8.45269   2
  -7  11  -1 172.099 8.67986   2
  -8 -11  -1 17.8696 5.64840   2
  -8 -11  -1 22.5526 7.48842   2
   8 -11   1 27.4752 4.63635   3
   8  11   1 27.7459 6.09707   2
  -8  11  -1 25.0635 3.98420   2
  -8  11  -1 26.1721 4.20262   2
  -8 -12   1 48.8631 9.21555   2
   8 -12  -1 60.6638 6.45917   3
  -8 -12   1 76.8209 9.23539   2
  -8  12   1 56.3344 5.22639   2
   8  12  -1 44.9399 7.64779   2
  -8  12   1 54.3266 5.42156   2
  -7 -12   1 47.1038 6.92053   2
  -7 -12   1 42.9562 6.90946   2
   7 -12  -1 47.9816 4.84583   2
   7 -12  -1 52.9927 5.51714   3
   7  12  -1 47.5136 7.19480   2
  -7  12   1 46.7881 4.69690   2
  -7  12   1 51.5979 4.53620   2
  -6 -12   1 -3.5790 2.69749   2
  -6 -12   1 -3.7169 2.32373   3
   6 -12  -1 4.18577 2.07517   3
  -6 -12   1 3.96046 3.52743   2
   6 -12  -1 2.93264 1.72915   2
  -6  12   1 -0.2080 1.67943   2
   6  12  -1 -2.3096 2.05191   3
   6  12  -1 -1.8414 2.96544   2
  -6  12   1 4.18499 1.74026   2
   6  12  -1 3.41725 2.86177   2
  -5 -12   1 933.927 34.3540   2
   5 -12  -1 978.682 30.3304   2
   5 -12  -1 960.027 31.1256   3
  -5 -12   1 973.384 34.0929   3
  -5 -12   1 928.592 34.5323   2
   5 -12  -1 945.199 30.3083   2
  -5  12   1 952.479 30.3210   2
  -5  12   1 1014.58 30.4222   2
   5  12  -1 921.293 34.3480   2
   5  12  -1 942.046 34.6466   2
   5  12  -1 971.374 34.2085   3
   4 -12  -1 503.725 16.8731   3
  -4 -12   1 506.514 20.1234   2
  -4 -12   1 518.317 19.8033   3
  -4 -12   1 509.327 20.1490   2
   4 -12  -1 507.083 16.2389   2
   4 -12  -1 490.450 16.2860   2
  -4  12   1 493.295 16.2890   2
   4  12  -1 512.175 20.0281   2
   4  12  -1 493.085 20.0073   2
   4  12  -1 491.739 19.5020   3
  -3 -12   1 1314.77 41.8421   3
  -3 -12   1 1241.92 41.9599   2
   3 -12  -1 1321.76 38.4463   2
   3 -12  -1 1205.57 38.2339   2
  -3 -12   1 1336.35 42.1289   2
   3 -12  -1 1272.53 38.8636   3
   3  12  -1 1298.02 41.6512   3
   3  12  -1 1326.12 42.1138   2
  -3  12   1 1261.09 38.4004   2
   3  12  -1 1237.95 41.8737   2
  -3  12   1 1294.16 38.3533   2
  -2 -12   1 891.253 30.0678   2
   2 -12  -1 856.150 27.2611   2
  -2 -12   1 912.211 30.0767   2
   2 -12  -1 924.822 27.5380   3
   2 -12  -1 922.684 27.3541   2
  -2 -12   1 884.321 29.8797   3
   2  12  -1 904.254 30.1106   2
  -2  12   1 934.442 27.4035   2
   2  12  -1 939.241 30.1672   2
  -2  12   1 905.920 27.3575   2
  -1 -12   1 72.5754 4.56558   2
   1 -12  -1 66.0734 3.65161   2
   1 -12  -1 80.0689 3.70608   2
  -1 -12   1 71.5778 4.39464   3
  -1 -12   1 80.7243 4.69154   2
  -1  12   1 72.8767 3.58387   2
  -1  12   1 77.7976 3.89003   2
   1  12  -1 74.7727 4.65043   2
   0 -12  -1 4774.02 141.094   2
   0 -12   1 4803.85 140.648   2
   0 -12   1 4668.62 140.686   2
   0  12  -1 4825.94 140.771   2
   1 -12   1 57.7305 2.54029   2
  -1 -12  -1 48.8310 3.94285   2
   1 -12   1 62.2986 2.53378   2
  -1 -12  -1 56.4140 4.07733   3
  -1 -12  -1 56.9443 4.27714   2
   1  12   1 63.2647 4.52197   2
  -1  12  -1 69.3254 2.69561   2
  -1  12  -1 60.5252 2.56809   2
  -2 -12  -1 294.211 12.2581   3
  -2 -12  -1 292.130 12.4737   2
  -2 -12  -1 307.834 12.4628   2
   2  12   1 303.037 12.4235   2
   2  12   1 316.300 12.6676   2
  -3 -12  -1 528.254 19.8770   3
  -3 -12  -1 559.989 20.4034   2
   3 -12   1 528.766 16.3469   3
  -3 -12  -1 537.204 20.3031   2
   3  12   1 527.514 20.2530   2
   3  12   1 527.006 20.1830   2
  -4 -12  -1 468.015 19.8280   2
  -4 -12  -1 477.682 19.5071   3
  -4 -12  -1 509.101 20.2406   2
   4 -12   1 502.824 16.4410   3
  -4  12  -1 515.778 15.4595   2
  -4  12  -1 498.623 15.3945   2
   4  12   1 505.886 20.2798   2
   4  12   1 502.923 20.1217   2
  -5 -12  -1 152.101 9.92836   2
   5 -12   1 157.756 6.37266   2
   5 -12   1 159.665 7.36119   3
   5 -12   1 156.999 6.41601   2
  -5 -12  -1 160.790 10.2954   2
  -5 -12  -1 157.083 9.63787   3
  -5  12  -1 168.180 6.56901   2
   5  12   1 153.599 10.2238   2
  -5  12  -1 159.294 6.44997   2
   5  12   1 146.105 9.78342   2
  -6 -12  -1 545.113 23.5411   2
   6 -12   1 564.323 20.0525   3
   6 -12   1 533.751 18.5015   2
  -6 -12  -1 546.506 23.5173   2
  -6  12  -1 564.102 18.5911   2
   6  12   1 528.661 23.2716   2
  -6  12  -1 547.215 18.6073   2
   6  12   1 513.689 22.9013   2
  -7 -12  -1 43.8860 7.81028   2
   7 -12   1 50.2021 5.04789   2
   7 -12   1 52.4461 5.51813   3
  -7 -12  -1 51.5429 7.71756   2
  -7  12  -1 51.5084 4.31793   2
  -7  12  -1 52.8987 4.49591   2
   7  12   1 61.1643 8.28273   2
  -8 -12  -1 237.926 15.8567   2
   8 -12   1 238.510 12.7506   3
  -8  12  -1 239.383 11.0003   2
   8  12   1 244.957 15.7669   2
  -8  12  -1 246.737 10.9026   2
   8 -13  -1 12.9637 3.56438   3
  -8 -13   1 12.1950 8.70603   2
  -8 -13   1 12.2771 5.38296   2
   8  13  -1 9.56619 4.41051   2
  -8  13   1 11.6610 2.86928   2
  -8  13   1 11.7823 2.76378   2
  -7 -13   1 237.592 14.3304   2
   7 -13  -1 234.750 10.6556   2
   7 -13  -1 244.189 11.8697   3
  -7 -13   1 255.334 15.4053   2
  -7  13   1 221.728 10.0377   2
  -7  13   1 240.719 10.3141   2
   7  13  -1 265.122 14.9091   2
   6 -13  -1 613.916 21.7964   3
  -6 -13   1 568.077 24.2517   3
  -6 -13   1 568.139 24.9827   2
   6 -13  -1 612.558 20.4530   2
  -6 -13   1 623.571 25.7011   2
   6  13  -1 622.892 25.4299   2
   6  13  -1 606.071 24.9076   3
  -6  13   1 629.558 20.5572   2
  -6  13   1 632.795 20.5247   2
   6  13  -1 560.867 25.0072   2
  -5 -13   1 37.0185 5.66646   2
   5 -13  -1 42.3809 3.66585   3
   5 -13  -1 36.2899 2.97448   2
  -5 -13   1 43.7391 5.55048   2
  -5 -13   1 37.1220 5.16957   3
   5 -13  -1 39.6494 2.99169   2
  -5  13   1 36.4362 2.97283   2
   5  13  -1 29.4003 4.43150   3
  -5  13   1 37.9832 3.03306   2
   5  13  -1 32.3020 5.39580   2
  -4 -13   1 1552.52 52.0411   3
  -4 -13   1 1582.82 52.5410   2
   4 -13  -1 1590.85 48.8175   3
  -4 -13   1 1602.00 52.7081   2
   4 -13  -1 1580.16 48.0084   2
   4 -13  -1 1624.59 47.9420   2
  -4  13   1 1610.79 48.0194   2
   4  13  -1 1622.61 52.5922   2
   4  13  -1 1646.67 52.2375   3
   4  13  -1 1594.65 52.5812   2
  -3 -13   1 374.211 15.2900   2
  -3 -13   1 372.034 15.1924   2
   3 -13  -1 376.106 11.5294   2
   3 -13  -1 338.681 12.1210   3
  -3 -13   1 355.954 14.8464   3
  -3  13   1 378.728 11.5487   2
  -3  13   1 362.787 11.5696   2
   3  13  -1 374.072 15.3335   2
   3  13  -1 380.579 14.9273   3
   3  13  -1 377.276 15.2097   2
   2 -13  -1 405.645 13.0169   2
  -2 -13   1 418.549 15.7677   2
  -2 -13   1 413.887 15.6318   3
  -2 -13   1 409.068 15.7796   2
   2 -13  -1 428.289 13.3233   3
   2 -13  -1 382.372 12.9389   2
  -2  13   1 424.657 13.0726   2
  -2  13   1 435.125 13.1239   2
   2  13  -1 433.972 15.9748   2
   2  13  -1 410.702 15.6597   2
   1 -13  -1 1084.30 34.7657   2
   1 -13  -1 1172.26 34.6960   2
  -1 -13   1 1037.48 35.6785   3
  -1 -13   1 1141.57 35.9645   2
  -1 -13   1 1121.24 35.9844   2
  -1  13   1 1174.78 35.0004   2
   1  13  -1 1179.86 36.1458   2
  -1  13   1 1164.20 34.6733   2
   0 -13   1 159.731 6.48131   2
   0 -13  -1 147.857 6.72597   2
   0 -13  -1 170.607 6.99814   2
   0 -13   1 151.062 6.44425   2
   0 -13   1 143.731 6.31411   3
   0  13   1 170.982 7.13388   2
   0  13  -1 157.022 6.58746   2
   0  13   1 163.459 6.88827   2
   0  13  -1 157.442 6.44936   2
  -1 -13  -1 918.119 28.8466   2
   1 -13   1 833.161 26.3906   2
   1 -13   1 917.810 26.4097   2
  -1 -13  -1 839.027 28.6882   2
  -1 -13  -1 827.110 28.5037   3
   1  13   1 891.091 28.9130   2
  -1  13  -1 892.251 26.4544   2
  -1  13  -1 891.042 26.5081   2
  -2 -13  -1 813.137 27.7279   3
  -2 -13  -1 826.575 27.8653   2
  -2 -13  -1 793.409 27.8459   2
   2  13   1 822.921 27.9282   2
   2  13   1 836.701 28.0460   2
  -3 -13  -1 102.953 6.98529   2
  -3 -13  -1 95.9260 6.57246   3
  -3 -13  -1 112.726 7.08710   2
   3  13   1 97.4174 6.82755   2
   3  13   1 104.624 6.95113   2
  -4 -13  -1 769.928 29.2818   2
   4 -13   1 832.486 25.3231   3
  -4 -13  -1 813.785 29.0933   3
  -4 -13  -1 846.693 29.6452   2
   4  13   1 815.409 29.4287   2
   4  13   1 759.520 29.1943   2
  -5 -13  -1 498.048 22.2046   2
   5 -13   1 576.221 18.7576   3
   5 -13   1 547.771 17.0102   2
   5 -13   1 521.228 16.9429   2
  -5 -13  -1 522.789 21.7999   3
  -5 -13  -1 558.669 22.6570   2
   5  13   1 530.081 22.3418   2
  -5  13  -1 548.964 17.1036   2
   5  13   1 527.688 22.3627   2
  -5  13  -1 569.792 17.2038   2
   6 -13   1 75.1564 4.28930   2
  -6 -13  -1 74.0984 8.08336   2
  -6 -13  -1 84.0465 7.82924   2
   6 -13   1 86.9133 5.74041   3
  -6  13  -1 86.1712 4.53089   2
   6  13   1 94.5449 8.42396   2
   6  13   1 70.9556 8.18984   2
  -6  13  -1 72.7145 4.24566   2
  -7 -13  -1 379.575 20.5639   2
   7 -13   1 439.912 17.5971   3
  -7 -13  -1 430.089 21.4963   2
  -7  13  -1 439.907 15.3946   2
  -7  13  -1 442.080 15.4403   2
   7  13   1 435.209 21.0544   2
   8 -13   1 30.8495 4.76681   3
  -8 -13  -1 20.4012 6.33722   2
  -8  13  -1 26.8294 3.33153   2
   8  13   1 26.2490 6.02672   2
  -8  13  -1 23.7381 3.33604   2
  -8 -14   1 38.1005 7.28058   2
   8 -14  -1 35.8134 5.18364   3
  -8  14   1 28.8491 3.65904   2
  -8  14   1 32.9414 3.86824   2
   7 -14  -1 168.056 9.23840   3
  -7 -14   1 173.266 12.7590   2
   7 -14  -1 148.024 9.89090   2
  -7 -14   1 160.802 11.8012   2
  -7  14   1 160.727 7.61402   2
   7  14  -1 178.356 12.2911   2
  -7  14   1 167.693 7.68802   2
  -6 -14   1 78.8527 7.93598   3
  -6 -14   1 79.4574 8.77855   2
  -6 -14   1 94.7872 9.02216   2
   6 -14  -1 92.0242 5.01392   2
   6 -14  -1 105.297 6.35867   3
  -6  14   1 94.0278 5.00010   2
   6  14  -1 100.277 8.89864   2
  -6  14   1 107.072 5.25503   2
   6  14  -1 94.7803 9.01339   2
  -5 -14   1 206.038 11.4067   3
   5 -14  -1 190.998 7.34767   2
   5 -14  -1 197.268 7.34855   2
  -5 -14   1 191.384 11.4037   2
   5 -14  -1 205.651 8.63064   3
  -5 -14   1 202.003 11.8526   2
   5  14  -1 200.225 11.2466   3
  -5  14   1 194.510 7.41704   2
   5  14  -1 189.745 11.3119   2
  -5  14   1 203.918 7.49934   2
   5  14  -1 193.980 11.5673   2
  -4 -14   1 9.80148 3.17917   2
  -4 -14   1 12.8706 3.25593   3
   4 -14  -1 8.97857 1.73321   3
   4 -14  -1 9.69758 1.14494   2
  -4 -14   1 3.90040 3.12290   2
   4  14  -1 16.5132 3.88342   2
   4  14  -1 8.68706 2.71000   3
  -4  14   1 9.24559 1.27894   2
   4  14  -1 9.23676 3.16789   2
  -4  14   1 7.96829 1.17409   2
   3 -14  -1 158.871 6.35280   3
  -3 -14   1 160.320 8.93891   2
  -3 -14   1 166.853 8.86216   3
  -3 -14   1 173.371 9.32501   2
   3  14  -1 185.612 9.39969   2
   3  14  -1 172.329 9.22049   2
  -2 -14   1 440.224 16.9615   2
   2 -14  -1 416.793 14.0118   2
   2 -14  -1 473.564 14.1517   2
  -2 -14   1 454.194 16.8713   3
  -2 -14   1 472.312 17.1851   2
  -2  14   1 454.819 14.1326   2
   2  14  -1 443.925 16.9258   2
   2  14  -1 464.546 17.1806   2
  -1 -14   1 58.4667 4.19395   2
  -1 -14   1 57.7370 4.25195   2
  -1 -14   1 51.1062 3.90352   3
   1 -14  -1 49.4213 3.29559   2
   1 -14  -1 59.5493 3.30698   2
  -1  14   1 60.6915 3.31801   2
   1  14  -1 53.9025 3.88986   2
   1  14  -1 63.9629 4.40208   2
  -1  14   1 54.7962 3.48175   2
   0 -14  -1 145.209 6.53283   2
   0 -14   1 143.424 6.10640   3
   0 -14   1 137.288 6.06269   2
   0 -14   1 143.024 6.16048   2
   0 -14  -1 135.591 6.39560   2
   0  14   1 143.886 6.43902   2
   0  14  -1 145.342 6.28269   2
   0  14  -1 137.578 6.08090   2
   0  14   1 145.772 6.67996   2
   1 -14   1 36.9397 2.17467   2
   1 -14   1 40.0533 2.16938   2
  -1 -14  -1 44.0270 3.86410   2
  -1 -14  -1 37.4317 3.50977   3
  -1 -14  -1 40.5798 3.73172   2
  -1  14  -1 37.7437 2.17920   2
   1  14   1 43.2204 3.98205   2
  -1  14  -1 42.9221 2.31185   2
  -2 -14  -1 32.7810 4.02538   3
  -2 -14  -1 24.9550 3.63251   2
  -2 -14  -1 31.8377 3.70055   2
   2  14   1 32.2044 4.02967   2
   2  14   1 27.2124 3.76142   2
  -3 -14  -1 456.710 18.0574   2
  -3 -14  -1 458.403 17.9845   2
  -3 -14  -1 410.077 17.3322   3
   3  14   1 449.281 17.9391   2
   3  14   1 452.210 17.8541   2
  -4 -14  -1 16.0299 3.44412   3
  -4 -14  -1 20.5312 4.09778   2
   4 -14   1 25.0960 2.12336   3
  -4 -14  -1 27.9083 4.79470   2
   4  14   1 27.8577 4.78531   2
  -5 -14  -1 196.241 11.9835   2
  -5 -14  -1 222.291 12.2477   2
   5 -14   1 214.796 8.57724   3
  -5 -14  -1 195.906 11.4766   3
   5  14   1 189.268 11.6450   2
   5  14   1 194.236 11.9745   2
  -6 -14  -1 141.215 10.8125   2
   6 -14   1 143.434 7.61470   3
  -6 -14  -1 140.274 10.4702   2
  -6  14  -1 148.513 5.65269   2
   6  14   1 150.962 11.0448   2
   6  14   1 138.514 10.2318   2
  -7 -14  -1 -4.9422 3.46170   2
   7 -14   1 -0.4310 1.96835   3
  -7 -14  -1 -0.2264 4.54853   2
  -7  14  -1 1.54130 1.38929   2
   7  14   1 7.64616 4.49748   2
  -7  14  -1 2.22071 1.40628   2
  -8 -14  -1 80.7004 9.55630   2
   8 -14   1 68.2992 6.62639   3
   8  14   1 70.5781 9.78970   2
  -8  14  -1 73.5897 3.94574   2
  -8 -15   1 119.090 11.9879   2
   8 -15  -1 135.557 8.97350   3
   8  15  -1 135.742 12.0357   2
  -8  15   1 123.996 5.83364   2
  -8  15   1 137.305 6.13688   2
  -7 -15   1 91.0704 9.67150   2
   7 -15  -1 104.596 7.18800   3
  -7 -15   1 118.373 10.7116   2
   7  15  -1 115.072 10.4980   2
  -7  15   1 119.644 5.52677   2
  -7  15   1 116.147 5.43685   2
  -6 -15   1 671.818 26.9887   2
  -6 -15   1 634.612 25.8056   3
  -6 -15   1 607.757 26.0916   2
   6 -15  -1 596.953 19.7662   2
   6 -15  -1 644.703 22.1923   3
   6  15  -1 617.034 26.2351   2
  -6  15   1 620.499 19.9086   2
  -6  15   1 627.200 19.9829   2
   6  15  -1 607.008 26.2527   2
   5 -15  -1 23.1732 2.86220   3
  -5 -15   1 21.0453 4.56668   2
  -5 -15   1 28.8912 5.22742   2
  -5 -15   1 16.3388 3.72501   3
   5  15  -1 22.2521 4.61376   2
   5  15  -1 22.7853 4.49487   2
  -5  15   1 20.1901 1.76562   2
  -4 -15   1 1171.79 40.1541   2
  -4 -15   1 1169.32 40.0432   2
   4 -15  -1 1185.32 35.9048   3
  -4 -15   1 1193.36 39.8199   3
   4  15  -1 1151.35 39.9385   2
   4  15  -1 1079.21 39.6871   2
  -3 -15   1 932.356 33.0555   3
  -3 -15   1 970.047 33.3500   2
  -3 -15   1 1034.31 33.8524   2
   3 -15  -1 944.485 29.8419   3
   3  15  -1 947.981 33.3679   2
   3  15  -1 1006.30 33.5403   2
  -2 -15   1 662.075 23.4441   2
  -2 -15   1 670.981 23.3136   3
  -2 -15   1 694.481 23.5328   2
   2 -15  -1 605.267 20.1734   2
   2 -15  -1 689.305 20.3131   2
  -2  15   1 645.995 20.3320   2
   2  15  -1 679.210 23.5803   2
  -2  15   1 670.814 20.3136   2
   2  15  -1 657.579 23.3462   2
  -1 -15   1 2901.58 91.4559   3
  -1 -15   1 3015.89 91.5415   2
   1 -15  -1 3097.44 90.1863   2
   1 -15  -1 2814.17 90.2607   2
  -1 -15   1 2879.72 91.5270   2
   1  15  -1 2946.89 91.5074   2
  -1  15   1 3003.16 90.1389   2
   1  15  -1 3256.63 91.9431   2
  -1  15   1 3377.02 90.7523   2
   0 -15  -1 2.63093 1.42058   2
   0 -15  -1 1.79394 1.41451   2
   0 -15   1 3.45287 1.25876   3
   0 -15   1 1.06843 1.22898   2
   0 -15   1 3.55744 1.32688   2
   0  15  -1 2.73482 1.36054   2
   0  15  -1 1.55386 1.20687   2
   0  15   1 3.50062 1.50961   2
   1 -15   1 1026.42 29.6885   2
  -1 -15  -1 879.557 31.8163   2
  -1 -15  -1 1052.22 32.2602   2
  -1 -15  -1 954.760 31.9576   3
   1 -15   1 955.634 29.7068   2
  -1  15  -1 1022.96 29.7759   2
  -1  15  -1 962.481 29.7986   2
  -2 -15  -1 843.734 29.9209   2
  -2 -15  -1 820.448 29.6320   3
  -2 -15  -1 930.505 30.2095   2
   2  15   1 965.140 30.5552   2
   2  15   1 838.457 29.7957   2
  -3 -15  -1 57.7661 5.39334   3
  -3 -15  -1 63.9619 5.72083   2
  -3 -15  -1 67.7392 6.07191   2
   3  15   1 65.8273 5.94852   2
   3  15   1 58.4135 5.60016   2
  -4 -15  -1 592.512 22.9338   2
  -4 -15  -1 577.272 22.3466   3
   4 -15   1 566.617 18.0097   3
  -4 -15  -1 583.789 22.7032   2
   4  15   1 500.705 22.0303   2
   4  15   1 584.970 22.6821   2
  -5 -15  -1 808.514 31.0363   2
  -5 -15  -1 802.313 30.5009   3
  -5 -15  -1 822.324 31.2091   2
   5 -15   1 828.085 26.3231   3
   5  15   1 776.949 30.7135   2
   5  15   1 843.570 31.3456   2
  -6 -15  -1 4.27039 3.68599   2
  -6 -15  -1 0.57046 3.64549   2
   6 -15   1 1.75149 1.70335   3
   6  15   1 0.13876 3.72443   2
   6  15   1 1.48844 3.03561   2
  -7 -15  -1 913.351 37.9620   2
   7 -15   1 1031.20 33.6591   3
  -7 -15  -1 979.120 38.6936   2
   7  15   1 970.961 38.2391   2
  -8 -15  -1 8.74347 5.52894   2
   8  15   1 13.0142 5.02575   2
  -8 -16   1 111.320 11.3664   2
   8 -16  -1 104.343 7.74648   3
   8  16  -1 88.2911 9.89713   2
   7 -16  -1 -0.4707 1.84696   3
  -7 -16   1 -1.0744 4.33333   2
  -7 -16   1 3.13279 3.95886   2
   7  16  -1 1.29239 3.93130   2
  -6 -16   1 12.4133 4.62851   2
  -6 -16   1 12.7010 4.50651   3
  -6 -16   1 2.19930 3.71821   2
   6 -16  -1 9.98931 2.46797   3
   6  16  -1 16.8885 4.97438   2
   6  16  -1 7.04851 3.97547   2
   5 -16  -1 8.53535 1.92233   3
  -5 -16   1 6.27706 3.27457   2
  -5 -16   1 7.50506 3.40900   3
  -5 -16   1 2.75607 3.23875   2
   5  16  -1 5.12744 3.34144   2
   5  16  -1 9.34029 3.41989   2
   4 -16  -1 1.82222 1.18921   3
  -4 -16   1 7.62420 3.03619   3
  -4 -16   1 2.02441 2.87782   2
  -4 -16   1 2.97440 2.78285   2
   4  16  -1 0.15825 2.47314   2
   4  16  -1 0.77342 2.22721   2
  -3 -16   1 0.13369 1.65250   3
  -3 -16   1 1.88550 2.21516   2
   3 -16  -1 -0.2706 0.83722   3
  -3 -16   1 5.05916 2.52332   2
   3  16  -1 -0.6633 1.73705   2
   3  16  -1 -1.3967 2.14727   2
  -2 -16   1 72.5167 5.50581   2
   2 -16  -1 73.1364 3.04506   2
  -2 -16   1 63.2634 5.26251   2
  -2 -16   1 64.1714 5.04687   3
   2 -16  -1 63.3871 2.91811   2
   2  16  -1 71.8396 5.30752   2
   2  16  -1 68.0155 5.43061   2
  -1 -16   1 93.4208 5.74503   3
  -1 -16   1 119.589 6.30396   2
   1 -16  -1 118.016 5.15923   2
   1  16  -1 111.105 6.05856   2
   1  16  -1 116.559 6.33246   2
  -1  16   1 97.6915 5.13625   2
   0 -16  -1 34.6646 3.22640   2
   0 -16   1 30.6108 2.82459   2
   0 -16  -1 34.7833 3.17156   2
   0 -16   1 29.2803 2.81310   2
   0 -16   1 27.8979 2.75637   3
   0  16   1 26.6423 3.17794   2
   0  16  -1 36.7971 3.13143   2
   0  16   1 33.5395 3.20560   2
   0  16  -1 28.9513 2.81044   2
  -1 -16  -1 33.4288 3.59051   2
  -1 -16  -1 37.1768 3.50967   2
   1 -16   1 27.8679 2.06327   2
  -1 -16  -1 27.2126 3.31019   3
   1 -16   1 27.2878 2.09254   2
  -1  16  -1 37.1065 2.36841   2
   1  16   1 34.3175 3.81016   2
  -1  16  -1 29.6441 2.12848   2
  -2 -16  -1 45.1587 4.73684   2
  -2 -16  -1 33.4788 4.31051   2
  -2 -16  -1 35.9001 4.21574   3
   2  16   1 47.1167 4.68236   2
   2  16   1 38.4493 4.56079   2
  -3 -16  -1 6.98988 3.01133   2
  -3 -16  -1 7.13441 2.60184   3
  -3 -16  -1 1.50207 2.21218   2
   3  16   1 4.71715 2.69180   2
   3  16   1 4.96425 2.64461   2
   4 -16   1 79.7599 3.75867   3
  -4 -16  -1 88.6379 7.64411   2
  -4 -16  -1 91.0561 7.22802   3
  -4 -16  -1 90.0304 7.39716   2
   4  16   1 87.4039 7.50624   2
   4  16   1 83.5903 7.22334   2
  -5 -16  -1 81.9920 7.63148   2
  -5 -16  -1 92.7254 7.86454   3
  -5 -16  -1 69.1000 7.21314   2
   5 -16   1 78.0281 4.42923   3
   5  16   1 65.5710 7.50500   2
   5  16   1 67.4757 7.60287   2
  -6 -16  -1 4.13773 3.67448   2
  -6 -16  -1 1.07506 3.43871   2
   6 -16   1 1.46508 1.63420   3
   6  16   1 2.34962 3.79149   2
   6  16   1 1.47744 3.66817   2
  -7 -16  -1 10.1295 6.39324   2
  -7 -16  -1 9.07409 5.31691   2
   7  16   1 17.3047 5.59078   2
  -8 -16  -1 4.31831 4.54857   2
   8  16   1 -7.0586 4.58937   2
  -8 -17   1 157.931 13.3024   2
   8 -17  -1 144.316 9.24724   3
   8  17  -1 158.582 13.8132   2
  -7 -17   1 291.938 17.0348   2
  -7 -17   1 272.942 17.0715   2
   7 -17  -1 283.895 12.6638   3
   7  17  -1 275.641 16.8158   2
  -6 -17   1 523.066 23.6811   2
  -6 -17   1 524.405 24.6626   3
  -6 -17   1 539.559 24.3039   2
   6 -17  -1 562.337 19.5879   3
   6  17  -1 563.972 24.5530   2
   6  17  -1 536.619 24.1250   2
   5 -17  -1 13.3856 2.20647   3
  -5 -17   1 10.2966 4.09023   2
  -5 -17   1 11.1096 3.40078   3
  -5 -17   1 11.0566 3.84127   2
   5  17  -1 12.9847 4.22208   2
   5  17  -1 13.5675 3.88310   2
  -4 -17   1 1168.97 38.5178   3
  -4 -17   1 1101.34 38.5303   2
  -4 -17   1 1088.96 38.4564   2
   4 -17  -1 1045.58 33.7625   3
   4  17  -1 1075.38 38.4165   2
   4  17  -1 1084.65 38.3897   2
   3 -17  -1 48.6698 2.94110   3
  -3 -17   1 46.7333 4.96846   2
  -3 -17   1 48.7659 5.04299   2
  -3 -17   1 47.6581 4.98879   3
   3  17  -1 46.8611 5.02024   2
   3  17  -1 58.3883 5.55980   2
   2 -17  -1 61.9087 2.88363   2
  -2 -17   1 58.8732 4.97454   3
   2 -17  -1 64.8184 2.92350   2
  -2 -17   1 73.8178 5.49249   2
  -2 -17   1 70.2831 5.39683   2
  -2  17   1 63.1552 3.03651   2
   2  17  -1 61.0465 5.28156   2
   2  17  -1 69.4720 5.31708   2
  -2  17   1 67.7167 3.01760   2
   1 -17  -1 1313.06 38.5174   2
  -1 -17   1 1295.07 40.1066   2
   1 -17  -1 1208.35 38.6436   2
  -1 -17   1 1216.49 39.8391   3
  -1 -17   1 1236.08 39.8257   2
   1  17  -1 1201.49 39.7348   2
  -1  17   1 1235.78 38.4414   2
  -1  17   1 1255.43 38.8308   2
   1  17  -1 1263.72 40.1159   2
   0 -17   1 1231.31 37.9396   2
   0 -17   1 1230.65 37.8153   2
   0 -17  -1 1198.23 38.3538   2
   0 -17   1 1161.60 37.8487   3
   0 -17  -1 1230.93 38.2590   2
   0  17  -1 1208.59 37.9909   2
   0  17   1 1195.69 38.2746   2
   0  17   1 1225.23 38.5372   2
  -1 -17  -1 1132.50 37.5532   2
   1 -17   1 1164.09 34.9719   2
  -1 -17  -1 1194.11 37.5761   2
   1 -17   1 1081.35 35.0036   2
  -1 -17  -1 1087.81 37.2892   3
  -1  17  -1 1144.60 35.0530   2
   1  17   1 1185.65 37.8259   2
  -1  17  -1 1238.94 35.2934   2
  -2 -17  -1 1932.27 65.7757   3
  -2 -17  -1 2233.55 66.4496   2
  -2 -17  -1 2094.34 66.3414   2
   2  17   1 2096.12 66.4427   2
   2  17   1 2168.75 66.3058   2
  -3 -17  -1 83.3962 6.90895   2
  -3 -17  -1 98.4666 7.22859   2
  -3 -17  -1 76.7654 6.34936   3
   3  17   1 72.4242 6.37334   2
   3  17   1 68.1222 6.43204   2
  -4 -17  -1 1213.71 42.0014   2
   4 -17   1 1263.75 36.4732   3
  -4 -17  -1 1226.83 42.1946   2
  -4 -17  -1 1222.32 41.7320   3
   4  17   1 1081.16 41.4343   2
   4  17   1 1229.31 42.0362   2
  -5 -17  -1 337.199 16.9885   3
  -5 -17  -1 352.227 17.5863   2
  -5 -17  -1 379.197 17.8553   2
   5 -17   1 374.681 12.8801   3
   5  17   1 351.861 17.2903   2
   5  17   1 380.454 18.2098   2
  -6 -17  -1 208.633 13.0347   2
  -6 -17  -1 169.453 12.7163   2
   6 -17   1 206.131 8.92794   3
   6  17   1 191.428 13.1323   2
   6  17   1 179.007 12.8705   2
  -7 -17  -1 417.324 21.4810   2
   7 -17   1 430.558 16.6519   3
  -7 -17  -1 396.523 21.3833   2
   7  17   1 413.490 21.6799   2
  -8 -17  -1 51.2730 8.70944   2
   8  17   1 59.0415 8.68744   2
  -8 -18   1 43.6089 8.02518   2
   8 -18  -1 39.7082 5.04332   3
   8  18  -1 42.4133 8.45555   2
   7 -18  -1 60.0191 5.30088   3
  -7 -18   1 42.9141 8.77010   2
  -7 -18   1 42.8331 7.49004   2
   7  18  -1 52.8035 8.44951   2
   6 -18  -1 -1.0199 1.48011   3
  -6 -18   1 4.01402 3.82174   2
   6  18  -1 6.69495 3.54859   2
   6  18  -1 2.52304 3.59355   2
  -5 -18   1 118.515 9.40816   2
  -5 -18   1 119.630 9.09143   3
   5 -18  -1 112.447 5.78907   3
  -5 -18   1 114.221 9.33620   2
   5  18  -1 117.776 9.28701   2
   5  18  -1 129.487 9.47695   2
  -4 -18   1 37.7515 5.86927   2
  -4 -18   1 31.9962 5.16022   2
  -4 -18   1 37.1570 5.19627   3
   4 -18  -1 41.9786 2.93616   3
   4  18  -1 46.0670 5.61867   2
   4  18  -1 31.4299 5.10155   2
  -3 -18   1 47.0899 5.40350   2
  -3 -18   1 59.9162 5.55953   3
  -3 -18   1 59.5470 5.82701   2
   3 -18  -1 52.3410 3.16021   3
   3  18  -1 51.9160 5.44324   2
   3  18  -1 57.8106 5.74772   2
   2 -18  -1 71.3717 3.13881   2
  -2 -18   1 61.8015 5.37103   2
  -2 -18   1 55.3683 5.06653   3
  -2 -18   1 72.2063 5.62609   2
   2 -18  -1 72.6440 3.14369   2
   2  18  -1 71.8937 5.54447   2
   2  18  -1 65.9659 5.61387   2
  -2  18   1 78.0908 3.24518   2
  -2  18   1 74.9598 3.32675   2
   1 -18  -1 92.4738 5.19532   2
   1 -18  -1 111.735 5.20523   2
  -1 -18   1 101.529 6.21859   2
  -1 -18   1 97.0487 5.98792   3
  -1 -18   1 118.783 6.48667   2
  -1  18   1 115.430 5.31022   2
   1  18  -1 110.696 6.29741   2
   1  18  -1 106.000 6.39451   2
  -1  18   1 109.259 5.54407   2
   0 -18  -1 215.098 9.65399   2
   0 -18   1 217.681 9.33140   3
   0 -18  -1 252.796 9.89054   2
   0 -18   1 208.548 9.24557   2
   0 -18   1 241.104 9.39237   2
   0  18  -1 236.943 9.47092   2
   0  18  -1 242.758 9.62497   2
   0  18   1 247.796 10.1258   2
   0  18   1 242.840 9.86060   2
   1 -18   1 177.149 6.45888   2
   1 -18   1 156.452 6.43994   2
  -1 -18  -1 170.833 8.61915   2
  -1 -18  -1 174.383 8.53782   3
  -1 -18  -1 172.688 8.49806   2
   1  18   1 167.126 8.65065   2
  -1  18  -1 173.741 6.65317   2
   1  18   1 166.795 8.34293   2
  -1  18  -1 171.075 6.51047   2
  -2 -18  -1 44.1647 5.03017   2
  -2 -18  -1 29.1567 4.01659   3
  -2 -18  -1 49.1340 5.12834   2
   2  18   1 44.9353 5.22935   2
   2  18   1 35.6295 4.40412   2
  -3 -18  -1 198.798 10.7747   2
  -3 -18  -1 193.366 10.6443   2
  -3 -18  -1 182.784 10.1462   3
   3  18   1 176.505 10.3272   2
   3  18   1 178.428 10.2323   2
  -4 -18  -1 29.1796 4.96426   2
  -4 -18  -1 25.7378 4.38699   3
   4 -18   1 34.2709 2.07082   3
  -4 -18  -1 24.7408 4.79482   2
   4  18   1 27.7991 4.92405   2
   4  18   1 32.6160 5.57890   2
  -5 -18  -1 140.436 10.2271   2
   5 -18   1 149.146 6.15943   3
  -5 -18  -1 125.185 9.67594   2
  -5 -18  -1 127.561 9.81833   3
   5  18   1 145.568 10.6951   2
   5  18   1 139.374 10.3095   2
  -6 -18  -1 133.754 10.5882   2
   6 -18   1 125.876 6.49180   3
  -6 -18  -1 113.140 9.90700   2
   6  18   1 119.793 10.8269   2
   6  18   1 119.619 10.3962   2
   7 -18   1 6.63645 2.36780   3
  -7 -18  -1 5.25079 6.31546   2
  -7 -18  -1 3.70064 5.04807   2
   7  18   1 3.66856 4.17980   2
  -8 -18  -1 6.82494 5.52011   2
   8  18   1 16.2754 6.70575   2
  -8 -19   1 98.5132 11.7492   2
   8 -19  -1 85.3786 6.81649   3
   8  19  -1 95.6870 11.6864   2
  -7 -19   1 276.840 19.9976   2
  -7 -19   1 266.999 16.9292   2
   7 -19  -1 307.003 12.8035   3
   7  19  -1 298.234 17.9316   2
  -6 -19   1 301.765 16.4891   2
  -6 -19   1 258.598 15.8137   2
   6 -19  -1 275.053 11.2709   3
   6  19  -1 262.990 15.4536   2
   6  19  -1 265.976 15.9236   2
  -5 -19   1 10.7573 3.64758   2
  -5 -19   1 10.3542 3.66199   2
  -5 -19   1 11.3992 3.89229   3
   5 -19  -1 12.3452 2.06445   3
   5  19  -1 6.44697 3.39689   2
   5  19  -1 5.87197 3.86876   2
  -4 -19   1 515.974 20.5786   2
  -4 -19   1 482.267 20.2196   2
   4 -19  -1 432.455 15.4141   3
  -4 -19   1 471.693 19.8233   3
   4  19  -1 466.894 20.1522   2
   4  19  -1 430.674 19.8774   2
  -3 -19   1 826.352 29.4136   3
  -3 -19   1 782.357 29.3985   2
   3 -19  -1 803.246 25.5683   3
  -3 -19   1 845.489 29.6765   2
   3  19  -1 804.655 29.6065   2
   3  19  -1 815.241 29.3644   2
   2 -19  -1 26.5681 1.92728   2
  -2 -19   1 20.5083 3.50999   2
  -2 -19   1 27.1185 3.86529   2
   2 -19  -1 30.1017 1.93596   2
  -2 -19   1 23.6170 3.53862   3
   2  19  -1 26.0057 3.91967   2
  -2  19   1 28.2347 1.95649   2
  -2  19   1 28.0214 2.07494   2
  -1 -19   1 720.537 24.2120   2
  -1 -19   1 659.648 24.0145   2
   1 -19  -1 656.355 22.7892   2
  -1 -19   1 649.185 23.9089   3
   1 -19  -1 722.743 22.6599   2
   1  19  -1 717.130 24.1665   2
  -1  19   1 713.754 23.1055   2
  -1  19   1 697.722 22.6127   2
   1  19  -1 726.562 24.4558   2
   0 -19   1 242.522 10.2465   2
   0 -19  -1 267.446 10.7666   2
   0 -19   1 287.810 10.4935   2
   0 -19   1 267.988 10.5661   3
   0 -19  -1 231.905 10.5593   2
   0  19   1 261.342 10.9388   2
   0  19  -1 263.203 10.5412   2
   0  19  -1 264.010 10.4550   2
   0  19   1 268.109 10.8005   2
   1 -19   1 491.058 15.5658   2
  -1 -19  -1 446.973 17.7649   3
   1 -19   1 448.652 15.5843   2
  -1 -19  -1 458.094 17.9105   2
  -1 -19  -1 494.453 18.0603   2
   1 -19   1 507.253 16.2256   3
  -1  19  -1 494.458 15.8253   2
  -1  19  -1 477.717 15.6374   2
   1  19   1 473.787 17.9119   2
   1  19   1 482.712 18.2445   2
  -2 -19  -1 1283.63 44.2871   2
  -2 -19  -1 1424.11 44.6702   2
  -2 -19  -1 1346.90 44.3289   3
   2  19   1 1339.40 44.3221   2
   2  19   1 1328.82 44.5662   2
  -3 -19  -1 42.6512 5.06201   3
  -3 -19  -1 28.9188 4.63001   2
  -3 -19  -1 36.5526 5.21151   2
   3  19   1 30.9824 4.83118   2
   3  19   1 25.2178 4.61215   2
  -4 -19  -1 689.835 26.5739   2
  -4 -19  -1 681.937 26.2492   3
  -4 -19  -1 673.437 26.6984   2
   4  19   1 658.462 26.2889   2
   4  19   1 650.417 26.5690   2
  -5 -19  -1 108.523 9.17219   2
  -5 -19  -1 110.847 9.52221   2
   5 -19   1 119.875 5.21514   3
  -5 -19  -1 108.660 9.16652   3
   5  19   1 111.393 9.70759   2
   5  19   1 110.186 9.45775   2
  -6 -19  -1 40.1141 7.20781   2
  -6 -19  -1 43.2539 6.87006   2
   6 -19   1 49.1186 3.84092   3
   6  19   1 41.6829 6.93261   2
   6  19   1 42.5036 6.85074   2
  -7 -19  -1 481.435 26.3633   2
   7 -19   1 574.478 19.8642   3
  -7 -19  -1 547.951 26.0235   2
   7  19   1 497.414 25.0621   2
  -8 -19  -1 38.5942 7.61646   2
   8  19   1 51.5302 8.86031   2
   8 -20  -1 298.604 13.1006   3
  -8 -20   1 242.744 18.2433   2
   8  20  -1 255.463 17.5354   2
   7 -20  -1 187.616 9.25559   3
  -7 -20   1 174.851 13.3260   2
   7  20  -1 179.301 14.0053   2
  -6 -20   1 46.1068 7.19410   2
   6 -20  -1 50.3845 4.19038   3
  -6 -20   1 66.7500 8.61007   2
   6  20  -1 48.8074 7.57180   2
   6  20  -1 43.4931 7.06655   2
  -5 -20   1 183.458 11.7886   2
   5 -20  -1 197.596 7.92933   3
  -5 -20   1 171.619 11.9977   2
  -5 -20   1 186.846 11.7684   3
   5  20  -1 192.397 12.3515   2
   5  20  -1 170.181 11.4743   2
   4 -20  -1 16.8432 2.17216   3
  -4 -20   1 22.2483 4.63922   2
  -4 -20   1 9.62901 3.92305   2
  -4 -20   1 19.9937 4.44314   3
   4  20  -1 8.94211 3.62471   2
   4  20  -1 17.6887 4.10053   2
  -3 -20   1 121.773 8.54686   2
  -3 -20   1 141.736 8.89084   3
  -3 -20   1 141.513 8.74555   2
   3 -20  -1 132.579 5.85065   3
   3  20  -1 129.237 8.76482   2
   3  20  -1 142.206 9.17553   2
  -2 -20   1 258.600 11.8768   3
  -2 -20   1 237.402 11.6998   2
   2 -20  -1 253.100 8.50019   2
   2 -20  -1 254.269 8.45459   2
  -2 -20   1 248.164 11.7668   2
  -2  20   1 251.371 8.67871   2
  -2  20   1 255.536 8.53728   2
   2  20  -1 259.398 12.1375   2
  -1 -20   1 230.166 10.3698   2
  -1 -20   1 217.062 10.2232   2
   1 -20  -1 208.273 9.17525   2
  -1 -20   1 217.985 10.2178   3
   1 -20  -1 237.914 9.09862   2
   1  20  -1 239.369 10.4566   2
  -1  20   1 224.966 8.98537   2
  -1  20   1 234.335 9.50258   2
   1  20  -1 245.345 10.6770   2
   0 -20   1 869.828 28.2087   2
   0 -20  -1 874.556 28.9087   2
   0 -20   1 848.338 28.3037   2
   0 -20  -1 871.451 28.6966   2
   0 -20   1 897.626 28.6309   3
   0  20   1 837.280 28.9145   2
   0  20  -1 858.009 28.3116   2
   0  20  -1 872.036 28.4768   2
   0  20   1 872.090 28.7026   2
   1 -20   1 847.006 25.8111   2
   1 -20   1 839.004 26.4859   3
  -1 -20  -1 851.683 28.5639   2
  -1 -20  -1 792.499 28.4383   2
  -1 -20  -1 760.309 28.1240   3
   1 -20   1 832.171 25.9794   2
  -1  20  -1 839.138 26.0940   2
  -1  20  -1 831.662 25.8820   2
   1  20   1 858.643 28.8394   2
   1  20   1 798.317 28.2555   2
  -2 -20  -1 434.942 17.3466   2
  -2 -20  -1 408.108 17.1938   2
  -2 -20  -1 412.670 17.0258   3
   2  20   1 405.215 17.3129   2
   2  20   1 416.480 17.0748   2
  -3 -20  -1 863.072 31.4110   3
  -3 -20  -1 890.693 31.7225   2
  -3 -20  -1 842.085 31.6462   2
   3  20   1 865.295 31.5341   2
   3  20   1 896.237 32.0400   2
  -4 -20  -1 32.8187 5.49905   2
  -4 -20  -1 22.6246 4.80327   3
  -4 -20  -1 22.6720 4.90952   2
   4  20   1 24.3847 4.97131   2
   4  20   1 23.6983 4.90938   2
   5 -20   1 206.096 7.62179   3
  -5 -20  -1 208.699 12.8916   2
  -5 -20  -1 175.005 12.0717   2
  -5 -20  -1 197.502 12.4919   3
   5  20   1 217.107 13.1902   2
   5  20   1 191.162 12.3577   2
  -6 -20  -1 94.8135 8.92484   2
  -6 -20  -1 89.2272 9.35868   2
   6 -20   1 90.2169 5.03336   3
   6  20   1 74.1587 8.44518   2
   6  20   1 66.2607 8.96538   2
  -7 -20  -1 5.38434 5.18173   2
   7  20   1 -1.0052 4.61672   2
  -7 -21   1 16.9709 5.42359   2
   7 -21  -1 28.6225 3.70796   3
   7  21  -1 27.1180 6.92041   2
   6 -21  -1 134.239 6.65528   3
  -6 -21   1 128.759 10.6592   2
   6  21  -1 108.183 10.6727   2
   6  21  -1 122.030 10.5398   2
  -5 -21   1 65.2470 7.66328   3
  -5 -21   1 71.7460 7.75999   2
  -5 -21   1 58.3742 7.39359   2
   5 -21  -1 72.5183 4.29406   3
   5  21  -1 76.7955 7.89287   2
   5  21  -1 66.6301 8.16093   2
   4 -21  -1 213.101 8.14850   3
  -4 -21   1 201.823 11.9032   2
  -4 -21   1 226.235 12.3691   2
  -4 -21   1 206.858 12.0094   3
   4  21  -1 198.374 12.2201   2
   4  21  -1 193.067 12.1223   2
  -3 -21   1 426.759 17.9438   3
  -3 -21   1 420.830 17.9668   2
   3 -21  -1 420.591 14.2748   3
  -3 -21   1 393.094 17.5489   2
   3  21  -1 407.802 17.7992   2
   3  21  -1 411.154 17.9866   2
   2 -21  -1 47.8657 2.57348   2
  -2 -21   1 41.8665 4.88330   2
   2 -21  -1 44.8477 2.47735   2
  -2 -21   1 50.1519 5.11570   3
   2  21  -1 39.9428 5.03447   2
  -2  21   1 46.9727 2.73376   2
  -2  21   1 49.3173 2.63780   2
  -1 -21   1 747.027 26.9756   3
   1 -21  -1 823.294 25.6026   2
   1 -21  -1 800.270 25.9200   2
  -1 -21   1 802.384 27.1056   2
  -1 -21   1 791.334 27.2609   2
  -1  21   1 810.529 25.5734   2
   1  21  -1 814.018 27.4284   2
  -1  21   1 803.130 26.0641   2
   1  21  -1 685.518 26.6561   2
   0 -21   1 13.7643 2.36175   3
   0 -21   1 15.2656 2.50093   2
   0 -21  -1 14.9502 2.79582   2
   0  21   1 15.9503 2.80982   2
   0  21   1 13.8036 2.61272   2
  -1 -21  -1 341.155 14.1840   2
  -1 -21  -1 308.918 13.7927   3
   1 -21   1 330.697 11.7640   2
   1 -21   1 344.708 12.3403   3
  -1 -21  -1 348.300 14.1940   2
   1 -21   1 336.117 11.5832   2
  -1  21  -1 341.391 11.7134   2
   1  21   1 344.174 14.3707   2
   1  21   1 328.530 13.9078   2
  -1  21  -1 328.703 11.8375   2
  -2 -21  -1 307.002 13.8653   2
  -2 -21  -1 317.519 13.8715   3
  -2 -21  -1 276.088 13.4359   2
   2  21   1 299.718 13.7593   2
   2  21   1 299.955 13.9546   2
  -3 -21  -1 98.0213 7.69764   3
  -3 -21  -1 110.840 8.23915   2
  -3 -21  -1 85.5302 7.59416   2
   3  21   1 101.414 8.03994   2
   3  21   1 88.1062 7.70065   2
  -4 -21  -1 184.487 11.2106   3
  -4 -21  -1 184.034 11.3783   2
  -4 -21  -1 196.985 11.9168   2
   4  21   1 183.749 11.3996   2
   4  21   1 157.105 10.8317   2
  -5 -21  -1 161.817 11.6746   2
  -5 -21  -1 146.547 11.1998   3
   5 -21   1 177.548 6.40188   3
  -5 -21  -1 144.234 11.0221   2
   5  21   1 166.039 11.8632   2
   5  21   1 151.049 11.3308   2
   6 -21   1 8.07738 2.00684   3
  -6 -21  -1 8.06323 3.80015   2
   6  21   1 11.8680 5.68612   2
   6  21   1 9.34216 4.43721   2
  -7 -21  -1 232.371 15.8365   2
   7  21   1 213.451 15.8385   2
   7 -22  -1 235.257 10.4613   3
  -7 -22   1 232.069 15.8966   2
   7  22  -1 222.881 16.3212   2
  -6 -22   1 32.0409 6.12215   2
   6 -22  -1 37.0678 3.50050   3
   6  22  -1 34.6107 6.89521   2
   6  22  -1 25.1311 6.28960   2
  -5 -22   1 353.344 18.4194   2
   5 -22  -1 399.691 13.5776   3
  -5 -22   1 389.131 18.7140   3
  -5 -22   1 368.598 26.2583   2
   5  22  -1 387.502 18.9609   2
   5  22  -1 369.655 18.8861   2
   4 -22  -1 280.222 10.2844   3
  -4 -22   1 285.082 14.8874   2
  -4 -22   1 268.605 14.3373   3
  -4 -22   1 282.780 14.6629   2
   4  22  -1 269.851 14.6402   2
   4  22  -1 288.734 14.8610   2
  -3 -22   1 556.423 21.8245   2
  -3 -22   1 544.532 21.5466   3
  -3 -22   1 512.587 21.2976   2
   3 -22  -1 532.732 17.6279   3
   3  22  -1 495.958 21.2639   2
   3  22  -1 497.444 21.1905   2
   2 -22  -1 966.816 29.4036   2
   2 -22  -1 972.907 29.3778   2
  -2 -22   1 972.314 33.7618   3
  -2 -22   1 1030.42 34.1698   2
  -2 -22   1 965.919 33.6293   2
  -2  22   1 964.247 29.6262   2
  -2  22   1 938.232 29.5079   2
   2  22  -1 962.493 33.7980   2
  -1 -22   1 112.763 7.03263   3
   1 -22  -1 121.909 6.06201   2
   1 -22  -1 125.127 6.47082   2
  -1 -22   1 122.796 7.34069   2
  -1 -22   1 121.034 7.23025   2
   1  22  -1 124.094 7.58027   2
  -1  22   1 130.235 6.64572   2
   1  22  -1 130.265 7.53929   2
  -1  22   1 128.763 6.17332   2
   0 -22  -1 1212.43 41.3798   3
   0 -22   1 1314.03 40.8190   2
   0 -22  -1 1264.00 41.4496   2
   0 -22   1 1310.08 40.9933   2
   0 -22  -1 1304.58 41.3367   2
   0 -22   1 1261.41 41.1261   3
   0  22   1 1306.71 41.2962   2
   0  22   1 1318.70 41.7458   2
   0  22  -1 1278.96 40.8777   2
   0  22  -1 1294.38 41.0556   2
  -1 -22  -1 201.830 10.0828   2
   1 -22   1 208.254 8.53500   3
   1 -22   1 198.572 7.92185   2
  -1 -22  -1 189.764 9.81873   2
   1 -22   1 196.513 7.70146   2
  -1  22  -1 204.545 8.06163   2
  -1  22  -1 199.281 7.79139   2
   1  22   1 196.700 10.2530   2
   1  22   1 212.645 10.0879   2
  -2 -22  -1 110.547 7.63945   2
  -2 -22  -1 111.287 7.75665   2
  -2 -22  -1 110.122 7.63726   3
   2  22   1 110.572 7.93795   2
  -3 -22  -1 884.383 31.6435   2
  -3 -22  -1 812.438 31.0527   3
  -3 -22  -1 899.422 31.9512   2
   3  22   1 807.009 31.0386   2
   3  22   1 851.720 31.8142   2
  -4 -22  -1 55.7117 7.08679   2
  -4 -22  -1 64.8030 7.05096   2
  -4 -22  -1 84.5147 7.57401   3
   4  22   1 67.1687 7.27316   2
   4  22   1 80.7222 7.62666   2
  -5 -22  -1 75.3483 8.81730   3
  -5 -22  -1 92.6243 8.92449   2
   5 -22   1 92.9592 4.01837   3
  -5 -22  -1 85.3784 10.4598   2
   5  22   1 94.5051 9.37693   2
   5  22   1 76.6540 8.88653   2
   6 -22   1 356.281 12.2356   3
  -6 -22  -1 328.848 18.2749   2
   6  22   1 344.863 18.7658   2
   6  22   1 286.690 17.9191   2
  -7 -22  -1 -2.0559 4.53795   2
   7  22   1 -0.5405 5.30827   2
  -7 -23   1 2.39665 5.23231   2
   7 -23  -1 0.63957 2.01621   3
   6 -23  -1 3.28624 1.65661   3
  -6 -23   1 6.09281 4.36145   2
   6  23  -1 -7.2554 5.60503   2
   6  23  -1 3.91038 4.11941   2
  -5 -23   1 0.08586 3.20781   3
  -5 -23   1 5.84214 3.79282   2
   5 -23  -1 3.89970 1.53276   3
   5  23  -1 7.58136 4.22288   2
   5  23  -1 2.80946 3.88368   2
  -4 -23   1 -5.5585 2.65886   2
   4 -23  -1 0.16206 1.17554   3
  -4 -23   1 5.67108 2.93536   3
  -4 -23   1 -4.5300 3.02575   2
   4  23  -1 0.09211 3.13672   2
   4  23  -1 -0.3765 3.05920   2
  -3 -23   1 3.51569 2.85205   2
  -3 -23   1 2.07348 2.67742   2
   3 -23  -1 3.26357 1.48318   3
  -3 -23   1 0.41984 2.38004   3
   3  23  -1 1.35668 2.91601   2
   3  23  -1 -2.0610 2.40658   2
  -2 -23   1 156.877 9.27328   2
  -2 -23   1 158.617 9.16484   3
   2 -23  -1 143.497 5.45473   2
   2 -23  -1 153.141 5.49387   2
  -2 -23   1 154.622 9.07676   2
   2  23  -1 159.389 9.36409   2
   2  23  -1 138.563 8.58698   2
  -2  23   1 156.070 5.70751   2
  -2  23   1 146.829 5.71547   2
   1 -23  -1 341.654 13.0520   2
  -1 -23   1 345.699 14.4080   2
  -1 -23   1 340.093 14.1743   2
  -1 -23   1 341.996 14.3365   3
   1 -23  -1 352.522 12.7678   2
  -1  23   1 334.441 13.1793   2
   1  23  -1 340.634 14.4982   2
   1  23  -1 346.431 14.3208   2
  -1  23   1 344.949 12.7348   2
   0 -23  -1 38.9165 4.42809   2
   0 -23  -1 52.4759 4.54594   2
   0 -23  -1 44.0823 4.38448   3
   0 -23   1 52.0357 4.15992   2
   0 -23   1 51.0158 4.41625   2
   0 -23   1 42.8362 4.14648   3
   0  23   1 57.0598 4.95758   2
   0  23  -1 54.5221 4.61613   2
   0  23   1 49.9408 4.50848   2
   0  23  -1 46.4773 4.23777   2
  -1 -23  -1 26.5704 3.95425   2
   1 -23   1 28.6676 2.81051   2
   1 -23   1 30.1621 3.05829   3
  -1 -23  -1 41.6754 4.46934   2
   1 -23   1 32.6487 2.69481   2
  -1 -23  -1 24.6992 3.82209   3
   1  23   1 30.3813 4.12514   2
  -1  23  -1 29.7333 2.68115   2
  -1  23  -1 34.5978 2.96466   2
   1  23   1 24.2576 4.01750   2
  -2 -23  -1 174.512 10.0478   2
  -2 -23  -1 187.900 10.2985   2
   2 -23   1 171.359 7.09328   3
  -2 -23  -1 175.002 9.96120   3
   2  23   1 167.802 9.93787   2
  -3 -23  -1 189.534 11.0584   3
  -3 -23  -1 173.553 10.7459   2
  -3 -23  -1 191.999 11.3049   2
   3  23   1 165.559 11.0158   2
   3  23   1 171.181 10.7235   2
  -4 -23  -1 37.3634 5.51797   3
  -4 -23  -1 40.3400 6.94708   2
  -4 -23  -1 44.9531 6.63707   2
   4  23   1 38.5295 6.42560   2
   4  23   1 31.5919 5.76473   2
  -5 -23  -1 96.2940 9.63002   3
  -5 -23  -1 105.490 9.49797   2
   5  23   1 85.3363 9.22770   2
   5  23   1 89.6999 9.54243   2
  -6 -23  -1 1.96983 3.90797   2
   6  23   1 4.41973 6.31673   2
   6  23   1 0.30913 4.10816   2
  -7 -23  -1 -6.0466 4.44807   2
   7  23   1 -1.2686 5.15302   2
  -7 -24   1 303.611 19.3241   2
   7 -24  -1 289.810 11.8117   3
   7  24  -1 281.076 18.9066   2
  -6 -24   1 28.1391 6.41629   2
   6 -24  -1 35.8591 3.31684   3
   6  24  -1 21.7326 6.73950   2
   6  24  -1 33.9628 6.57874   2
   5 -24  -1 709.087 22.3492   3
  -5 -24   1 662.136 28.3344   3
  -5 -24   1 718.064 29.3715   2
   5  24  -1 684.372 28.9003   2
   5  24  -1 645.811 28.5070   2
   4 -24  -1 195.234 8.00557   3
  -4 -24   1 204.320 12.3840   3
  -4 -24   1 215.922 12.4769   2
   4  24  -1 185.134 12.0458   2
   4  24  -1 202.377 12.2694   2
   3 -24  -1 889.566 27.9375   3
  -3 -24   1 848.574 31.9571   2
  -3 -24   1 874.016 31.9849   3
   3  24  -1 870.852 32.2872   2
   3  24  -1 830.565 31.7788   2
  -2 -24   1 576.295 22.4349   2
  -2 -24   1 563.212 22.2489   2
  -2 -24   1 566.583 22.3612   3
   2 -24  -1 590.820 17.8178   2
  -2  24   1 595.070 18.0534   2
   2  24  -1 571.378 22.3447   2
  -2  24   1 570.373 18.0670   2
   2  24  -1 572.656 22.5837   2
  -1 -24   1 82.7869 6.38055   2
   1 -24  -1 90.3743 5.54393   2
  -1 -24   1 91.5956 6.44677   3
  -1 -24   1 92.6551 6.33365   2
   1 -24  -1 97.1988 5.36369   2
   1  24  -1 97.6924 6.65606   2
   1  24  -1 100.560 6.82699   2
  -1  24   1 105.770 5.46111   2
  -1  24   1 92.1605 5.73551   2
   0 -24  -1 1113.51 36.6297   2
   0 -24  -1 1063.86 36.9176   3
   0 -24   1 1089.07 36.6705   3
   0 -24   1 1103.69 36.1510   2
   0 -24  -1 1114.51 37.0146   2
   0 -24   1 1122.80 36.3802   2
   0  24  -1 1148.34 36.5622   2
   0  24   1 1138.83 36.7366   2
   0  24   1 1157.42 37.2514   2
   0  24  -1 1138.27 36.3508   2
   1 -24   1 146.655 6.60964   2
   1 -24   1 150.845 7.26389   3
  -1 -24  -1 157.192 8.80673   2
  -1 -24  -1 153.567 8.78301   3
  -1 -24  -1 151.862 8.55634   2
   1 -24   1 151.219 6.45917   2
   1  24   1 152.124 8.70043   2
  -1  24  -1 153.561 6.52784   2
  -1  24  -1 157.898 6.80325   2
   1  24   1 150.100 8.99837   2
  -2 -24  -1 17.4879 3.99434   2
  -2 -24  -1 21.0163 3.72195   3
   2 -24   1 24.5363 2.53284   3
  -2 -24  -1 25.4649 4.37047   2
   2  24   1 23.5665 4.48611   2
  -3 -24  -1 647.067 25.7606   3
  -3 -24  -1 671.830 26.1514   2
  -3 -24  -1 612.872 32.7179   2
   3  24   1 638.382 25.5234   2
   3  24   1 686.048 26.5625   2
  -4 -24  -1 195.001 12.2816   3
  -4 -24  -1 230.657 13.2953   2
   4  24   1 221.653 13.4102   2
   4  24   1 164.607 11.7697   2
  -5 -24  -1 320.253 17.6680   3
  -5 -24  -1 347.742 18.0293   2
   5  24   1 342.857 18.0892   2
   5  24   1 309.222 17.1978   2
  -6 -24  -1 426.733 21.3342   2
   6  24   1 411.979 21.7431   2
   6  24   1 355.024 21.8217   2
  -7 -24  -1 38.1305 7.79937   2
   7  24   1 16.0365 6.80632   2
  -7 -25   1 0.08358 5.79463   2
   7 -25  -1 1.71294 1.82114   3
   7  25  -1 0.06276 5.26026   2
  -6 -25   1 -3.1302 3.97230   2
   6 -25  -1 11.6175 2.05612   3
   6  25  -1 11.1062 7.59016   2
   6  25  -1 5.03916 4.41243   2
   5 -25  -1 41.1770 3.23645   3
  -5 -25   1 44.6126 7.07078   3
  -5 -25   1 41.7924 6.94027   2
   5  25  -1 46.4804 7.47947   2
   5  25  -1 37.5247 7.22811   2
  -4 -25   1 56.3593 7.46318   2
  -4 -25   1 60.4008 7.52225   3
   4 -25  -1 54.4086 3.72129   3
   4  25  -1 57.1468 7.77366   2
   4  25  -1 52.9846 6.51660   2
  -3 -25   1 172.043 10.8879   3
   3 -25  -1 188.084 8.07217   3
  -3 -25   1 191.743 11.4030   2
   3  25  -1 192.361 11.5734   2
   3  25  -1 160.513 10.7872   2
  -2 -25   1 40.6385 5.15644   3
  -2 -25   1 36.6093 5.16591   2
   2  25  -1 30.4204 5.08443   2
  -2  25   1 41.1496 2.41164   2
  -2  25   1 42.5831 2.33814   2
   2  25  -1 45.8851 5.35943   2
   1 -25  -1 21.4243 3.00910   2
  -1 -25   1 22.8398 3.76600   3
   1 -25  -1 16.2503 2.58008   2
  -1 -25   1 19.4159 3.55777   2
   1  25  -1 15.9297 3.46675   2
  -1  25   1 23.7165 3.27442   2
   1  25  -1 20.4846 3.59951   2
  -1  25   1 18.3563 2.67389   2
   0 -25   1 235.788 10.3004   2
   0 -25  -1 206.409 10.5697   3
   0 -25   1 229.992 10.1263   2
   0 -25  -1 215.572 10.8030   2
   0 -25  -1 223.201 10.7037   2
   0 -25   1 224.369 10.5076   3
   0  25  -1 237.022 10.4471   2
   0  25   1 218.514 10.3460   2
   0  25  -1 237.202 10.2726   2
   0  25   1 231.361 10.9301   2
   1 -25   1 5.55679 1.71045   2
  -1 -25  -1 5.62509 2.29942   3
  -1 -25  -1 9.38757 4.16249   2
   1 -25   1 5.20920 1.73115   2
   1 -25   1 8.52836 2.13480   3
  -1 -25  -1 9.66501 2.86877   2
  -1  25  -1 9.80955 2.00124   2
   1  25   1 6.64751 2.54400   2
   1  25   1 3.24593 2.65201   2
  -1  25  -1 10.9010 1.86275   2
  -2 -25  -1 43.9293 5.27945   3
   2 -25   1 36.5923 3.12158   3
  -2 -25  -1 37.5209 5.35085   2
   2  25   1 35.4448 5.24125   2
  -3 -25  -1 56.9459 6.49306   3
   3 -25   1 58.9639 3.23478   3
  -3 -25  -1 62.9508 7.01400   2
   3  25   1 51.8507 6.75977   2
   3  25   1 50.0109 7.02671   2
  -4 -25  -1 7.97685 3.54017   2
  -4 -25  -1 1.54919 3.13827   3
   4  25   1 1.91276 3.42208   2
   4  25   1 1.91333 3.49433   2
  -5 -25  -1 34.5408 6.17691   2
  -5 -25  -1 19.5870 5.40364   3
   5  25   1 30.9862 5.99306   2
   5  25   1 31.3760 6.34387   2
  -6 -25  -1 29.1736 6.87855   2
   6  25   1 25.9199 6.77792   2
   7  25   1 78.5040 11.2600   2
  -6 -26   1 154.988 13.2486   2
   6 -26  -1 162.932 7.04717   3
   6  26  -1 179.611 13.9822   2
  -5 -26   1 301.649 17.4739   3
   5 -26  -1 346.162 11.7429   3
  -5 -26   1 345.789 18.1848   2
   5  26  -1 333.089 17.9538   2
   5  26  -1 285.859 17.7712   2
  -4 -26   1 7.98367 3.85486   2
  -4 -26   1 2.30836 3.13360   3
   4 -26  -1 3.14693 1.40956   3
   4  26  -1 0.92860 3.50754   2
   3 -26  -1 523.858 17.7581   3
  -3 -26   1 500.035 21.6491   2
  -3 -26   1 512.581 21.5704   3
   3  26  -1 504.144 21.9565   2
   3  26  -1 464.831 21.1173   2
  -2 -26   1 769.381 29.5194   3
  -2 -26   1 807.641 29.7222   2
   2  26  -1 786.010 29.5416   2
   2  26  -1 865.037 30.3683   2
   1 -26  -1 3.01150 1.99379   2
  -1 -26   1 1.20710 2.07384   2
   1 -26  -1 4.11585 1.84113   3
  -1 -26   1 -0.0912 1.77120   3
   1  26  -1 1.57864 2.09521   2
  -1  26   1 2.24669 1.85615   2
  -1  26   1 -0.1543 1.38666   2
   1  26  -1 1.68242 2.39237   2
   0 -26  -1 1092.09 37.2450   3
   0 -26  -1 1107.23 37.1049   2
   0 -26   1 1120.43 36.4101   2
   0 -26   1 1122.01 36.9380   3
   0  26  -1 1103.67 36.3310   2
   0  26  -1 1110.66 36.6433   2
   0  26   1 1140.91 37.4369   2
   0  26   1 1084.11 36.6169   2
   1 -26   1 327.826 12.1787   2
   1 -26   1 350.247 13.3468   3
  -1 -26  -1 353.728 15.2111   2
  -1 -26  -1 316.373 14.7964   3
  -1  26  -1 333.926 12.3313   2
   1  26   1 323.847 14.9429   2
   1  26   1 345.791 14.8300   2
  -1  26  -1 335.923 12.0112   2
  -2 -26  -1 95.6990 7.44719   3
  -2 -26  -1 95.2828 7.54264   2
   2 -26   1 79.3776 4.78775   3
   2  26   1 89.3815 7.73107   2
   2  26   1 77.6758 6.49971   2
  -3 -26  -1 824.507 31.4022   2
  -3 -26  -1 778.711 30.8271   3
   3 -26   1 832.904 25.5213   3
   3  26   1 785.419 30.7877   2
   3  26   1 832.332 31.7030   2
  -4 -26  -1 1.49047 3.36860   2
  -4 -26  -1 3.28551 3.66261   3
   4  26   1 1.43022 3.67678   2
   4  26   1 6.99916 4.24810   2
  -5 -26  -1 160.671 12.0693   2
  -5 -26  -1 133.677 12.0691   3
   5  26   1 164.472 12.5254   2
   5  26   1 120.855 11.1508   2
  -6 -26  -1 188.514 14.4265   2
   6  26   1 179.491 14.2483   2
   6 -27  -1 64.7764 3.81140   3
  -6 -27   1 75.7524 9.76344   2
   6  27  -1 51.2865 8.56083   2
  -5 -27   1 16.2923 5.45045   2
  -5 -27   1 20.9597 5.64295   3
   5 -27  -1 20.4706 2.40821   3
   5  27  -1 15.4014 5.92888   2
   5  27  -1 18.1811 5.90779   2
  -4 -27   1 95.2761 8.79217   2
  -4 -27   1 89.7331 8.71426   3
   4 -27  -1 91.7542 4.90140   3
   4  27  -1 76.2919 7.86228   2
   4  27  -1 78.6491 8.10752   2
  -3 -27   1 63.3286 6.90703   3
  -3 -27   1 61.8955 7.05683   2
   3 -27  -1 52.9744 4.24329   3
   3  27  -1 40.7042 7.01641   2
   3  27  -1 56.3847 6.85389   2
  -2 -27   1 36.1090 5.31089   3
  -2 -27   1 51.2888 5.71493   2
   2  27  -1 35.2157 5.03000   2
   2  27  -1 33.4674 5.19277   2
   1 -27  -1 295.193 12.1186   2
  -1 -27   1 290.505 13.6810   3
   1 -27  -1 294.237 12.7042   3
  -1 -27   1 282.688 13.4350   2
  -1  27   1 315.433 12.5469   2
  -1  27   1 300.875 11.8927   2
   1  27  -1 309.852 13.8587   2
   1  27  -1 305.082 13.5579   2
   0 -27   1 103.151 6.89490   3
   0 -27  -1 100.601 7.02527   3
   0 -27  -1 104.376 6.97753   2
   0 -27   1 97.8891 6.50768   2
   0  27   1 102.040 6.67175   2
   0  27   1 99.2022 7.20181   2
   0  27  -1 109.122 6.50218   2
   0  27  -1 109.407 6.77664   2
  -1 -27  -1 49.3974 5.31022   3
   1 -27   1 39.6230 3.31709   2
  -1 -27  -1 35.2430 4.92030   2
   1 -27   1 32.9234 3.72444   3
   1  27   1 39.6776 4.92199   2
  -1  27  -1 37.2929 3.11449   2
   1  27   1 31.9529 4.85118   2
  -1  27  -1 31.2309 3.30682   2
  -2 -27  -1 255.344 13.2758   2
   2 -27   1 272.795 10.3356   3
  -2 -27  -1 235.671 12.8369   3
   2  27   1 248.131 13.4897   2
   2  27   1 243.361 12.7326   2
  -3 -27  -1 4.83421 3.56384   2
   3 -27   1 0.62577 1.20071   3
  -3 -27  -1 -2.7984 2.69002   3
   3 -27   1 1.61469 1.28772   3
   3  27   1 1.41708 2.80828   2
   3  27   1 -5.2759 2.67184   2
  -4 -27  -1 261.554 14.7785   2
  -4 -27  -1 234.135 14.4455   3
   4  27   1 268.684 15.2245   2
   4  27   1 246.489 14.6172   2
  -5 -27  -1 16.6699 5.79654   2
  -5 -27  -1 6.84287 5.31404   3
   5  27   1 4.40548 5.60379   2
   5  27   1 20.3240 5.40815   2
  -6 -27  -1 28.9962 7.29065   2
   6  27   1 35.3122 7.62337   2
  -6 -28   1 50.4696 8.52498   2
   6  28  -1 73.0637 10.2678   2
  -5 -28   1 351.022 18.7439   2
   5 -28  -1 330.235 11.4846   3
  -5 -28   1 308.429 18.3473   3
   5  28  -1 283.508 17.5625   2
   5  28  -1 355.546 18.7922   2
  -4 -28   1 9.58307 4.16154   3
  -4 -28   1 16.6739 4.89226   2
   4 -28  -1 18.2901 2.48553   3
   4  28  -1 12.5539 4.26987   2
   4  28  -1 9.67093 4.47238   2
  -3 -28   1 336.206 16.7836   3
  -3 -28   1 339.427 17.0302   2
   3 -28  -1 357.975 13.4711   3
   3  28  -1 349.665 17.3079   2
  -2 -28   1 53.6148 6.13837   3
  -2 -28   1 62.4178 6.20248   2
   2  28  -1 62.3030 6.66778   2
   2  28  -1 60.4020 6.12634   2
   1 -28  -1 0.50093 1.98687   2
   1 -28  -1 3.96580 1.99488   3
  -1 -28   1 7.91062 2.66391   3
  -1 -28   1 3.36077 2.43041   2
  -1  28   1 6.93603 2.33229   2
  -1  28   1 -0.0058 1.63009   2
   1  28  -1 3.14075 2.42626   2
   1  28  -1 5.60969 2.79874   2
   0 -28  -1 559.043 20.7998   2
   0 -28  -1 541.377 20.9883   3
   0 -28   1 530.848 20.5371   3
   0 -28   1 532.321 19.9698   2
   0  28  -1 529.067 19.7379   2
   0  28  -1 550.158 20.2467   2
   0  28   1 560.159 20.3893   2
   0  28   1 523.981 20.7514   2
  -1 -28  -1 482.000 20.1009   3
  -1 -28  -1 474.791 19.9587   2
   1 -28   1 509.605 18.3642   3
   1 -28   1 471.918 16.6759   2
  -1  28  -1 486.163 16.8673   2
   1  28   1 496.197 20.3680   2
  -1  28  -1 493.450 16.6236   2
   1  28   1 512.432 19.9466   2
  -2 -28  -1 101.368 8.26625   2
   2 -28   1 114.564 6.09701   3
  -2 -28  -1 104.615 8.34351   3
   2  28   1 120.238 9.04607   2
   2  28   1 116.699 8.58268   2
  -3 -28  -1 381.950 18.9407   3
   3 -28   1 423.263 14.0980   3
   3 -28   1 427.902 14.3045   3
  -3 -28  -1 393.650 19.2030   2
   3  28   1 421.498 19.9545   2
   3  28   1 388.680 18.7617   2
  -4 -28  -1 32.1222 5.68492   3
  -4 -28  -1 35.4588 6.63596   2
   4  28   1 26.6629 5.85509   2
   4  28   1 42.4323 7.25586   2
  -5 -28  -1 36.7220 10.3107   3
  -5 -28  -1 40.2384 7.02294   2
   5  28   1 43.0623 7.25406   2
   5  28   1 43.9518 7.95681   2
  -6 -28  -1 115.363 11.9822   2
   6  28   1 103.505 10.7859   2
  -6 -29   1 129.680 13.3454   2
   6  29  -1 155.985 13.5340   2
  -5 -29   1 5.26038 4.72747   2
   5  29  -1 -1.1478 4.36814   2
  -4 -29   1 191.484 13.0760   3
  -4 -29   1 183.982 12.6963   2
   4 -29  -1 195.618 8.25157   3
   4  29  -1 189.647 13.3258   2
   4  29  -1 185.270 12.9987   2
  -3 -29   1 61.3827 7.44262   2
   3 -29  -1 77.7061 5.22651   3
  -3 -29   1 67.5645 7.38192   3
   3  29  -1 76.7854 8.00114   2
   2 -29  -1 19.3544 3.22581   3
  -2 -29   1 11.3631 3.71519   3
   2 -29  -1 16.7981 2.81369   3
  -2 -29   1 11.7991 3.73497   2
   2  29  -1 8.99081 3.47626   2
   2  29  -1 16.0202 4.08743   2
  -1 -29   1 541.550 21.4297   2
   1 -29  -1 551.307 20.6284   3
  -1 -29   1 538.832 21.8056   3
   1 -29  -1 541.372 19.6208   2
   1  29  -1 546.656 21.3898   2
  -1  29   1 565.044 19.5412   2
   1  29  -1 552.152 21.7067   2
  -1  29   1 546.256 19.8734   2
   0 -29  -1 267.170 13.2033   3
   0 -29   1 277.187 12.3389   2
   0 -29  -1 285.245 13.0967   2
   0 -29   1 300.135 13.1748   3
   0  29  -1 291.561 12.8370   2
   0  29   1 268.513 12.4588   2
   0  29   1 299.721 13.5089   2
   0  29  -1 286.805 12.2313   2
  -1 -29  -1 269.326 13.7456   3
  -1 -29  -1 282.440 13.6148   2
   1 -29   1 286.748 12.1952   3
   1 -29   1 272.401 10.4339   2
   1  29   1 276.351 14.0765   2
   1  29   1 263.739 13.1186   2
  -1  29  -1 283.262 10.7203   2
  -1  29  -1 286.726 10.4197   2
   2 -29   1 611.079 20.9040   3
  -2 -29  -1 591.129 24.4578   2
  -2 -29  -1 608.214 24.5970   3
   2  29   1 606.832 25.0859   2
   2  29   1 581.735 23.9678   2
   3 -29   1 2.99188 1.31477   3
  -3 -29  -1 -4.6885 2.99893   3
  -3 -29  -1 -3.6308 2.81244   2
   3 -29   1 -1.5136 1.22089   3
   3  29   1 -5.2266 2.96071   2
   3  29   1 1.24131 3.27807   2
  -4 -29  -1 337.957 18.4761   3
  -4 -29  -1 358.528 18.5763   2
   4  29   1 330.305 18.5834   2
   4  29   1 405.438 19.9306   2
  -5 -29  -1 40.8497 7.80763   2
   5  29   1 37.8171 7.54347   2
  -6 -29  -1 28.8974 8.18404   2
   6  29   1 28.2878 6.74605   2
  -5 -30   1 121.102 11.3243   2
   5  30  -1 114.930 11.3628   2
   4 -30  -1 71.7320 4.61587   3
  -4 -30   1 77.4668 8.42145   2
   4  30  -1 61.1272 8.58992   2
   4  30  -1 77.7716 9.00892   2
   3 -30  -1 91.9351 5.85585   3
  -3 -30   1 87.3831 8.55749   2
  -3 -30   1 84.8239 8.50396   3
   3  30  -1 91.0521 8.63125   2
   2 -30  -1 139.732 7.83436   3
  -2 -30   1 146.747 10.0400   2
   2 -30  -1 151.146 8.15725   3
  -2 -30   1 145.349 9.91499   3
   2  30  -1 145.589 9.64095   2
   2  30  -1 151.499 10.0341   2
  -1 -30   1 11.0915 3.36049   2
  -1 -30   1 10.0179 3.34456   3
   1 -30  -1 12.8919 2.68829   2
   1 -30  -1 12.0970 2.62173   3
   1  30  -1 12.7799 3.55880   2
  -1  30   1 12.8330 2.55922   2
   1  30  -1 14.9099 3.42435   2
  -1  30   1 9.97104 2.64150   2
   0 -30   1 141.782 8.19438   2
   0 -30  -1 146.602 8.77608   2
   0 -30  -1 141.617 9.02772   3
   0 -30   1 145.592 8.69739   3
   0  30   1 155.333 9.15946   2
   0  30  -1 148.494 8.06610   2
   0  30   1 153.861 8.62399   2
   0  30  -1 140.583 8.24897   2
   1 -30   1 -0.8342 1.68970   2
  -1 -30  -1 6.92258 3.06427   2
  -1 -30  -1 4.49150 2.69715   3
   1 -30   1 1.92707 1.73502   3
   1  30   1 7.70405 3.16925   2
  -1  30  -1 4.63408 1.52333   2
  -1  30  -1 3.62565 1.69032   2
   1  30   1 1.57394 2.55508   2
  -2 -30  -1 22.5044 4.73106   2
   2 -30   1 29.9909 3.53163   3
  -2 -30  -1 24.0170 4.68287   3
   2  30   1 29.6899 5.32119   2
   2  30   1 23.8211 4.83740   2
   3 -30   1 27.4349 2.83805   3
  -3 -30  -1 25.4629 5.27116   2
   3 -30   1 31.9544 3.07885   3
   3  30   1 28.0795 5.90681   2
  -4 -30  -1 15.7338 4.91634   2
  -4 -30  -1 8.05427 5.24154   3
   4  30   1 15.7794 5.26223   2
   4  30   1 4.93084 5.36612   2
  -5 -30  -1 11.2674 5.03899   2
   5  30   1 15.6214 5.70069   2
  -5 -31   1 4.14994 5.49471   2
   5  31  -1 3.67802 4.05222   2
   4 -31  -1 326.172 12.2241   3
  -4 -31   1 335.512 18.0560   2
   4 -31  -1 349.782 12.2444   3
  -4 -31   1 257.447 21.3178   3
   4  31  -1 279.254 17.4366   2
   4  31  -1 323.823 18.0189   2
   3 -31  -1 300.563 12.2405   3
  -3 -31   1 269.220 15.4009   3
   3 -31  -1 283.113 11.7254   3
  -3 -31   1 277.085 15.7804   2
   3  31  -1 291.005 15.6156   2
   3  31  -1 286.295 15.7402   2
   2 -31  -1 60.9470 5.30404   3
  -2 -31   1 51.5918 6.34454   3
   2 -31  -1 64.9002 5.04963   3
  -2 -31   1 57.6735 6.92834   2
   2  31  -1 56.1297 6.68379   2
   2  31  -1 54.4992 6.53897   2
   1 -31  -1 620.201 23.1095   3
  -1 -31   1 598.452 23.8056   2
  -1 -31   1 614.530 24.2600   3
   1 -31  -1 590.017 21.5548   2
   1  31  -1 626.035 24.3420   2
  -1  31   1 621.807 21.8628   2
  -1  31   1 631.137 21.5051   2
   1  31  -1 604.217 23.7424   2
   0 -31   1 289.659 13.3065   3
   0 -31   1 269.447 12.4136   2
   0 -31  -1 258.943 12.9860   2
   0 -31  -1 280.733 13.5396   3
   0  31  -1 281.958 12.2631   2
   0  31   1 272.320 13.1743   2
   0  31   1 275.994 12.8411   2
   0  31  -1 290.721 12.8531   2
   1 -31   1 349.011 14.6546   3
  -1 -31  -1 321.328 16.0805   2
  -1 -31  -1 361.408 16.5460   3
   1  31   1 350.399 16.0773   2
   1  31   1 356.134 16.8044   2
  -1  31  -1 350.104 12.3344   2
  -1  31  -1 368.853 12.7127   2
  -2 -31  -1 510.607 21.6496   2
   2 -31   1 502.405 17.8594   3
  -2 -31  -1 455.342 21.1946   3
   2  31   1 438.789 20.6640   2
   2  31   1 491.414 21.7121   2
  -3 -31  -1 0.48206 3.65518   2
   3 -31   1 12.4109 2.25404   3
  -3 -31  -1 4.31041 4.04871   3
   3  31   1 7.54832 4.02639   2
  -4 -31  -1 193.418 14.2220   2
   4  31   1 205.740 14.6449   2
   4  31   1 229.652 14.6901   2
  -5 -31  -1 200.264 21.9354   2
   5  31   1 204.030 15.2399   2
   5  32  -1 13.2718 5.95116   2
   4 -32  -1 7.80247 2.15611   3
   4 -32  -1 10.2859 2.27579   3
  -4 -32   1 2.65564 4.88490   2
   4  32  -1 12.4063 4.92745   2
   4  32  -1 1.78978 5.89247   2
   3 -32  -1 9.56414 2.47521   3
   3 -32  -1 6.72703 2.32502   3
  -3 -32   1 11.7861 4.32965   2
  -3 -32   1 2.05503 3.56012   3
   3  32  -1 10.8944 4.36401   2
   3  32  -1 16.0120 4.40020   2
  -2 -32   1 55.8197 6.57262   2
   2 -32  -1 46.2351 4.55174   3
  -2 -32   1 40.1241 5.84101   3
   2 -32  -1 55.0778 5.11003   3
   2  32  -1 39.4145 6.10550   2
   2  32  -1 43.8970 6.14080   2
  -1 -32   1 5.92852 3.43750   2
   1 -32  -1 7.43767 2.71161   3
   1 -32  -1 5.12327 3.33383   2
  -1 -32   1 6.35421 3.25906   3
   1  32  -1 10.7220 3.35625   2
  -1  32   1 6.30042 2.31578   2
  -1  32   1 7.82136 2.35303   2
   1  32  -1 16.5538 4.01351   2
   0 -32   1 7.76745 2.56459   3
   0 -32   1 1.89448 2.70457   2
   0 -32  -1 7.64804 2.86962   3
   0 -32  -1 3.11827 3.00054   2
   0  32   1 6.04024 2.64060   2
   0  32  -1 4.44577 2.27669   2
   0  32  -1 5.15046 2.51196   2
   0  32   1 7.55443 3.08308   2
  -1 -32  -1 21.6194 3.95076   3
  -1 -32  -1 21.1328 4.84844   2
   1 -32   1 32.8550 4.07101   3
  -1  32  -1 29.1714 2.56671   2
   1  32   1 28.3899 4.67202   2
   1  32   1 24.2086 4.82030   2
  -1  32  -1 31.0675 2.70420   2
   2 -32   1 1.45905 1.87585   3
  -2 -32  -1 -1.5042 3.54633   2
  -2 -32  -1 -4.1100 2.92620   3
   2  32   1 0.81280 2.85438   2
   2  32   1 -0.4141 3.35533   2
   3 -32   1 0.04890 1.49973   3
   3 -32   1 1.97132 1.68426   3
  -3 -32  -1 2.57083 4.10375   2
  -3 -32  -1 10.5331 4.45413   3
   3  32   1 -1.7195 3.14141   2
   3  32   1 2.72955 3.60270   2
  -4 -32  -1 6.39586 4.64299   2
   4  32   1 1.88213 4.30011   2
   5  32   1 14.6224 5.79982   2
   4 -33  -1 481.507 17.1583   3
   4 -33  -1 500.733 17.1289   3
   4  33  -1 465.121 23.4685   2
   3 -33  -1 356.592 13.9527   3
  -3 -33   1 297.246 18.7758   3
   3 -33  -1 339.449 13.5479   3
  -3 -33   1 315.053 17.7523   2
   3  33  -1 313.971 17.4732   2
   3  33  -1 327.173 17.4669   2
  -2 -33   1 44.4890 6.59678   2
   2 -33  -1 57.3766 5.28407   3
   2 -33  -1 62.4703 5.54871   3
   2  33  -1 65.6053 7.20657   2
   2  33  -1 45.1885 6.16443   2
  -1 -33   1 578.407 24.0671   3
   1 -33  -1 540.500 22.5307   3
  -1 -33   1 565.622 23.4559   2
   1  33  -1 614.419 23.9950   2
  -1  33   1 622.405 21.2559   2
   1  33  -1 616.257 23.4730   2
  -1  33   1 613.359 20.8915   2
   0 -33   1 27.5952 4.28325   3
   0 -33  -1 15.0964 4.15135   2
   0 -33  -1 18.8299 3.66813   3
   0 -33   1 25.3786 4.15368   2
   0  33  -1 27.5985 4.10414   2
   0  33  -1 26.5596 3.82670   2
   0  33   1 23.7656 4.26182   2
   0  33   1 25.2633 4.04908   2
   1 -33   1 106.660 7.22285   3
  -1 -33  -1 102.750 9.01380   2
  -1 -33  -1 107.152 8.56541   3
   1  33   1 115.642 8.96843   2
   1  33   1 116.488 8.42872   2
  -2 -33  -1 88.3838 8.84214   2
   2 -33   1 97.4299 6.08036   3
  -2 -33  -1 83.2792 8.49090   3
   2  33   1 87.4971 8.59676   2
   2  33   1 80.2821 8.41330   2
  -3 -33  -1 18.2002 5.54745   2
   3 -33   1 4.82267 1.91521   3
   3 -33   1 9.05917 2.04560   3
   3  33   1 18.0753 5.01842   2
   3  33   1 11.9449 4.30608   2
   4  33   1 316.306 18.5657   2
   4 -34  -1 18.8905 2.75042   3
   4 -34  -1 11.1326 2.42419   3
   4  34  -1 11.6209 5.18222   2
   3 -34  -1 93.9500 6.28855   3
   3 -34  -1 91.0356 6.29869   3
   3  34  -1 66.9566 8.71853   2
   3  34  -1 102.199 9.63616   2
   2 -34  -1 64.2730 5.78343   3
   2 -34  -1 62.2909 5.55793   3
  -2 -34   1 67.0707 10.6134   2
  -2 -34   1 58.9547 7.58171   3
   2  34  -1 49.2737 7.01562   2
   2  34  -1 55.8535 6.88885   2
  -1 -34   1 59.3971 6.72981   3
  -1 -34   1 56.6173 7.13554   2
   1 -34  -1 55.7853 5.97111   3
  -1  34   1 61.5053 4.79948   2
   1  34  -1 59.0817 6.39532   2
   1  34  -1 52.7683 6.35406   2
  -1  34   1 60.8522 4.78176   2
   0 -34  -1 76.6942 7.59021   2
   0 -34   1 86.5313 7.19323   3
   0 -34  -1 77.9683 7.27110   3
   0  34   1 80.6011 6.60604   2
   0  34  -1 92.6852 6.42375   2
   0  34  -1 89.4379 6.58767   2
   0  34   1 87.5753 7.21691   2
  -1 -34  -1 5.63947 3.82233   2
   1 -34   1 2.07840 2.28022   3
  -1 -34  -1 1.14732 2.97034   3
   1  34   1 -0.5820 2.80246   2
   1  34   1 -2.0500 2.70272   2
  -2 -34  -1 5.15411 3.65623   3
  -2 -34  -1 -4.0847 5.23464   2
   2  34   1 5.90534 3.57832   2
   2  34   1 7.07413 4.16443   2
   3 -34   1 -0.7293 1.68484   3
   3 -34   1 3.83856 1.78703   3
   3  34   1 4.43236 3.92108   2
   3  34   1 3.33909 4.89765   2
   4  34   1 25.4402 6.65127   2
   3 -35  -1 103.854 6.76720   3
   3 -35  -1 95.2639 6.56381   3
   3  35  -1 87.8279 9.27085   2
   2 -35  -1 5.31623 2.38280   3
   2 -35  -1 0.33381 2.35607   3
   2  35  -1 -2.7525 3.61327   2
   2  35  -1 6.93880 3.71960   2
  -1 -35   1 154.128 10.6408   3
   1 -35  -1 153.478 9.76422   3
  -1  35   1 175.070 8.00191   2
   1  35  -1 167.551 10.4456   2
  -1  35   1 173.561 7.97825   2
   1  35  -1 174.166 10.6779   2
   0 -35   1 81.9695 7.35466   3
   0 -35  -1 95.8505 7.89469   3
   0  35  -1 91.7277 6.66870   2
   0  35   1 100.622 7.56553   2
   0  35  -1 86.2832 6.57921   2
   0  35   1 76.0027 6.85927   2
  -1 -35  -1 86.4428 8.47047   3
   1 -35   1 98.7875 7.25762   3
   1  35   1 82.1191 7.69434   2
   1  35   1 101.745 8.52058   2
   2 -35   1 394.538 15.8881   3
   2  35   1 405.637 19.7796   2
   2  35   1 369.640 19.1204   2
   3 -35   1 1.22427 1.74887   3
   3 -35   1 0.78583 1.77618   3
   3  35   1 2.59794 3.82515   2
   3 -36  -1 72.1853 5.76050   3
   3 -36  -1 72.1150 5.79396   3
   3  36  -1 72.1624 8.78715   2
   2 -36  -1 78.3735 6.62709   3
   2 -36  -1 85.1824 6.84751   3
   2  36  -1 69.1138 8.48329   2
   2  36  -1 88.3075 8.34863   2
  -1 -36   1 5.91564 3.80943   3
   1 -36  -1 2.98592 2.69571   3
   1 -36  -1 2.81372 2.95527   3
  -1  36   1 2.17483 1.84747   2
  -1  36   1 1.19445 1.75693   2
   1  36  -1 -0.2846 2.87654   2
   1  36  -1 -2.1202 3.23295   2
   0 -36  -1 178.658 11.4883   3
   0 -36   1 212.340 11.9448   3
   0  36   1 204.422 11.2458   2
   0  36  -1 202.485 10.2916   2
   0  36  -1 202.277 10.3372   2
   0  36   1 207.135 11.6255   2
   1 -36   1 74.6144 6.45657   3
  -1 -36  -1 73.1626 11.4040   3
   1  36   1 61.3355 7.20994   2
   1  36   1 79.6987 8.35212   2
   2 -36   1 20.3238 3.58725   3
   2  36   1 22.6065 5.62948   2
   2  36   1 28.6371 5.62426   2
   3 -36   1 100.536 6.09983   3
   3 -36   1 90.2931 5.73254   3
   3  36   1 107.297 10.9302   2
   2 -37  -1 6.07725 2.67016   3
   2 -37  -1 8.80609 3.40007   3
   2  37  -1 3.47502 3.65703   2
   2  37  -1 9.12975 5.35904   2
   1 -37  -1 74.9124 7.11800   3
   1 -37  -1 67.7054 7.05299   3
   1  37  -1 78.2161 7.72149   2
   1  37  -1 66.8175 7.87661   2
   0 -37   1 33.3344 5.31956   3
   0 -37  -1 33.1345 5.60103   3
   0  37   1 33.8211 4.90313   2
   0  37  -1 29.0719 4.21099   2
   0  37  -1 31.7170 4.29173   2
   0  37   1 31.0416 5.04857   2
   1 -37   1 70.2291 6.46869   3
   1  37   1 65.4703 8.08615   2
   1  37   1 62.5760 7.58748   2
   2 -37   1 139.266 8.34484   3
   2 -37   1 131.266 8.30719   3
   2  37   1 143.019 11.7651   2
   1 -38  -1 22.7343 4.59236   3
   1 -38  -1 22.4323 5.62464   3
   1  38  -1 13.1906 4.97298   2
   1  38  -1 18.9563 4.50397   2
   0  38   1 138.683 9.02850   2
   0  38  -1 129.313 8.06292   2
   0  38  -1 134.045 8.56796   2
   0  38   1 116.179 8.55094   2
   1 -38   1 127.678 9.27299   3
   1  38   1 142.255 10.3820   2
   1  38   1 152.725 11.3374   2
  -9   0   2 209.811 13.8098   2
  -9   0   2 208.605 13.4920   2
   9   0  -2 203.975 13.8728   3
   8   0  -2 180.892 12.0083   3
  -8   0   2 177.535 11.5212   2
  -8   0   2 197.947 12.3880   2
   8   0  -2 188.607 11.8193   2
   7   0  -2 1139.41 40.5221   2
   7   0  -2 1155.66 40.9319   3
  -7   0   2 1188.18 41.0096   2
   6   0  -2 14.9589 3.34160   3
   6   0  -2 18.8635 3.53235   2
  -6   0   2 14.8063 3.42734   2
   6   0  -2 13.1172 3.22763   2
  -6   0   2 16.2253 3.00666   3
   5   0  -2 1321.12 41.1743   3
  -5   0   2 1193.20 41.0039   2
   5   0  -2 1220.40 40.8107   2
   5   0  -2 1245.00 41.0735   2
  -5   0   2 1234.43 39.9402   3
   4   0  -2 717.471 23.7569   2
   4   0  -2 686.261 23.4975   2
  -4   0   2 612.317 23.2746   2
  -4   0   2 702.420 22.9307   3
  -3   0   2 3274.66 100.112   2
   3   0  -2 3415.34 100.060   3
  -3   0   2 3216.22 100.235   2
  -3   0   2 3444.71 99.7425   3
   3   0  -2 3244.44 100.000   2
   3   0  -2 3427.19 100.251   2
   2   0  -2 1776.45 52.6546   2
   2   0  -2 1735.48 52.4291   3
  -2   0   2 1752.40 52.5385   2
   2   0  -2 1712.79 52.5011   2
  -2   0   2 1704.61 52.6314   2
  -2   0   2 1716.38 52.2746   3
   1   0  -2 307.106 10.1709   3
   1   0  -2 295.697 10.2226   2
  -1   0   2 303.948 10.2201   2
   1   0  -2 305.469 10.2348   2
  -1   0   2 305.945 10.1304   3
   0   0   2 1230.10 36.5969   2
   0   0  -2 1230.30 36.6396   2
   0   0  -2 1188.07 36.5551   2
   1   0   2 2191.29 64.4167   2
   1   0   2 2186.23 64.4530   2
  -1   0  -2 2104.32 64.3599   2
   1   0   2 2164.54 64.2796   3
   2   0   2 667.685 21.0370   3
   2   0   2 593.958 20.9421   2
  -2   0  -2 683.924 20.7762   3
   2   0   2 681.055 21.1572   2
  -2   0  -2 657.992 21.1210   2
  -2   0  -2 613.052 20.8219   3
   3   0   2 4650.48 140.066   2
  -3   0  -2 4784.94 140.118   2
  -3   0  -2 4630.97 139.342   3
   3   0   2 4753.59 140.140   2
   3   0   2 4776.21 139.980   3
  -3   0  -2 4626.98 139.355   3
  -4   0  -2 2235.85 70.0078   3
  -4   0  -2 2259.53 71.0137   2
   4   0   2 2328.85 71.1386   2
  -4   0  -2 2268.30 70.0011   3
   4   0   2 2306.89 71.0667   2
   4   0   2 2417.90 71.1686   3
  -5   0  -2 15.2749 2.64785   3
  -5   0  -2 14.9029 2.53425   3
   5   0   2 19.4547 3.40111   3
  -5   0  -2 19.3990 3.10973   2
   5   0   2 13.6237 2.99628   2
  -5   0  -2 20.2493 3.60472   2
   5   0   2 12.7917 2.98880   2
   6   0   2 764.296 27.2188   3
  -6   0  -2 728.707 26.9691   2
  -6   0  -2 724.529 25.0475   3
   6   0   2 708.779 26.7154   2
   6   0   2 688.044 26.8482   2
  -6   0  -2 725.321 26.7751   2
   7   0   2 11.0142 3.59499   2
  -7   0  -2 13.6456 3.08434   3
  -7   0  -2 6.01419 3.29636   2
  -7   0  -2 12.5381 3.67625   2
   8   0   2 191.741 12.1703   2
  -8   0  -2 174.433 11.7120   2
  -8   0  -2 191.021 12.0324   2
  -8   0  -2 191.960 9.48491   3
  -9   0  -2 78.7475 8.94221   2
  -9  -1   2 -3.1431 3.28879   2
  -9  -1   2 3.89557 5.61570   2
   9  -1  -2 1.89000 3.40120   3
  -9   1   2 -4.5112 3.31246   2
  -9   1   2 -0.9063 4.97443   2
   9   1  -2 3.72310 3.47999   3
   8  -1  -2 58.5690 7.24763   2
   8  -1  -2 63.1534 7.35393   3
  -8  -1   2 66.2089 7.83218   2
  -8   1   2 60.4368 7.10880   2
   8   1  -2 55.8209 7.07911   2
  -8   1   2 65.4730 7.33691   2
   8   1  -2 63.1847 7.38861   3
  -7  -1   2 18.1696 4.50100   2
   7  -1  -2 13.6434 3.75101   2
   7  -1  -2 14.1282 3.99159   3
  -7   1   2 15.7998 3.72900   2
   7   1  -2 14.3716 4.00589   3
  -7   1   2 16.6661 4.21623   2
   7   1  -2 16.5231 4.13515   2
   6  -1  -2 143.597 8.75068   3
  -6  -1   2 152.628 9.31270   2
  -6  -1   2 143.837 8.97456   2
   6  -1  -2 150.293 8.96086   2
   6  -1  -2 148.632 8.75663   2
  -6  -1   2 137.420 7.88082   3
  -6   1   2 146.835 8.98504   2
   6   1  -2 149.589 8.98786   2
   6   1  -2 155.678 9.21529   3
  -6   1   2 144.442 7.65930   3
  -6   1   2 126.921 8.04305   2
   6   1  -2 149.279 9.16208   2
  -5  -1   2 15.8112 3.09570   2
   5  -1  -2 13.1966 3.10417   2
   5  -1  -2 11.5608 2.77984   2
   5  -1  -2 9.37539 2.73474   3
  -5  -1   2 11.2036 2.83621   2
  -5  -1   2 10.7134 2.34305   3
  -5   1   2 14.2237 2.96346   2
   5   1  -2 13.5853 3.05042   2
   5   1  -2 14.0017 3.02342   2
  -5   1   2 11.1642 2.33801   3
   5   1  -2 19.4058 3.44597   3
  -4  -1   2 708.984 24.8849   2
  -4  -1   2 706.995 25.0423   2
  -4  -1   2 699.392 24.2784   3
   4  -1  -2 730.926 24.8609   2
   4  -1  -2 802.754 25.0170   3
   4   1  -2 731.142 25.1260   2
   4   1  -2 694.501 24.8141   2
   4   1  -2 757.460 25.0276   3
  -4   1   2 708.659 23.9959   3
  -4   1   2 727.745 24.8335   2
  -3  -1   2 108.752 6.05840   2
  -3  -1   2 120.680 5.90873   3
   3  -1  -2 127.839 6.05680   3
   3  -1  -2 130.168 6.22136   2
   3  -1  -2 112.255 5.91630   2
  -3  -1   2 124.117 6.18056   2
   3   1  -2 113.529 6.04409   2
  -3   1   2 126.667 5.73570   3
   3   1  -2 118.731 6.18374   2
   3   1  -2 130.819 6.27000   3
  -3   1   2 115.045 5.93635   2
   2  -1  -2 3.36118 1.33296   2
  -2  -1   2 6.04513 1.45373   3
  -2  -1   2 5.10772 1.48415   2
  -2  -1   2 4.29458 1.65968   2
   2  -1  -2 2.11636 1.16909   2
   2  -1  -2 1.79320 1.01716   3
   2   1  -2 4.89393 1.57628   2
   2   1  -2 3.40055 1.37142   2
  -2   1   2 2.19644 1.01767   3
   2   1  -2 6.52061 1.50795   3
  -2   1   2 4.01677 1.44844   2
  -1  -1   2 468.386 14.9071   2
  -1  -1   2 465.470 14.8245   2
   1  -1  -2 462.141 14.7186   2
  -1  -1   2 464.028 14.7239   3
   1  -1  -2 484.731 14.7203   3
   1  -1  -2 455.994 14.7331   2
  -1   1   2 413.002 15.2206   2
   1   1  -2 460.610 14.7225   3
  -1   1   2 446.224 14.5617   3
   1   1  -2 459.672 14.8566   2
   1   1  -2 470.261 14.8730   2
   0  -1   2 316.080 10.1789   3
   0  -1  -2 303.208 10.4405   2
   0  -1   2 318.546 10.3554   2
   0  -1   2 315.397 10.2987   2
   0  -1  -2 323.328 10.3038   3
   0  -1  -2 299.757 10.3989   2
   0   1  -2 327.184 10.3490   2
   0   1   2 306.151 10.4168   2
   0   1   2 330.696 10.5557   2
   0   1   2 320.327 10.3048   3
   1  -1   2 88.6670 3.92302   2
   1  -1   2 87.3072 3.79822   3
   1  -1   2 86.9839 3.93771   2
  -1  -1  -2 84.5478 4.16064   2
  -1  -1  -2 91.4069 4.12280   2
  -1   1  -2 88.8661 3.90505   2
  -1   1  -2 90.2611 3.69960   3
   1   1   2 92.0546 4.26927   2
  -1   1  -2 87.4250 3.66933   3
   1   1   2 91.6313 4.22233   2
   2  -1   2 203.966 7.99994   2
   2  -1   2 210.355 8.02261   2
  -2  -1  -2 206.743 8.27483   2
  -2  -1  -2 210.651 8.04300   3
   2  -1   2 209.751 7.91676   3
  -2   1  -2 212.703 7.99505   2
   2   1   2 207.596 8.28024   2
   2   1   2 218.828 8.45866   2
  -2   1  -2 208.081 7.61125   3
  -2   1  -2 204.937 7.58308   3
  -2   1  -2 202.720 7.97420   2
   3  -1   2 21.3309 2.77556   2
   3  -1   2 19.4807 2.70849   2
  -3  -1  -2 22.5297 2.76704   3
   3  -1   2 22.2366 2.76019   3
  -3  -1  -2 26.3583 3.26046   2
  -3   1  -2 27.6019 2.85951   2
  -3   1  -2 18.3316 2.57695   2
   3   1   2 22.3738 2.99158   3
   3   1   2 27.0284 3.27255   2
  -3   1  -2 24.6795 2.48372   3
   3   1   2 22.8053 2.88464   2
  -3   1  -2 23.0382 2.45268   3
   4  -1   2 81.6434 5.34523   2
  -4  -1  -2 73.5357 5.40098   2
   4  -1   2 68.0346 4.96514   2
   4  -1   2 74.1100 5.06851   3
  -4  -1  -2 68.4647 4.68540   3
   4   1   2 76.7144 5.29145   2
  -4   1  -2 72.0433 5.14085   2
  -4   1  -2 66.7109 4.33359   3
   4   1   2 76.7480 5.38322   3
  -4   1  -2 77.1100 5.28826   2
   4   1   2 74.3711 5.24914   2
  -4   1  -2 70.8436 4.36107   3
  -5  -1  -2 162.025 9.04294   2
  -5  -1  -2 162.681 8.11361   3
   5  -1   2 165.783 8.76821   2
   5  -1   2 170.227 8.92579   3
  -5  -1  -2 160.726 8.12551   3
   5  -1   2 160.664 8.66404   2
   5   1   2 152.652 8.83483   2
   5   1   2 169.204 9.09991   3
  -5   1  -2 172.707 9.01100   2
  -5   1  -2 157.921 7.57804   3
  -5   1  -2 163.031 7.70930   3
  -5   1  -2 176.947 8.92392   2
   5   1   2 171.078 9.09442   2
  -6  -1  -2 20.9093 4.07686   2
  -6  -1  -2 16.1974 2.95904   3
   6  -1   2 15.6126 3.49926   2
   6  -1   2 4.45844 4.26925   2
   6  -1   2 18.0526 3.61123   3
  -6   1  -2 15.0772 2.74596   3
   6   1   2 11.7951 3.57630   2
   6   1   2 15.8680 3.70263   2
  -6   1  -2 19.0628 3.70029   2
  -6   1  -2 16.3639 3.78231   2
   6   1   2 22.6467 4.13730   3
   7  -1   2 11.4048 3.53320   2
  -7  -1  -2 18.4783 4.01543   2
  -7  -1  -2 10.1548 2.98107   3
  -7  -1  -2 17.7954 4.33998   2
  -7   1  -2 8.14804 3.21253   2
  -7   1  -2 12.4979 2.55347   3
   7   1   2 8.18882 3.42212   2
  -7   1  -2 12.4516 3.68580   2
  -8  -1  -2 4.91285 2.97428   3
   8  -1   2 -1.9414 3.42482   2
  -8  -1  -2 0.89734 3.08694   2
  -8  -1  -2 -2.3141 3.50087   2
  -8   1  -2 5.40148 3.52180   2
  -8   1  -2 0.09452 3.04825   2
   8   1   2 -3.0043 3.37261   2
  -9  -1  -2 -3.0494 3.62289   2
  -9   1  -2 5.15016 4.00657   2
   9  -2  -2 18.5279 4.82539   3
  -9  -2   2 20.2938 5.30177   2
   9   2  -2 12.0211 5.11030   3
  -9   2   2 8.27458 5.27996   2
  -9   2   2 20.6747 4.78905   2
   8  -2  -2 451.641 20.2334   3
  -8  -2   2 425.807 20.2498   2
   8  -2  -2 425.733 19.3839   2
   8   2  -2 422.027 19.9908   2
  -8   2   2 444.790 19.7718   2
  -8   2   2 427.578 19.3927   2
   8   2  -2 438.579 20.4739   3
  -8   2   2 405.885 16.2197   3
   7  -2  -2 687.610 26.2344   2
  -7  -2   2 670.317 26.7434   2
  -7  -2   2 688.691 27.1527   2
   7  -2  -2 722.781 26.8778   3
   7   2  -2 674.407 26.8222   2
   7   2  -2 701.885 27.1696   3
  -7   2   2 679.817 26.4150   2
  -7   2   2 668.052 26.0830   2
   6  -2  -2 1.73568 2.20806   2
  -6  -2   2 3.86277 2.23891   3
   6  -2  -2 2.84846 2.29672   3
  -6  -2   2 -1.3719 2.11147   2
  -6  -2   2 3.18389 2.66220   2
   6  -2  -2 4.35182 2.43355   2
   6   2  -2 -1.9149 2.18367   2
   6   2  -2 6.21637 2.68239   3
  -6   2   2 4.15585 1.65707   3
  -6   2   2 2.04506 2.30335   2
  -6   2   2 2.97854 2.19754   2
   6   2  -2 6.50970 2.69761   2
  -5  -2   2 645.745 24.2365   2
  -5  -2   2 669.101 24.1352   2
   5  -2  -2 688.608 23.8273   2
   5  -2  -2 603.477 23.1325   2
  -5  -2   2 665.851 23.3119   3
   5  -2  -2 674.846 23.6672   3
  -5   2   2 707.056 24.0434   2
   5   2  -2 669.489 24.0982   3
  -5   2   2 671.009 22.5132   3
  -5   2   2 654.744 23.4514   2
   5   2  -2 658.938 24.2409   2
   5   2  -2 619.844 23.7892   2
   4  -2  -2 376.094 14.3536   2
  -4  -2   2 367.693 14.1666   3
   4  -2  -2 360.990 14.1456   2
  -4  -2   2 390.556 15.0365   2
   4  -2  -2 378.652 14.2781   3
  -4  -2   2 390.141 14.8947   2
  -4   2   2 383.121 14.4488   2
  -4   2   2 375.275 14.1909   2
   4   2  -2 387.599 14.9722   2
   4   2  -2 384.031 14.7439   3
  -4   2   2 377.293 13.5619   3
   4   2  -2 352.007 14.5431   2
   3  -2  -2 780.525 24.5253   3
   3  -2  -2 768.380 24.6403   2
   3  -2  -2 693.791 24.2919   2
  -3  -2   2 715.490 24.9155   2
  -3  -2   2 758.953 24.6464   3
  -3  -2   2 775.010 25.0730   2
  -3   2   2 754.620 24.0245   3
   3   2  -2 760.088 24.8845   3
   3   2  -2 773.551 25.1700   2
   3   2  -2 714.367 24.8144   2
  -3   2   2 772.339 24.6395   2
   2  -2  -2 1308.98 40.0081   2
   2  -2  -2 1305.72 39.9178   3
  -2  -2   2 1304.49 40.1845   3
   2  -2  -2 1310.92 40.0757   2
  -2  -2   2 1303.89 40.5040   2
  -2  -2   2 1312.07 40.3924   2
  -2   2   2 1312.92 39.7262   3
   2   2  -2 1284.66 40.3778   2
   2   2  -2 1319.22 40.5095   2
  -2   2   2 1319.21 40.1200   2
   2   2  -2 1323.35 40.3081   3
   1  -2  -2 1168.53 35.7756   2
  -1  -2   2 1199.72 35.8184   3
   1  -2  -2 1173.35 35.6575   3
   1  -2  -2 1127.18 35.6690   2
  -1  -2   2 1189.43 35.9192   2
   1   2  -2 1218.67 36.0301   2
   1   2  -2 1144.07 35.7667   3
   1   2  -2 1208.38 35.9871   2
  -1   2   2 1200.36 35.7873   2
  -1   2   2 1186.82 35.5852   3
   0  -2  -2 3042.41 97.5395   1
   0  -2   2 3112.14 95.8386   1
   0   2   2 3073.65 97.6147   1
  -1  -2  -2 1846.69 56.8052   3
  -1  -2  -2 1903.22 57.0352   2
   1  -2   2 1922.23 56.5237   2
   1  -2   2 1918.43 56.4687   2
  -1  -2  -2 1910.99 57.0989   2
  -1   2  -2 1894.17 56.1589   3
  -1   2  -2 1908.66 56.4991   2
  -1   2  -2 1856.55 56.4781   2
   1   2   2 1927.32 57.0748   2
  -1   2  -2 1933.48 56.1716   3
   1   2   2 1864.64 57.0526   2
   2  -2   2 152.695 6.27478   2
   2  -2   2 154.126 6.17428   3
   2  -2   2 155.952 6.32722   2
  -2  -2  -2 163.063 6.99933   2
  -2  -2  -2 164.280 6.67898   3
  -2  -2  -2 142.611 6.79232   2
  -2   2  -2 153.398 5.81359   3
  -2   2  -2 155.376 5.79857   3
   2   2   2 156.934 6.96669   2
  -2   2  -2 156.669 6.26278   2
   2   2   2 151.255 6.75716   2
  -2   2  -2 156.184 6.34850   2
  -3  -2  -2 1745.92 54.3451   2
   3  -2   2 1789.83 53.5736   3
   3  -2   2 1637.86 53.4964   2
  -3  -2  -2 1852.21 54.5107   2
  -3  -2  -2 1691.02 53.6791   3
   3  -2   2 1801.47 53.7290   2
   3   2   2 1634.52 54.1415   2
   3   2   2 1786.45 54.4485   2
   3   2   2 1813.84 54.3031   3
  -3   2  -2 1767.09 52.7998   3
  -3   2  -2 1730.71 53.5737   2
  -3   2  -2 1693.32 52.7656   3
  -3   2  -2 1795.69 53.7371   2
  -4  -2  -2 590.920 20.6968   3
   4  -2   2 600.864 20.9041   2
   4  -2   2 619.905 20.8886   3
  -4  -2  -2 537.825 21.1690   2
  -4  -2  -2 586.397 21.3668   2
   4  -2   2 591.890 20.7909   2
   4   2   2 641.961 21.6630   3
  -4   2  -2 597.322 20.8905   2
  -4   2  -2 560.392 19.5390   3
   4   2   2 615.824 21.5961   2
   4   2   2 582.016 21.4140   2
  -4   2  -2 598.797 19.7440   3
  -4   2  -2 618.603 20.9400   2
   5  -2   2 39.0176 4.36667   2
   5  -2   2 44.5979 4.54326   3
  -5  -2  -2 38.6429 4.10170   3
   5  -2   2 40.5925 4.32640   2
  -5  -2  -2 41.3922 4.95703   2
  -5   2  -2 42.4958 3.51271   3
  -5   2  -2 34.8503 4.32369   2
   5   2   2 36.3718 4.50771   2
  -5   2  -2 42.7995 4.55712   2
   5   2   2 42.4116 4.60623   2
  -5   2  -2 45.3242 3.54292   3
   5   2   2 42.5747 4.83074   3
   6  -2   2 704.908 25.9049   3
  -6  -2  -2 709.097 26.5502   2
   6  -2   2 689.735 25.5123   2
  -6  -2  -2 684.575 24.7082   3
  -6   2  -2 707.462 23.4562   3
  -6   2  -2 683.526 25.5932   2
  -6   2  -2 717.741 25.5992   2
   6   2   2 652.887 26.0101   2
   6   2   2 689.229 26.2427   2
   7  -2   2 102.165 7.77256   2
  -7  -2  -2 99.0389 8.43358   2
  -7  -2  -2 86.1894 6.67362   3
  -7   2  -2 94.4401 5.59879   3
   7   2   2 98.5306 8.21096   2
  -7   2  -2 95.9858 7.80971   2
  -7   2  -2 101.888 7.78401   2
  -8  -2  -2 169.308 11.6401   2
   8  -2   2 146.237 10.7926   2
  -8  -2  -2 175.577 11.7288   2
  -8  -2  -2 154.067 9.34379   3
   8   2   2 149.869 10.9765   2
  -8   2  -2 151.169 10.5181   2
  -8   2  -2 168.251 10.9006   2
  -9  -2  -2 279.719 16.3000   2
  -9   2  -2 241.710 21.0428   2
  -9   2  -2 290.507 15.7290   2
   9  -3  -2 8.61518 4.37780   3
  -9  -3   2 13.8230 4.89723   2
   9   3  -2 17.6091 5.20810   3
  -9   3   2 13.9957 4.36360   2
  -9   3   2 9.63720 4.73491   2
  -8  -3   2 153.256 11.2027   2
   8  -3  -2 153.572 10.6605   3
  -8  -3   2 146.132 10.9665   2
   8  -3  -2 154.759 10.5930   2
   8   3  -2 160.252 11.2416   2
  -8   3   2 141.211 10.3332   2
   8   3  -2 147.790 11.0563   3
  -8   3   2 143.580 7.40235   3
  -8   3   2 164.905 10.5075   2
   7  -3  -2 -1.7453 2.29287   2
   7  -3  -2 2.90947 2.51679   3
  -7  -3   2 1.91449 2.78511   2
  -7  -3   2 -0.9678 2.77382   2
   7   3  -2 1.71658 2.66440   3
   7   3  -2 -1.6225 2.85311   2
  -7   3   2 0.64551 2.68351   2
  -7   3   2 3.65507 2.57074   2
   6  -3  -2 445.881 17.4584   2
   6  -3  -2 403.536 17.1976   2
   6  -3  -2 420.564 17.4950   3
  -6  -3   2 413.543 17.9111   2
  -6  -3   2 393.301 18.0463   2
  -6  -3   2 411.646 16.9872   3
  -6   3   2 421.893 15.6614   3
   6   3  -2 431.147 18.0977   2
   6   3  -2 465.164 18.5466   3
   6   3  -2 430.878 18.3942   2
  -6   3   2 460.502 17.8740   2
  -6   3   2 425.250 17.2748   2
  -5  -3   2 127.834 7.40178   3
   5  -3  -2 133.141 7.38049   2
   5  -3  -2 143.253 7.76279   2
  -5  -3   2 138.551 8.24437   2
  -5  -3   2 131.130 8.28370   2
   5  -3  -2 132.789 7.58777   3
   5   3  -2 137.962 8.30045   2
   5   3  -2 127.221 8.01378   2
   5   3  -2 138.025 8.04076   3
  -5   3   2 131.161 7.56706   2
  -5   3   2 133.053 6.49940   3
  -5   3   2 132.707 7.46600   2
   4  -3  -2 905.570 29.2810   3
   4  -3  -2 835.342 29.0247   2
   4  -3  -2 906.610 29.3671   2
  -4  -3   2 927.925 30.3561   2
  -4  -3   2 901.821 30.1059   2
  -4  -3   2 890.504 29.5225   3
  -4   3   2 876.363 29.2691   2
  -4   3   2 895.467 29.2203   2
  -4   3   2 881.814 28.3595   3
   4   3  -2 839.057 29.7804   2
   4   3  -2 902.785 30.2779   2
   4   3  -2 910.087 29.9567   3
   3  -3  -2 1771.62 53.5803   2
   3  -3  -2 1820.57 53.5338   3
  -3  -3   2 1769.27 54.2549   2
   3  -3  -2 1671.82 53.3381   2
  -3  -3   2 1711.38 53.8175   3
  -3  -3   2 1674.77 54.1776   2
   3   3  -2 1738.71 54.2250   2
  -3   3   2 1779.50 53.5896   2
   3   3  -2 1770.47 54.4085   2
  -3   3   2 1742.40 53.4505   2
   3   3  -2 1770.08 54.1162   3
  -3   3   2 1769.77 52.9330   3
  -2  -3   2 983.633 30.9721   2
   2  -3  -2 990.259 30.4695   2
   2  -3  -2 975.817 30.3240   3
   2  -3  -2 976.274 30.3694   2
  -2  -3   2 987.141 30.7983   3
  -2  -3   2 997.717 31.1045   2
  -2   3   2 1013.93 30.5257   2
   2   3  -2 998.362 30.8759   3
  -2   3   2 970.697 30.0373   3
   2   3  -2 974.515 31.0330   2
  -2   3   2 953.252 30.3323   2
   2   3  -2 966.116 30.9566   2
  -1  -3   2 3753.00 117.718   1
   1  -3  -2 3698.44 115.988   1
  -1   3   2 3675.13 115.578   1
   1   3  -2 3792.71 117.693   1
   0  -3  -2 131.693 5.26457   2
   0  -3  -2 131.789 5.19976   2
   0  -3   2 127.974 4.80088   2
   0  -3   2 125.189 4.77675   2
   0  -3  -2 124.565 4.97272   3
   0  -3   2 125.334 4.65191   3
   0   3   2 134.648 5.32285   2
   0   3  -2 130.150 4.79740   2
   0   3   2 122.986 5.12006   2
   0   3   2 131.421 4.98849   3
  -1  -3  -2 360.104 12.2678   2
   1  -3   2 355.100 11.2910   3
   1  -3   2 352.671 11.4789   2
  -1  -3  -2 362.745 12.3439   2
   1  -3   2 358.929 11.4303   2
   1   3   2 345.997 12.2337   2
  -1   3  -2 349.487 11.4451   2
  -1   3  -2 359.465 10.9647   3
   1   3   2 358.736 12.2249   2
  -1   3  -2 361.604 11.4709   2
  -1   3  -2 347.818 10.9528   3
  -2  -3  -2 1461.15 45.3042   2
   2  -3   2 1503.39 44.3209   2
  -2  -3  -2 1486.83 45.0510   3
  -2  -3  -2 1494.80 45.3756   2
   2  -3   2 1491.70 44.1904   3
   2  -3   2 1438.12 44.2580   2
   2   3   2 1437.83 45.2979   2
  -2   3  -2 1513.82 44.3604   2
  -2   3  -2 1421.72 43.5479   3
   2   3   2 1451.74 45.2483   2
  -2   3  -2 1411.05 44.2008   2
  -2   3  -2 1441.37 43.6059   3
   3  -3   2 434.374 15.3481   3
   3  -3   2 427.663 15.4011   2
   3  -3   2 462.834 15.5949   2
  -3  -3  -2 444.732 15.9937   3
  -3  -3  -2 446.558 16.4591   2
  -3  -3  -2 460.203 16.4727   2
  -3   3  -2 439.625 15.4491   2
  -3   3  -2 449.597 14.5470   3
  -3   3  -2 442.157 14.5754   3
   3   3   2 440.938 16.2832   3
   3   3   2 452.897 16.5092   2
   3   3   2 461.296 16.5285   2
  -3   3  -2 458.412 15.5123   2
   4  -3   2 677.087 24.0627   2
  -4  -3  -2 724.726 25.3165   2
   4  -3   2 703.007 24.1293   3
   4  -3   2 712.007 24.1753   2
  -4  -3  -2 734.145 25.3034   2
  -4  -3  -2 732.710 24.5739   3
  -4   3  -2 703.176 22.8526   3
   4   3   2 742.387 25.2285   3
  -4   3  -2 728.788 24.3079   2
  -4   3  -2 722.480 22.9608   3
   4   3   2 736.036 25.3405   2
  -4   3  -2 711.345 24.1277   2
   4   3   2 692.502 25.0709   2
   5  -3   2 325.385 13.6247   2
  -5  -3  -2 321.271 14.4063   2
   5  -3   2 334.036 13.7112   2
  -5  -3  -2 335.308 13.7344   3
   5  -3   2 329.482 13.7759   3
  -5  -3  -2 322.216 14.5736   2
  -5   3  -2 330.620 12.0183   3
  -5   3  -2 339.453 13.7281   2
  -5   3  -2 337.412 12.1403   3
   5   3   2 348.177 14.7571   3
   5   3   2 334.709 14.6957   2
  -5   3  -2 342.568 13.8532   2
   5   3   2 325.549 14.5574   2
  -6  -3  -2 6.92077 3.06811   2
   6  -3   2 4.31049 2.43624   3
  -6  -3  -2 5.88958 2.34390   3
  -6  -3  -2 4.07059 2.48284   2
   6  -3   2 4.04770 2.42581   2
  -6   3  -2 3.93661 2.31005   2
  -6   3  -2 3.04890 2.45468   2
  -6   3  -2 1.96766 1.40694   3
  -6   3  -2 3.25088 1.60309   3
   6   3   2 3.14579 2.54822   2
   6   3   2 0.57739 2.67101   2
   7  -3   2 364.407 16.3052   2
  -7  -3  -2 351.344 15.4611   3
  -7  -3  -2 367.669 17.5757   2
  -7   3  -2 357.445 12.7449   3
  -7   3  -2 357.555 16.3481   2
   7   3   2 358.420 17.2174   2
  -7   3  -2 374.021 16.4144   2
  -8  -3  -2 15.1831 4.66657   2
  -8  -3  -2 9.52400 3.88768   3
   8  -3   2 11.8928 4.41940   2
  -8   3  -2 7.47176 3.42545   2
  -8   3  -2 8.26951 3.89583   2
   8   3   2 15.4933 4.13253   2
  -9  -3  -2 53.3118 7.96440   2
  -9   3  -2 60.9522 7.76849   2
  -9   3  -2 51.4488 8.21106   2
  -9  -4   2 9.91649 4.64185   2
   9  -4  -2 9.84120 3.61791   3
  -9   4   2 5.51960 4.51045   2
   9   4  -2 10.6091 4.93774   3
  -9   4   2 9.52642 3.64008   2
   8  -4  -2 368.845 17.7382   3
   8  -4  -2 336.215 16.8616   2
  -8  -4   2 346.354 18.1658   2
  -8  -4   2 351.982 18.3552   2
  -8   4   2 365.103 17.1000   2
   8   4  -2 375.502 18.4454   2
  -8   4   2 362.801 17.2131   2
   8   4  -2 397.095 18.9704   3
   7  -4  -2 402.293 17.2942   2
  -7  -4   2 410.334 18.8807   2
  -7  -4   2 392.382 18.2244   2
   7  -4  -2 438.417 18.1692   3
  -7   4   2 357.139 16.8809   2
   7   4  -2 409.954 18.6997   3
  -7   4   2 413.585 17.6293   2
   7   4  -2 404.318 18.5996   2
  -6  -4   2 29.3073 4.97654   2
   6  -4  -2 25.3643 3.94986   2
  -6  -4   2 33.8488 4.86946   2
   6  -4  -2 42.7766 4.79830   3
  -6  -4   2 32.5794 4.46951   3
   6  -4  -2 36.9211 4.45101   2
  -6   4   2 31.1984 4.38776   2
   6   4  -2 33.3562 4.92163   2
   6   4  -2 48.9383 5.65279   3
  -6   4   2 29.5846 3.16940   3
   6   4  -2 29.8812 4.87130   2
  -6   4   2 36.5685 4.55037   2
  -5  -4   2 496.478 19.4088   3
   5  -4  -2 547.102 19.5066   3
   5  -4  -2 517.415 19.2801   2
   5  -4  -2 488.805 18.9262   2
  -5  -4   2 552.283 20.5789   2
  -5   4   2 544.032 19.5630   2
   5   4  -2 534.735 20.2996   3
  -5   4   2 537.137 19.3065   2
   5   4  -2 506.942 20.1966   2
  -5   4   2 514.132 17.8667   3
   5   4  -2 525.434 20.5460   2
   4  -4  -2 644.485 22.2870   2
   4  -4  -2 677.997 22.4508   3
  -4  -4   2 672.825 22.9638   3
   4  -4  -2 653.981 22.4039   2
  -4  -4   2 673.998 23.6611   2
  -4  -4   2 675.900 23.4569   2
   4   4  -2 639.093 23.2484   2
  -4   4   2 650.206 21.3804   3
   4   4  -2 674.513 23.3555   3
  -4   4   2 632.393 22.2929   2
  -4   4   2 648.392 22.2810   2
   4   4  -2 660.241 23.5067   2
  -3  -4   2 66.2508 4.63726   2
   3  -4  -2 65.1301 4.00189   2
  -3  -4   2 59.4109 4.51441   2
   3  -4  -2 65.9772 4.02691   2
  -3  -4   2 64.7813 4.41654   3
   3  -4  -2 61.7622 3.91113   3
  -3   4   2 65.2285 3.48227   3
   3   4  -2 61.2807 4.58425   2
  -3   4   2 65.8837 4.06949   2
   3   4  -2 61.2207 4.54722   2
   3   4  -2 68.6103 4.61620   3
  -3   4   2 62.8449 4.06843   2
  -2  -4   2 190.209 8.03986   2
   2  -4  -2 197.971 7.40960   2
  -2  -4   2 201.484 8.16653   2
  -2  -4   2 190.824 7.82798   3
   2  -4  -2 193.393 7.32620   2
   2  -4  -2 200.393 7.33858   3
   2   4  -2 182.006 7.92556   2
   2   4  -2 191.478 7.90340   3
  -2   4   2 199.598 6.99482   3
  -2   4   2 198.160 7.45550   2
  -2   4   2 198.728 7.40302   2
   2   4  -2 198.173 8.13991   2
   1  -4  -2 429.074 14.0381   2
   1  -4  -2 438.958 13.9955   2
  -1  -4   2 427.327 14.1528   3
  -1  -4   2 442.710 14.4245   2
  -1  -4   2 445.363 14.3601   2
   1  -4  -2 430.387 13.8555   3
   1   4  -2 414.376 14.2792   2
   1   4  -2 422.240 14.0932   3
   1   4  -2 442.239 14.3561   2
  -1   4   2 427.409 13.6572   3
  -1   4   2 438.797 14.0502   2
   0  -4  -2 2072.26 60.5782   2
   0   4   2 1980.48 60.5680   2
  -1  -4  -2 1250.77 38.3400   2
  -1  -4  -2 1265.57 38.3848   2
   1  -4   2 1254.20 37.0453   3
   1  -4   2 1253.76 37.2231   2
   1  -4   2 1249.77 37.2722   2
   1   4   2 1264.23 38.3469   2
   1   4   2 1230.57 38.3548   2
  -1   4  -2 1212.74 37.2201   2
  -1   4  -2 1229.66 37.2370   2
   2  -4   2 25.8292 2.22754   2
   2  -4   2 27.3753 2.23272   2
  -2  -4  -2 24.5038 2.80884   3
  -2  -4  -2 22.1910 2.86750   2
   2  -4   2 26.2503 2.02667   3
  -2  -4  -2 20.4251 2.78626   2
  -2   4  -2 24.7536 2.23997   2
   2   4   2 24.4772 2.90926   2
  -2   4  -2 22.6666 1.30935   3
   2   4   2 24.7397 2.87781   2
  -2   4  -2 24.6918 2.14800   2
  -2   4  -2 24.6561 1.35627   3
  -3  -4  -2 411.162 14.9636   3
   3  -4   2 396.946 14.0461   2
   3  -4   2 407.771 14.0302   3
  -3  -4  -2 418.842 15.4182   2
  -3  -4  -2 404.814 15.4010   2
   3  -4   2 388.290 14.0078   2
  -3   4  -2 412.411 14.1066   2
  -3   4  -2 407.262 12.9740   3
   3   4   2 398.946 15.2922   2
  -3   4  -2 417.544 14.1502   2
  -3   4  -2 405.442 12.9299   3
   4  -4   2 40.7638 3.62127   3
  -4  -4  -2 42.9733 4.04187   3
  -4  -4  -2 39.0558 4.23585   2
   4  -4   2 45.3977 3.77840   2
   4  -4   2 37.2978 3.45060   2
  -4  -4  -2 37.4745 4.43720   2
  -4   4  -2 41.0904 2.64131   3
   4   4   2 37.8233 4.10575   2
  -4   4  -2 45.3837 3.77677   2
  -4   4  -2 45.6556 3.77013   2
   4   4   2 43.7352 4.32243   2
   4   4   2 41.2096 4.36620   3
  -4   4  -2 43.6013 2.66456   3
   5  -4   2 21.6589 3.30216   3
   5  -4   2 24.6931 3.50779   2
  -5  -4  -2 27.3104 3.65260   3
  -5  -4  -2 20.7052 4.03890   2
  -5  -4  -2 25.9961 4.05522   2
   5  -4   2 24.6869 3.54837   2
  -5   4  -2 25.7843 2.41256   3
  -5   4  -2 22.6584 3.35696   2
   5   4   2 28.2794 4.37505   2
   5   4   2 25.5674 4.19103   2
  -5   4  -2 22.5368 3.36774   2
  -5   4  -2 26.6818 2.34978   3
  -6  -4  -2 429.179 19.1507   2
   6  -4   2 448.467 18.1675   3
   6  -4   2 444.146 17.8317   2
  -6  -4  -2 451.379 19.1471   2
  -6   4  -2 435.525 14.7836   3
  -6   4  -2 445.594 14.8871   3
  -6   4  -2 454.499 17.9786   2
   6   4   2 449.046 19.2191   2
  -6   4  -2 450.055 17.7076   2
   6   4   2 456.455 19.2544   2
  -7  -4  -2 117.847 8.07107   3
  -7  -4  -2 102.403 8.93809   2
   7  -4   2 116.529 8.69772   3
  -7  -4  -2 121.282 9.73036   2
   7  -4   2 122.818 8.48281   2
  -7   4  -2 133.201 8.65773   2
  -7   4  -2 123.065 8.60346   2
   7   4   2 122.146 9.30883   2
  -8  -4  -2 80.6619 8.87932   2
  -8  -4  -2 60.9230 7.12983   3
   8  -4   2 71.0026 7.79716   2
  -8   4  -2 86.2962 7.67689   2
   8   4   2 81.6752 8.46509   2
  -8   4  -2 78.7308 7.33210   2
  -9  -4  -2 335.275 18.6825   2
  -9   4  -2 342.352 17.1361   2
  -9   4  -2 342.571 18.0361   2
  -9  -5   2 395.513 20.3520   2
   9  -5  -2 358.953 18.6257   3
   9   5  -2 357.050 19.7930   3
  -9   5   2 389.124 18.1662   2
  -9   5   2 351.062 18.0902   2
   8  -5  -2 114.320 9.10200   3
  -8  -5   2 105.884 9.81605   2
  -8  -5   2 110.730 9.76256   2
   8  -5  -2 88.1203 8.12972   2
   8   5  -2 89.6498 8.97377   2
  -8   5   2 97.9287 8.05288   2
  -8   5   2 112.269 8.50612   2
   8   5  -2 91.4656 9.02077   3
  -7  -5   2 132.905 9.31733   2
  -7  -5   2 114.127 9.44627   2
   7  -5  -2 116.369 8.43063   3
   7  -5  -2 123.003 8.42096   2
  -7   5   2 120.754 5.67255   3
   7   5  -2 138.116 9.72890   3
   7   5  -2 111.688 9.27687   2
  -7   5   2 134.959 8.79025   2
  -7   5   2 124.256 8.25642   2
   6  -5  -2 365.495 15.5599   3
  -6  -5   2 392.682 17.2009   2
   6  -5  -2 341.257 14.9936   2
  -6  -5   2 351.075 15.6229   3
  -6  -5   2 375.050 16.7190   2
   6  -5  -2 374.982 15.4187   2
  -6   5   2 386.225 15.7146   2
  -6   5   2 378.048 15.4051   2
  -6   5   2 354.592 13.0965   3
   6   5  -2 362.905 16.7589   2
   6   5  -2 383.840 16.7516   3
   6   5  -2 364.988 16.5586   2
   5  -5  -2 399.613 15.6367   2
  -5  -5   2 414.824 17.1249   2
   5  -5  -2 401.667 15.5608   2
  -5  -5   2 405.196 16.3286   3
   5  -5  -2 425.201 15.9561   3
   5   5  -2 418.260 16.9257   3
   5   5  -2 388.576 16.8193   2
  -5   5   2 397.420 15.5801   2
   5   5  -2 415.649 17.3216   2
  -5   5   2 400.667 14.1507   3
  -5   5   2 424.482 15.9865   2
  -4  -5   2 453.036 17.8310   2
   4  -5  -2 476.571 16.5676   3
  -4  -5   2 474.433 17.7750   2
   4  -5  -2 470.954 16.4786   2
   4  -5  -2 450.025 16.4009   2
  -4  -5   2 462.342 17.2130   3
   4   5  -2 458.335 17.8125   2
   4   5  -2 458.371 17.4465   3
   4   5  -2 442.341 17.5140   2
  -4   5   2 462.934 16.4442   2
  -4   5   2 464.122 16.5108   2
  -4   5   2 454.783 15.3105   3
   3  -5  -2 1035.78 32.3790   3
  -3  -5   2 1009.78 33.2449   3
   3  -5  -2 1064.76 32.5415   2
  -3  -5   2 963.223 33.5056   2
   3  -5  -2 991.833 32.2968   2
  -3  -5   2 1066.68 33.7267   2
  -3   5   2 1028.88 32.5343   2
  -3   5   2 1039.29 32.4455   2
   3   5  -2 1051.15 33.8320   2
   3   5  -2 1104.44 33.6649   3
   3   5  -2 998.207 33.5270   2
  -3   5   2 1052.19 31.6542   3
   2  -5  -2 30.6709 2.41854   2
   2  -5  -2 24.6362 2.15595   3
  -2  -5   2 30.5597 2.93192   2
  -2  -5   2 24.5874 2.81935   2
   2  -5  -2 24.6462 2.29105   2
  -2   5   2 25.8417 2.31349   2
   2   5  -2 28.7156 2.94697   2
   2   5  -2 24.7063 2.80352   2
   2   5  -2 26.8137 2.79557   3
  -2   5   2 30.0481 1.92840   3
  -2   5   2 28.4588 2.29087   2
   1  -5  -2 8574.95 257.014   1
  -1  -5   2 8240.74 258.671   1
   1   5  -2 8793.50 259.090   1
   0  -5  -2 7587.08 233.591   1
   0   5   2 7781.54 234.063   1
   1  -5   2 4715.60 146.077   1
  -1  -5  -2 4803.18 153.657   1
  -1   5  -2 4862.06 144.051   1
   1   5   2 4992.61 154.143   1
   2  -5   2 3132.26 94.6126   3
   2  -5   2 3289.71 94.6338   3
   2  -5   2 3304.47 94.7510   2
  -2  -5  -2 3120.91 96.3919   2
  -2  -5  -2 3220.41 96.4544   2
  -2  -5  -2 3146.09 96.1494   3
   2  -5   2 3022.26 94.6552   2
   2   5   2 3256.66 96.4536   2
  -2   5  -2 3154.18 94.6994   2
   2   5   2 3334.97 96.6504   2
  -2   5  -2 3299.09 94.7699   2
  -3  -5  -2 58.4121 4.66823   2
   3  -5   2 50.9508 3.32703   2
   3  -5   2 45.4310 3.14494   2
   3  -5   2 51.1977 3.23897   3
  -3  -5  -2 49.0877 4.23319   2
  -3  -5  -2 49.8617 4.04741   3
  -3   5  -2 46.5767 3.23003   2
   3   5   2 50.7937 4.26349   2
  -3   5  -2 42.7078 3.14762   2
   4  -5   2 160.748 7.41901   3
   4  -5   2 170.223 7.47305   2
   4  -5   2 158.354 7.36219   2
  -4  -5  -2 156.356 8.73514   2
  -4  -5  -2 171.490 8.93541   2
  -4  -5  -2 160.882 8.21358   3
   4   5   2 172.406 8.97279   2
  -4   5  -2 165.407 5.68266   3
   4   5   2 145.378 8.34440   2
  -4   5  -2 160.688 7.41601   2
  -4   5  -2 162.399 5.62706   3
  -4   5  -2 163.498 7.40956   2
  -5  -5  -2 311.020 14.0670   2
   5  -5   2 295.893 12.5283   2
   5  -5   2 312.431 12.6184   2
  -5  -5  -2 300.808 13.2237   3
  -5  -5  -2 303.198 14.0490   2
   5  -5   2 327.581 12.9044   3
  -5   5  -2 318.304 12.6101   2
   5   5   2 285.978 13.7311   2
  -5   5  -2 303.293 12.5619   2
  -5   5  -2 313.328 10.0325   3
  -5   5  -2 305.235 9.96095   3
   5   5   2 288.084 13.8793   2
   6  -5   2 12.3235 3.06513   3
  -6  -5  -2 11.4012 3.86663   2
   6  -5   2 10.9035 2.90322   2
  -6  -5  -2 9.62691 3.51653   2
  -6   5  -2 10.6146 2.90760   2
   6   5   2 10.9541 3.57715   2
  -6   5  -2 8.00750 2.63553   2
  -7  -5  -2 427.579 18.0592   3
   7  -5   2 441.863 18.7735   3
  -7  -5  -2 435.815 20.1121   2
  -7  -5  -2 432.401 19.7069   2
   7  -5   2 419.272 17.9916   2
  -7   5  -2 432.294 17.9357   2
   7   5   2 442.918 19.7893   2
  -7   5  -2 407.002 17.8351   2
   8  -5   2 268.634 14.1008   2
  -8  -5  -2 270.933 13.9779   3
  -8  -5  -2 281.452 15.8948   2
  -8  -5  -2 276.352 15.8014   2
   8   5   2 245.521 15.1706   2
  -8   5  -2 283.268 14.2508   2
  -8   5  -2 282.529 14.0630   2
  -9  -5  -2 38.9878 7.20706   2
  -9   5  -2 44.7221 6.59945   2
  -9   5  -2 59.8688 7.67615   2
  -9  -6   2 42.3607 7.59854   2
   9  -6  -2 50.2769 7.27386   3
   9   6  -2 58.3264 8.74462   3
  -9   6   2 43.8909 6.78579   2
  -9   6   2 46.5469 6.35680   2
   8  -6  -2 21.3884 4.77481   3
  -8  -6   2 21.6656 5.57046   2
   8  -6  -2 19.3182 4.51098   2
  -8  -6   2 25.8280 6.00651   2
  -8   6   2 21.6047 4.33411   2
   8   6  -2 18.1305 4.97692   2
   8   6  -2 16.6742 4.40263   3
  -8   6   2 26.3229 4.91985   2
   7  -6  -2 239.305 12.3081   2
  -7  -6   2 226.388 13.3027   2
  -7  -6   2 268.434 14.5886   2
   7  -6  -2 264.100 13.0271   3
   7   6  -2 265.981 14.0736   2
   7   6  -2 251.453 13.9928   3
  -7   6   2 250.442 12.3062   2
  -7   6   2 256.879 12.6201   2
   6  -6  -2 36.4501 4.76665   3
   6  -6  -2 26.3286 3.89431   2
   6  -6  -2 30.5951 4.14575   2
  -6  -6   2 31.5140 4.83617   2
  -6  -6   2 18.6898 4.09339   2
  -6  -6   2 32.2468 4.84010   3
   6   6  -2 28.8443 4.91442   2
  -6   6   2 28.1868 2.42945   3
  -6   6   2 28.0410 4.09941   2
  -6   6   2 30.4444 4.13401   2
   6   6  -2 30.7452 5.05041   2
   6   6  -2 34.0331 5.17159   3
  -5  -6   2 391.237 16.9303   2
  -5  -6   2 406.500 16.5367   3
   5  -6  -2 406.896 15.4604   2
   5  -6  -2 401.892 15.5265   2
   5  -6  -2 406.373 15.6948   3
  -5   6   2 399.211 15.4683   2
  -5   6   2 417.116 15.7658   2
  -5   6   2 407.620 13.7115   3
   5   6  -2 412.098 17.1734   2
   5   6  -2 403.135 17.2010   2
   5   6  -2 431.411 17.2100   3
  -4  -6   2 268.122 12.3249   2
  -4  -6   2 286.984 12.4427   2
   4  -6  -2 264.822 10.8503   2
   4  -6  -2 300.625 11.1655   2
  -4  -6   2 288.137 12.0860   3
   4  -6  -2 288.862 11.1126   3
   4   6  -2 287.446 12.2778   3
  -4   6   2 273.676 10.9816   2
  -4   6   2 281.433 9.71753   3
  -4   6   2 269.972 10.9048   2
   4   6  -2 299.133 12.7579   2
   4   6  -2 262.816 12.0740   2
   3  -6  -2 169.771 7.10912   2
   3  -6  -2 173.094 7.20110   2
  -3  -6   2 166.687 8.08235   3
  -3  -6   2 176.170 8.44056   2
  -3  -6   2 180.766 8.36132   2
   3  -6  -2 182.992 7.27108   3
   3   6  -2 187.973 8.35433   3
  -3   6   2 175.441 7.21610   2
   3   6  -2 168.557 8.26260   2
  -3   6   2 172.394 7.28783   2
  -3   6   2 176.940 6.28609   3
   3   6  -2 170.592 8.37643   2
   2  -6  -2 626.098 20.0501   3
   2  -6  -2 640.291 20.1882   2
  -2  -6   2 622.357 21.2311   2
  -2  -6   2 620.559 20.9653   3
  -2  -6   2 652.340 21.2811   2
   2  -6  -2 628.328 20.0476   2
  -2   6   2 637.806 20.1332   2
  -2   6   2 638.644 19.3851   3
   2   6  -2 613.648 21.1222   2
   2   6  -2 660.021 21.1170   3
   2   6  -2 639.676 21.3266   2
  -2   6   2 631.103 20.1272   2
  -1  -6   2 955.991 29.2178   2
   1  -6  -2 936.555 28.5723   3
  -1  -6   2 943.171 29.2394   2
   1  -6  -2 935.105 28.8119   2
  -1  -6   2 937.418 29.0579   3
   1  -6  -2 941.774 28.7897   2
   1   6  -2 967.188 29.2614   2
   1   6  -2 913.367 29.2077   2
  -1   6   2 917.569 28.8287   2
  -1   6   2 914.037 28.7293   2
   0  -6   2 1336.49 38.7415   2
   0  -6   2 1296.95 38.6623   2
   0  -6  -2 1286.98 39.2607   2
   0  -6   2 1273.26 38.4914   3
   0  -6  -2 1254.62 39.2393   2
   0   6  -2 1286.37 38.6494   2
   0   6  -2 1276.55 38.2574   3
   0   6   2 1267.84 39.3173   2
   0   6  -2 1309.05 38.7157   2
  -1  -6  -2 370.380 13.2897   2
   1  -6   2 368.591 11.7438   2
  -1  -6  -2 384.662 13.4045   2
   1  -6   2 390.165 11.8218   2
   1  -6   2 381.161 11.5084   3
  -1   6  -2 369.410 11.7395   2
   1   6   2 385.717 13.3213   2
  -1   6  -2 369.816 11.8095   2
   1   6   2 390.267 13.4651   2
  -2  -6  -2 4.87060 1.56035   3
   2  -6   2 6.62073 1.07793   3
  -2  -6  -2 4.42857 1.91965   2
   2  -6   2 7.68013 1.14709   3
   2  -6   2 7.78380 1.22304   2
  -2  -6  -2 7.23129 2.06322   2
   2   6   2 11.5928 2.47829   2
  -2   6  -2 9.84595 1.31596   2
   2   6   2 7.69104 2.28385   2
  -2   6  -2 7.75136 1.23279   2
  -3  -6  -2 132.704 7.01418   3
   3  -6   2 142.216 5.85558   3
   3  -6   2 133.166 5.75694   2
  -3  -6  -2 132.132 7.40477   2
  -3  -6  -2 142.509 7.44802   2
   3  -6   2 133.094 5.76657   2
  -3   6  -2 148.977 5.93027   2
   3   6   2 129.319 7.24355   2
  -3   6  -2 135.242 5.79632   2
   3   6   2 147.619 7.65817   2
   4  -6   2 283.957 10.9775   3
   4  -6   2 268.096 10.7787   2
  -4  -6  -2 279.267 12.1412   3
  -4  -6  -2 284.065 12.7383   2
   4  -6   2 285.543 10.8746   2
  -4  -6  -2 284.575 12.8232   2
  -4   6  -2 286.415 10.9131   2
   4   6   2 290.281 12.7344   2
   4   6   2 281.850 12.7795   2
  -4   6  -2 283.449 10.8612   2
  -5  -6  -2 0.81908 1.85470   3
  -5  -6  -2 -0.1588 2.06145   2
   5  -6   2 2.44586 1.76798   2
   5  -6   2 2.94127 1.78400   3
  -5  -6  -2 3.39612 2.59935   2
   5  -6   2 0.74440 1.75718   2
  -5   6  -2 2.95808 1.85779   2
   5   6   2 2.22807 2.44541   2
  -5   6  -2 0.07288 1.58946   2
   5   6   2 2.19908 2.60519   2
  -6  -6  -2 228.054 13.0736   2
   6  -6   2 240.400 11.3151   2
  -6  -6  -2 251.568 13.1667   2
   6  -6   2 256.881 11.9733   3
   6   6   2 254.323 13.3528   2
  -6   6  -2 245.990 11.3004   2
  -6   6  -2 261.276 11.6101   2
   6   6   2 238.822 13.1730   2
   7  -6   2 56.4520 6.29546   3
  -7  -6  -2 49.4492 6.85596   2
  -7  -6  -2 53.8293 5.95564   3
  -7  -6  -2 55.8649 7.50076   2
   7  -6   2 62.9531 6.21954   2
  -7   6  -2 50.0225 5.64906   2
   7   6   2 62.1985 7.19774   2
  -7   6  -2 54.5742 5.88816   2
  -8  -6  -2 9.99317 4.30289   3
   8  -6   2 17.6214 4.64836   2
  -8  -6  -2 6.76975 4.74820   2
  -8  -6  -2 24.9501 5.71107   2
  -8   6  -2 14.4730 3.84590   2
  -8   6  -2 18.2382 4.28616   2
   8   6   2 11.4335 4.46150   2
  -9  -6  -2 34.2935 7.07111   2
  -9   6  -2 36.6873 6.42122   2
  -9  -7   2 216.795 15.0124   2
   9  -7  -2 208.970 13.2076   3
  -9   7   2 217.550 12.5893   2
   9   7  -2 212.753 14.7799   3
  -9   7   2 208.348 12.6869   2
   8  -7  -2 454.603 19.8100   3
  -8  -7   2 414.477 20.9928   2
   8  -7  -2 441.082 18.8694   2
  -8  -7   2 456.310 21.7888   2
  -8   7   2 387.330 18.1122   2
   8   7  -2 440.842 21.2084   3
   8   7  -2 436.077 21.1762   2
  -8   7   2 461.614 19.1295   2
   7  -7  -2 108.825 7.64162   2
  -7  -7   2 120.102 9.60255   2
   7  -7  -2 116.314 8.21964   3
  -7  -7   2 118.624 9.83227   2
  -7   7   2 109.606 7.80762   2
   7   7  -2 109.313 9.19219   2
  -7   7   2 128.718 7.92728   2
   7   7  -2 114.081 9.21125   3
  -6  -7   2 1039.83 37.0790   3
  -6  -7   2 1078.69 38.1662   2
   6  -7  -2 1055.64 35.7513   2
   6  -7  -2 1097.83 37.4257   2
   6  -7  -2 1100.32 36.4194   3
  -6  -7   2 1026.54 38.1301   2
   6   7  -2 1120.84 38.2482   3
  -6   7   2 1105.96 36.1266   2
   6   7  -2 1072.61 38.1804   2
  -6   7   2 1041.08 35.6798   2
   6   7  -2 1070.73 38.3495   2
  -5  -7   2 485.583 19.1345   2
   5  -7  -2 466.385 17.1994   3
   5  -7  -2 466.494 17.0201   2
   5  -7  -2 447.883 16.7822   2
  -5  -7   2 445.840 18.1103   3
  -5   7   2 462.781 16.9467   2
   5   7  -2 485.747 19.1173   2
   5   7  -2 420.894 18.2578   3
  -5   7   2 463.599 17.0957   2
  -5   7   2 456.297 14.4854   3
   5   7  -2 453.036 18.9954   2
  -4  -7   2 1007.70 35.5758   2
   4  -7  -2 1035.23 33.5454   2
  -4  -7   2 1075.86 35.1912   3
   4  -7  -2 1077.54 33.7419   2
  -4  -7   2 1115.99 35.7786   2
   4  -7  -2 1050.12 33.7338   3
  -4   7   2 1067.46 33.6903   2
   4   7  -2 1037.19 35.4852   2
   4   7  -2 1066.41 35.7852   2
  -4   7   2 1051.99 31.7872   3
   4   7  -2 1045.62 35.2575   3
  -4   7   2 1053.95 33.6122   2
   3  -7  -2 3274.70 95.7531   3
   3  -7  -2 3108.14 95.5402   2
  -3  -7   2 3285.70 97.4746   2
  -3  -7   2 3113.18 97.0096   3
   3  -7  -2 3241.51 95.7150   2
  -3  -7   2 3223.13 97.5830   2
  -3   7   2 3257.33 94.2556   3
   3   7  -2 3232.60 97.1744   3
   3   7  -2 3234.08 97.5884   2
  -3   7   2 3262.99 95.8026   2
  -3   7   2 3257.02 95.6988   2
   3   7  -2 3044.91 97.2120   2
  -2  -7   2 8.77614 1.98248   2
   2  -7  -2 13.9636 1.69909   2
  -2  -7   2 11.8053 2.13959   3
  -2  -7   2 11.0952 2.24470   2
   2  -7  -2 12.2733 1.68240   2
   2  -7  -2 14.3092 1.68692   3
   2   7  -2 12.9871 2.37074   2
   2   7  -2 9.10745 2.05386   2
   2   7  -2 8.31634 1.69119   3
  -2   7   2 12.1722 1.69088   2
  -2   7   2 12.5627 1.67835   2
   1  -7  -2 3099.48 92.1880   3
   1  -7  -2 3150.38 92.4389   2
  -1  -7   2 3004.21 92.8024   2
  -1   7   2 3109.24 92.5333   2
   1   7  -2 3233.12 92.9755   2
   0  -7   2 1573.71 46.3165   2
   0  -7   2 1546.15 46.2303   2
   0  -7  -2 1560.66 46.9432   2
   0  -7   2 1562.07 46.1036   3
   0  -7  -2 1531.29 46.8636   2
   0   7  -2 1506.23 46.1885   2
   0   7   2 1557.16 46.9862   2
   0   7  -2 1516.94 46.2552   2
   0   7  -2 1551.25 45.7638   3
   1  -7   2 581.561 17.3927   2
   1  -7   2 573.009 17.0443   3
  -1  -7  -2 580.660 19.2205   2
   1  -7   2 556.699 17.2982   2
  -1  -7  -2 541.158 19.0667   2
  -1   7  -2 552.265 17.3869   2
  -1   7  -2 576.385 17.3203   2
   1   7   2 611.194 19.4134   2
   1   7   2 583.245 19.1702   2
  -2  -7  -2 2632.43 80.3440   3
   2  -7   2 2601.44 78.1440   2
  -2  -7  -2 2705.12 80.6474   2
   2  -7   2 2722.59 78.0406   3
   2  -7   2 2591.19 78.0751   3
  -2  -7  -2 2594.51 80.5529   2
   2   7   2 2737.71 80.7994   2
  -2   7  -2 2614.80 78.1477   2
   2   7   2 2665.82 80.5570   2
  -2   7  -2 2644.05 78.1018   2
  -3  -7  -2 349.951 14.1684   2
   3  -7   2 336.164 11.9454   3
   3  -7   2 335.696 11.9233   2
  -3  -7  -2 357.919 13.9074   3
  -3  -7  -2 371.285 14.4016   2
   3  -7   2 358.909 11.9861   2
   3   7   2 362.965 14.3320   2
   3   7   2 362.645 14.3523   2
  -3   7  -2 358.367 11.9809   2
   4  -7   2 1154.32 38.7313   2
   4  -7   2 1370.43 39.1459   2
   4  -7   2 1246.78 39.0997   3
  -4  -7  -2 1201.26 40.7556   3
  -4  -7  -2 1248.28 41.4647   2
  -4  -7  -2 1325.08 41.8623   2
   4   7   2 1233.48 41.4592   2
  -4   7  -2 1238.41 38.8535   2
  -4   7  -2 1230.72 38.8787   2
   4   7   2 1222.50 41.4046   2
  -5  -7  -2 963.171 36.3282   2
  -5  -7  -2 1072.81 36.0448   3
   5  -7   2 1067.99 34.2056   2
  -5  -7  -2 1092.67 36.9449   2
   5  -7   2 1046.51 34.0959   2
   5  -7   2 1063.94 34.5393   3
  -5   7  -2 1038.92 34.0653   2
   5   7   2 1048.74 36.7694   2
  -5   7  -2 1083.51 34.1200   2
   5   7   2 1030.90 36.7239   2
   6  -7   2 32.5539 4.17663   2
   6  -7   2 31.0966 4.20831   3
  -6  -7  -2 30.2026 5.06009   2
  -6  -7  -2 35.6039 5.69749   2
  -6   7  -2 28.6675 3.86080   2
  -6   7  -2 23.1542 3.53934   2
   6   7   2 28.0250 5.03712   2
   6   7   2 29.1607 5.13301   2
  -7  -7  -2 963.693 36.6289   2
   7  -7   2 931.788 33.6017   2
   7  -7   2 1015.59 34.9385   3
  -7  -7  -2 1009.31 37.2225   2
  -7  -7  -2 933.655 34.8003   3
  -7   7  -2 999.540 33.8659   2
  -7   7  -2 987.009 33.7756   2
   7   7   2 961.914 36.6554   2
   8  -7   2 114.695 8.88483   2
  -8  -7  -2 121.902 10.6480   2
  -8  -7  -2 93.3318 10.3134   2
  -8  -7  -2 104.007 8.95390   3
  -8   7  -2 109.407 8.14295   2
   8   7   2 106.365 9.86094   2
  -8   7  -2 122.815 8.35586   2
  -9  -8   2 10.1992 5.10537   2
   9  -8  -2 10.2856 3.75430   3
   9   8  -2 9.54927 4.63822   3
  -9   8   2 9.22225 3.61068   2
  -9   8   2 15.9898 4.87770   2
   8  -8  -2 -0.6249 2.48936   3
  -8  -8   2 0.15317 4.08465   2
  -8  -8   2 1.24369 4.48869   2
   8  -8  -2 -3.5833 3.25755   2
   8   8  -2 -1.7114 3.17524   3
  -8   8   2 4.56700 2.60778   2
   8   8  -2 6.44818 4.07226   2
  -8   8   2 6.34697 3.06220   2
  -7  -8   2 55.0236 7.47097   2
  -7  -8   2 58.9678 7.45385   2
   7  -8  -2 62.5286 6.09037   3
   7  -8  -2 56.2808 5.50722   2
   7   8  -2 41.0039 6.20142   2
   7   8  -2 58.9916 7.03508   3
  -7   8   2 63.9421 5.53756   2
  -7   8   2 55.3668 5.55753   2
  -6  -8   2 20.3267 3.99004   3
   6  -8  -2 17.3353 3.27538   3
   6  -8  -2 15.8922 3.25678   2
  -6  -8   2 20.2098 4.49507   2
  -6  -8   2 17.3115 4.30812   2
  -6   8   2 16.9012 3.29422   2
  -6   8   2 18.5779 3.17934   2
   6   8  -2 27.4622 5.01875   3
   6   8  -2 12.2695 3.92431   2
   6   8  -2 17.7572 4.14025   2
   5  -8  -2 110.841 6.24267   2
  -5  -8   2 97.6625 7.14317   3
   5  -8  -2 106.002 6.07746   2
  -5  -8   2 111.842 8.00072   2
  -5  -8   2 103.447 7.77947   2
   5  -8  -2 104.240 6.27499   3
  -5   8   2 113.502 6.25683   2
  -5   8   2 110.881 6.34519   2
   5   8  -2 121.121 7.97369   3
   5   8  -2 118.622 8.13831   2
   5   8  -2 120.808 8.34259   2
  -4  -8   2 2.10862 2.34744   2
   4  -8  -2 1.69739 1.42419   2
   4  -8  -2 3.42023 1.53175   3
  -4  -8   2 0.34403 1.58975   3
   4  -8  -2 2.71862 1.46606   2
  -4  -8   2 3.35613 2.06157   2
   4   8  -2 3.31429 1.98701   3
   4   8  -2 0.96041 1.94521   2
  -4   8   2 1.83231 1.47739   2
   4   8  -2 0.72773 1.98293   2
  -4   8   2 3.49247 1.56805   2
   3  -8  -2 123.604 5.62047   2
   3  -8  -2 128.486 5.73147   3
  -3  -8   2 131.057 7.30159   2
  -3  -8   2 119.694 6.81815   3
   3  -8  -2 145.475 5.97746   2
  -3  -8   2 133.441 7.20887   2
   3   8  -2 125.570 6.89456   3
   3   8  -2 139.199 7.31207   2
  -3   8   2 130.551 5.77276   2
  -3   8   2 135.925 5.88276   2
   3   8  -2 131.130 7.27090   2
  -2  -8   2 57.7093 4.11372   3
   2  -8  -2 63.2436 3.28806   3
   2  -8  -2 62.2959 3.31635   2
   2  -8  -2 62.3308 3.42225   2
  -2  -8   2 56.9537 4.21596   2
  -2  -8   2 60.2082 4.24610   2
   2   8  -2 58.2189 4.23013   2
   2   8  -2 66.4887 4.27226   3
   2   8  -2 58.6549 4.43831   2
  -2   8   2 63.3681 3.35828   2
  -2   8   2 56.9276 3.33715   2
   1  -8  -2 673.817 20.9403   3
  -1  -8   2 683.768 21.7597   2
  -1  -8   2 685.897 21.5892   3
   1  -8  -2 683.471 21.1619   2
   1  -8  -2 641.801 21.1552   2
  -1  -8   2 678.364 21.6669   2
  -1   8   2 668.812 21.2948   2
  -1   8   2 650.207 21.0787   2
   1   8  -2 659.613 21.6218   2
   0  -8   2 3.65389 1.09454   2
   0  -8  -2 4.35511 1.38436   2
   0  -8   2 5.35915 1.06475   3
   0  -8  -2 1.08114 1.23580   2
   0   8  -2 4.76704 1.11822   2
   0   8   2 5.27386 1.51450   2
  -1  -8  -2 694.788 23.0447   2
   1  -8   2 671.682 20.9852   2
   1  -8   2 710.966 21.0843   2
  -1  -8  -2 711.772 23.1514   2
   1   8   2 717.981 23.2083   2
   1   8   2 718.848 23.1055   2
  -1   8  -2 682.374 21.0898   2
  -1   8  -2 702.479 21.0039   2
   2  -8   2 94.6232 3.50159   3
  -2  -8  -2 97.6677 5.80032   2
  -2  -8  -2 94.0330 5.53543   3
   2  -8   2 96.0327 3.44626   3
   2  -8   2 96.3646 3.49006   2
   2  -8   2 97.9334 3.54618   2
  -2  -8  -2 102.136 6.01829   2
   2   8   2 91.0683 5.72965   2
   2   8   2 94.8000 5.83185   2
  -2   8  -2 91.8113 3.49362   2
  -2   8  -2 96.5406 3.57172   2
   3  -8   2 26.3194 2.04073   2
   3  -8   2 25.0383 2.08929   3
  -3  -8  -2 32.8302 3.75972   2
   3  -8   2 28.8922 2.14603   2
  -3  -8  -2 24.6961 3.49830   2
  -3  -8  -2 18.2301 2.73819   3
   3   8   2 19.5008 3.21611   2
  -3   8  -2 22.2865 2.01408   2
   3   8   2 26.9515 3.80045   2
  -3   8  -2 26.1098 2.10301   2
  -4  -8  -2 110.099 7.48164   2
   4  -8   2 121.020 5.70074   2
  -4  -8  -2 131.378 8.17167   2
  -4  -8  -2 120.247 7.34415   3
   4  -8   2 120.418 5.85050   3
   4  -8   2 103.494 5.46215   2
  -4   8  -2 123.004 5.67119   2
   4   8   2 115.178 7.90405   2
  -4   8  -2 117.449 5.64539   2
   4   8   2 129.233 8.19549   2
   5  -8   2 48.2128 4.06444   2
   5  -8   2 55.0422 4.30658   2
  -5  -8  -2 49.3124 5.37344   3
  -5  -8  -2 55.2059 5.85113   2
   5  -8   2 51.1836 4.36549   3
  -5  -8  -2 45.1523 5.80629   2
   5   8   2 46.4433 5.95110   2
  -5   8  -2 61.5803 4.38716   2
   5   8   2 51.1491 6.05230   2
  -5   8  -2 47.6610 4.12632   2
   6  -8   2 6.94169 2.41024   2
  -6  -8  -2 8.33775 3.75096   2
   6  -8   2 8.22246 2.63353   3
  -6  -8  -2 12.4686 3.96441   2
   6   8   2 14.7085 3.99480   2
   6   8   2 10.4373 3.86547   2
  -6   8  -2 9.29919 2.50460   2
  -6   8  -2 8.60465 2.37709   2
   7  -8   2 4.84638 2.49248   3
  -7  -8  -2 7.84471 4.39312   2
  -7  -8  -2 -2.2909 3.63460   2
   7  -8   2 1.99360 2.62534   2
  -7   8  -2 1.57192 2.47684   2
   7   8   2 1.78147 3.29339   2
  -7   8  -2 3.25881 2.39431   2
   8  -8   2 2.71122 4.02081   2
  -8  -8  -2 5.86952 3.93991   3
  -8  -8  -2 10.8457 5.44433   2
  -8  -8  -2 10.6592 4.49495   2
   8   8   2 5.19849 4.08324   2
  -8   8  -2 3.75665 2.94011   2
  -8   8  -2 4.81632 2.82631   2
   9  -9  -2 142.651 10.4527   3
  -9  -9   2 113.779 11.8075   2
  -9   9   2 134.991 9.62268   2
  -9   9   2 151.609 9.92469   2
   8  -9  -2 445.506 19.3294   2
  -8  -9   2 432.713 22.1557   2
   8  -9  -2 485.438 20.5227   3
  -8  -9   2 490.043 23.0871   2
   8   9  -2 483.405 22.5481   3
   8   9  -2 472.904 22.4837   2
  -8   9   2 445.714 18.9489   2
  -8   9   2 455.661 19.1349   2
  -7  -9   2 46.5553 6.57830   2
   7  -9  -2 51.4548 5.61794   3
   7  -9  -2 49.5858 5.29415   2
  -7  -9   2 48.0428 6.94743   2
  -7   9   2 46.6194 5.11728   2
   7   9  -2 58.0928 7.58455   3
   7   9  -2 54.7135 7.39520   2
  -7   9   2 46.4809 4.90991   2
   6  -9  -2 1000.41 33.1290   2
  -6  -9   2 989.828 36.1633   2
   6  -9  -2 1031.84 33.9048   3
  -6  -9   2 947.684 36.1008   2
  -6  -9   2 960.061 35.1146   3
   6   9  -2 971.745 36.2939   2
   6   9  -2 949.980 35.8520   2
   6   9  -2 1033.72 36.0996   3
  -6   9   2 1009.58 33.2523   2
  -6   9   2 1024.05 33.1719   2
   5  -9  -2 62.5074 4.42207   2
   5  -9  -2 55.2144 4.33048   2
  -5  -9   2 55.0044 5.69527   2
  -5  -9   2 60.4435 5.64039   3
  -5  -9   2 56.5714 5.93884   2
   5  -9  -2 66.5002 4.73920   3
   5   9  -2 55.2163 5.70228   3
  -5   9   2 53.1333 4.29014   2
   5   9  -2 59.1024 5.92347   2
   5   9  -2 56.5902 6.04712   2
  -5   9   2 55.1361 4.46978   2
   4  -9  -2 1254.57 38.9029   2
   4  -9  -2 1200.56 38.6946   2
  -4  -9   2 1246.83 41.3298   2
   4  -9  -2 1265.74 39.0953   3
  -4  -9   2 1128.53 40.5509   3
  -4   9   2 1261.23 38.8770   2
   4   9  -2 1324.94 41.3292   3
   4   9  -2 1247.95 41.3888   2
  -4   9   2 1263.45 38.8650   2
   4   9  -2 1251.63 41.5484   2
   3  -9  -2 2278.68 72.0909   2
  -3  -9   2 2377.85 74.1812   3
  -3  -9   2 2454.22 74.7712   2
   3  -9  -2 2436.65 72.3779   2
  -3  -9   2 2508.77 74.6638   2
   3   9  -2 2465.64 74.2589   3
   3   9  -2 2322.80 74.3531   2
  -3   9   2 2437.15 72.3164   2
   3   9  -2 2453.15 74.7490   2
   2  -9  -2 515.816 16.4602   3
   2  -9  -2 510.811 16.5615   2
   2  -9  -2 483.263 16.3281   2
  -2  -9   2 523.784 18.1790   2
  -2  -9   2 488.630 17.6924   3
  -2  -9   2 512.717 17.9449   2
  -2   9   2 517.961 16.4829   2
   2   9  -2 517.912 17.7209   3
   2   9  -2 503.800 17.9688   2
   2   9  -2 520.875 18.1746   2
  -2   9   2 518.142 16.5419   2
   1  -9  -2 3286.59 94.7110   3
  -1  -9   2 3091.19 95.2675   3
   1  -9  -2 3069.54 94.9117   2
   1  -9  -2 3238.75 94.8454   2
  -1  -9   2 3296.13 95.5143   2
  -1  -9   2 3356.37 95.6305   2
  -1   9   2 3123.29 95.0347   2
  -1   9   2 3089.98 94.7477   2
   1   9  -2 3233.20 95.5203   2
   0  -9   2 1911.33 58.2133   3
   0  -9   2 1822.22 58.2801   2
   0  -9   2 1986.66 58.3665   2
   0  -9  -2 2002.69 59.1826   2
   0  -9  -2 2014.18 59.1358   2
   0   9  -2 1966.99 58.3644   2
   0   9  -2 1979.43 58.4355   2
   0   9   2 1949.81 59.1891   2
  -1  -9  -2 28.0514 2.98406   2
   1  -9   2 27.4986 1.58857   2
   1  -9   2 27.6194 1.46925   2
  -1  -9  -2 34.1735 3.41522   2
   1  -9   2 26.9483 1.27576   3
  -1   9  -2 28.8005 1.64070   2
   1   9   2 29.6324 3.21338   2
   1   9   2 26.5933 3.25563   2
  -1   9  -2 28.7753 1.53067   2
  -2  -9  -2 2878.16 85.1564   2
  -2  -9  -2 2728.20 84.6841   3
  -2  -9  -2 2897.98 85.0800   2
   2   9   2 2636.42 84.8743   2
   2   9   2 2807.55 84.9585   2
  -3  -9  -2 776.272 28.0432   3
  -3  -9  -2 814.073 28.5979   2
   3  -9   2 847.151 25.3382   2
   3  -9   2 900.279 25.6623   3
  -3  -9  -2 842.488 28.6725   2
   3  -9   2 792.494 25.2921   2
   3   9   2 853.320 28.7849   2
   3   9   2 815.964 28.6073   2
  -3   9  -2 812.443 25.2653   2
  -4  -9  -2 3200.64 96.0583   2
   4  -9   2 3189.96 92.7770   3
   4  -9   2 2732.75 92.0608   2
  -4  -9  -2 3053.71 95.3215   3
   4  -9   2 3131.77 92.3377   2
  -4   9  -2 3130.77 92.2888   2
   4   9   2 3128.40 95.9477   2
  -4   9  -2 3152.44 92.3640   2
   4   9   2 3166.90 96.1005   2
   5  -9   2 1287.10 39.7994   3
  -5  -9  -2 1261.06 42.0284   3
  -5  -9  -2 1191.46 42.5333   2
  -5  -9  -2 1249.64 42.6617   2
   5  -9   2 1235.76 39.0489   2
   5  -9   2 1253.52 39.1166   2
  -5   9  -2 1259.60 39.1048   2
   5   9   2 1240.36 42.6231   2
   5   9   2 1166.11 42.3348   2
  -5   9  -2 1237.07 38.9854   2
  -6  -9  -2 100.612 8.48808   2
  -6  -9  -2 102.891 8.82646   2
   6  -9   2 116.747 7.12634   3
   6  -9   2 100.807 6.36094   2
   6   9   2 110.687 8.92610   2
  -6   9  -2 105.235 6.23465   2
   6   9   2 102.701 8.59495   2
  -6   9  -2 103.616 6.31287   2
   7  -9   2 760.781 27.5334   2
  -7  -9  -2 828.514 32.0382   2
   7  -9   2 808.775 28.9055   3
  -7  -9  -2 734.295 30.9203   2
   7   9   2 766.362 31.1021   2
  -7   9  -2 783.406 27.4006   2
  -7   9  -2 796.802 27.6601   2
  -8  -9  -2 100.444 9.20712   3
  -8  -9  -2 106.303 10.4248   2
  -8  -9  -2 92.0063 10.5658   2
   8  -9   2 113.311 12.6844   2
  -8   9  -2 101.206 7.55876   2
  -8   9  -2 109.567 7.57494   2
   8   9   2 99.4138 9.93415   2
  -9 -10   2 25.3548 6.72884   2
   9 -10  -2 21.2185 4.81138   3
  -9  10   2 20.8433 4.16465   2
  -9  10   2 23.6900 4.98840   2
  -8 -10   2 4.33718 4.20334   2
   8 -10  -2 -0.5770 2.35225   3
   8 -10  -2 -0.3538 3.55116   2
  -8 -10   2 5.29828 4.62052   2
   8  10  -2 -2.4317 3.55069   3
   8  10  -2 -1.7117 3.71361   2
  -8  10   2 -0.3477 2.39480   2
  -8  10   2 6.04249 2.77671   2
  -7 -10   2 104.125 9.81494   2
   7 -10  -2 118.185 7.52565   2
  -7 -10   2 115.444 10.2082   2
   7 -10  -2 138.703 8.56285   3
  -7  10   2 125.446 7.68196   2
   7  10  -2 124.721 10.0688   2
   7  10  -2 117.314 9.51432   3
  -7  10   2 118.755 7.38854   2
  -6 -10   2 2.38838 2.54936   3
   6 -10  -2 9.90432 2.59342   3
  -6 -10   2 11.5084 3.90236   2
   6 -10  -2 7.67481 2.46518   2
  -6 -10   2 3.84022 2.76421   2
  -6  10   2 2.81196 2.00097   2
   6  10  -2 11.4780 3.30785   3
  -6  10   2 4.22237 2.20089   2
   6  10  -2 7.44198 3.35242   2
   6  10  -2 2.34753 2.96650   2
   5 -10  -2 268.561 10.9396   3
  -5 -10   2 251.754 12.4709   3
   5 -10  -2 262.225 10.4954   2
  -5 -10   2 255.912 13.0353   2
  -5 -10   2 233.989 12.6574   2
   5 -10  -2 259.782 10.4642   2
  -5  10   2 265.832 10.6046   2
   5  10  -2 232.581 12.5806   2
   5  10  -2 269.730 12.8140   3
   5  10  -2 239.625 12.9262   2
  -5  10   2 261.113 10.4596   2
  -4 -10   2 47.3635 4.84837   2
   4 -10  -2 47.6563 3.60978   3
   4 -10  -2 46.2898 3.41565   2
   4 -10  -2 44.8684 3.33667   2
  -4 -10   2 41.5320 4.62803   3
  -4  10   2 42.3098 3.35336   2
   4  10  -2 53.1427 5.35823   2
  -4  10   2 48.9958 3.50651   2
   4  10  -2 48.0522 5.19660   2
   4  10  -2 49.7911 4.90833   3
  -3 -10   2 72.6970 5.57110   2
  -3 -10   2 76.6004 5.39011   3
   3 -10  -2 77.6236 4.04623   3
   3 -10  -2 73.3957 3.83487   2
  -3 -10   2 72.6347 5.43519   2
   3 -10  -2 73.3444 3.95927   2
   3  10  -2 75.8818 5.31249   3
   3  10  -2 81.2674 5.63855   2
  -3  10   2 76.0635 3.93992   2
   3  10  -2 65.8142 5.24436   2
  -3  10   2 75.3581 3.95669   2
  -2 -10   2 235.395 9.62417   2
  -2 -10   2 222.794 9.70354   2
   2 -10  -2 220.388 8.02467   3
   2 -10  -2 220.219 8.10566   2
  -2 -10   2 212.075 9.26729   3
   2 -10  -2 211.411 7.90768   2
  -2  10   2 215.153 8.03477   2
  -2  10   2 223.502 8.04318   2
   2  10  -2 233.888 9.38451   3
   2  10  -2 233.300 9.71420   2
   2  10  -2 215.217 9.52018   2
  -1 -10   2 264.679 11.0739   2
  -1 -10   2 306.772 11.1945   3
  -1 -10   2 322.068 11.3822   2
   1 -10  -2 313.893 10.7035   2
   1 -10  -2 300.290 10.8259   2
   1  10  -2 318.439 10.9942   3
   1  10  -2 306.946 11.3193   2
  -1  10   2 310.727 10.9583   2
  -1  10   2 306.296 10.6291   2
   0 -10  -2 63.3287 3.93379   2
   0 -10   2 69.7057 3.43856   2
   0 -10  -2 61.9525 3.90756   2
   0 -10   2 60.4830 3.18901   3
   0 -10   2 59.2537 3.33651   2
   0  10  -2 62.8889 3.37264   2
   0  10   2 56.9460 3.90043   2
   0  10  -2 60.0842 3.34394   2
  -1 -10  -2 3.27540 1.83382   2
   1 -10   2 6.19366 0.82730   2
   1 -10   2 7.51888 0.90445   2
  -1 -10  -2 7.77007 2.16928   2
   1 -10   2 5.92868 0.70769   3
   1  10   2 10.9495 2.38601   2
  -1  10  -2 6.39228 0.89991   2
   1  10   2 7.61507 1.95693   2
  -1  10  -2 6.81912 0.86799   2
  -2 -10  -2 345.337 13.5464   2
  -2 -10  -2 341.457 13.5806   2
  -2 -10  -2 322.041 13.1094   3
   2  10   2 339.659 13.6154   2
   2  10   2 335.703 13.3643   2
   3 -10   2 230.783 7.92407   3
   3 -10   2 221.431 7.49951   2
  -3 -10  -2 214.601 10.3796   3
   3 -10   2 235.681 7.49220   2
  -3 -10  -2 214.221 10.6636   2
  -3 -10  -2 217.381 10.6454   2
   3  10   2 244.481 11.1921   2
  -3  10  -2 225.743 7.49949   2
   3  10   2 230.099 10.8482   2
  -3  10  -2 252.337 7.65810   2
   4 -10   2 434.965 14.9330   3
  -4 -10  -2 456.544 18.2235   2
   4 -10   2 423.811 14.3841   2
  -4 -10  -2 441.741 17.6524   3
   4 -10   2 432.173 14.3886   2
  -4 -10  -2 441.042 18.0166   2
  -4  10  -2 433.208 14.4422   2
   4  10   2 439.376 18.0054   2
  -4  10  -2 424.385 14.3466   2
   4  10   2 421.852 17.9138   2
  -5 -10  -2 286.749 14.4902   2
   5 -10   2 316.163 11.4385   2
  -5 -10  -2 299.349 14.1764   3
   5 -10   2 325.600 11.5977   2
   5 -10   2 314.251 12.1400   3
  -5 -10  -2 318.761 14.9397   2
  -5  10  -2 316.068 11.5283   2
  -5  10  -2 263.862 11.0740   2
   5  10   2 288.070 14.7112   2
   5  10   2 294.774 14.8008   2
  -6 -10  -2 178.311 11.4403   2
   6 -10   2 205.666 9.76184   3
  -6 -10  -2 171.372 11.6502   2
   6 -10   2 191.950 8.80391   2
   6  10   2 176.301 11.3621   2
  -6  10  -2 193.680 8.72873   2
   6  10   2 173.120 11.3635   2
  -6  10  -2 193.695 8.77907   2
  -7 -10  -2 21.1432 5.54142   2
   7 -10   2 18.6028 3.79029   3
  -7 -10  -2 18.9024 5.22397   2
   7 -10   2 19.3217 3.68522   2
  -7  10  -2 20.1420 3.35679   2
  -7  10  -2 23.1075 3.67962   2
   7  10   2 19.8222 4.89100   2
  -8 -10  -2 22.6118 6.06400   2
  -8 -10  -2 13.3543 7.71160   2
  -8  10  -2 28.8937 4.23873   2
   8  10   2 36.4073 6.37861   2
  -8  10  -2 30.3997 4.22568   2
  -9 -11   2 126.324 12.1966   2
   9 -11  -2 121.894 9.74817   3
  -9  11   2 121.971 9.55939   2
  -9  11   2 140.064 8.69870   2
  -8 -11   2 114.862 10.8272   2
   8 -11  -2 99.8326 7.73171   2
  -8 -11   2 97.2891 11.2559   2
   8 -11  -2 105.062 8.28243   3
  -8  11   2 96.4655 7.12071   2
  -8  11   2 95.5675 7.08851   2
   8  11  -2 85.7376 10.0317   2
   8  11  -2 100.198 9.81134   3
  -7 -11   2 86.2986 9.35292   2
   7 -11  -2 98.5060 7.33912   3
  -7 -11   2 89.0262 8.69049   2
   7 -11  -2 88.7047 6.58878   2
  -7  11   2 96.5087 6.69572   2
   7  11  -2 111.448 9.13428   2
  -7  11   2 98.7277 6.54077   2
   7  11  -2 99.8996 8.95325   3
  -6 -11   2 260.760 13.7363   3
  -6 -11   2 275.326 14.4176   2
   6 -11  -2 269.628 12.1360   3
   6 -11  -2 281.802 11.6054   2
  -6 -11   2 273.750 14.5938   2
   6  11  -2 289.505 14.9372   2
  -6  11   2 286.086 11.7059   2
   6  11  -2 272.982 14.1228   3
   6  11  -2 260.283 14.4546   2
  -5 -11   2 370.018 15.7330   3
  -5 -11   2 354.253 15.9378   2
   5 -11  -2 347.187 13.4064   3
   5 -11  -2 340.755 12.7874   2
  -5 -11   2 326.443 15.8171   2
   5 -11  -2 347.013 12.9508   2
   5  11  -2 349.124 16.0553   2
   5  11  -2 340.960 15.7303   2
   5  11  -2 297.453 14.9111   3
  -5  11   2 353.991 12.9597   2
   4 -11  -2 319.732 12.3580   2
  -4 -11   2 371.634 15.5369   2
  -4 -11   2 359.998 15.0625   3
   4 -11  -2 365.777 13.0289   3
   4 -11  -2 357.084 12.7238   2
   4  11  -2 361.695 15.3920   2
   4  11  -2 354.337 15.4273   2
   4  11  -2 365.032 15.0967   3
  -4  11   2 369.138 12.6818   2
  -4  11   2 347.633 12.6107   2
   3 -11  -2 1738.50 51.7842   2
   3 -11  -2 1723.43 51.9285   3
   3 -11  -2 1706.00 51.5476   2
  -3 -11   2 1749.96 54.4544   2
  -3 -11   2 1652.34 54.4149   2
  -3 -11   2 1729.39 54.1354   3
  -3  11   2 1705.30 51.6780   2
   3  11  -2 1725.33 53.9866   3
   3  11  -2 1666.36 54.2556   2
  -3  11   2 1700.28 51.7010   2
   3  11  -2 1732.70 54.5611   2
   2 -11  -2 117.614 4.84894   2
   2 -11  -2 109.699 4.75565   3
  -2 -11   2 105.911 6.12529   2
  -2 -11   2 110.130 6.09967   2
  -2 -11   2 107.537 5.98923   3
   2 -11  -2 106.071 4.66148   2
   2  11  -2 105.229 6.21527   2
   2  11  -2 112.840 6.13785   2
   2  11  -2 111.526 5.87620   3
  -2  11   2 104.339 4.70998   2
  -2  11   2 110.326 4.76932   2
  -1 -11   2 1738.73 53.7911   2
   1 -11  -2 1797.53 53.0024   2
   1 -11  -2 1669.70 53.0869   2
  -1 -11   2 1674.92 53.5026   3
  -1 -11   2 1817.89 53.7669   2
   1  11  -2 1791.99 53.7783   2
  -1  11   2 1720.14 53.2514   2
  -1  11   2 1769.07 52.9456   2
   1  11  -2 1811.47 53.3406   3
   0 -11  -2 2504.86 76.1944   2
   0 -11   2 2550.10 75.3732   2
   0 -11   2 2498.78 75.2757   3
   0 -11  -2 2572.04 76.1708   2
   0 -11   2 2476.36 75.3972   2
   0  11  -2 2605.75 75.4372   2
   0  11   2 2382.10 75.9517   2
   0  11  -2 2619.44 75.5105   2
   0  11   2 2559.99 76.3389   2
  -1 -11  -2 604.069 20.4703   2
   1 -11   2 589.864 17.9418   3
   1 -11   2 601.439 18.0041   2
  -1 -11  -2 560.259 20.2401   2
   1  11   2 591.957 20.3027   2
   1  11   2 580.355 20.4394   2
  -1  11  -2 592.168 18.0315   2
  -1  11  -2 621.566 18.0180   2
  -2 -11  -2 2994.48 85.9897   2
  -2 -11  -2 2703.93 85.3912   3
  -2 -11  -2 2658.24 85.6027   2
   2  11   2 2818.15 85.7162   2
   2  11   2 2842.06 85.9234   2
   3 -11   2 233.685 8.04493   3
  -3 -11  -2 238.321 11.2514   2
  -3 -11  -2 249.917 11.2231   3
  -3 -11  -2 238.967 11.3358   2
   3  11   2 239.189 11.3044   2
   3  11   2 244.753 11.4564   2
  -4 -11  -2 792.137 28.3199   2
   4 -11   2 779.359 24.5475   3
  -4 -11  -2 786.509 28.2307   2
   4 -11   2 762.014 23.7460   2
  -4 -11  -2 772.560 27.7465   3
   4 -11   2 757.211 23.6804   2
   4  11   2 793.592 28.4243   2
  -4  11  -2 690.680 23.6209   2
   4  11   2 772.447 28.1813   2
  -4  11  -2 790.162 23.8494   2
  -5 -11  -2 740.472 29.7551   2
   5 -11   2 811.913 25.6117   2
  -5 -11  -2 776.678 29.3388   3
  -5 -11  -2 803.722 30.1311   2
   5 -11   2 836.130 26.7244   3
   5 -11   2 819.588 25.6921   2
  -5  11  -2 811.955 25.7041   2
   5  11   2 801.554 30.1716   2
   5  11   2 793.272 30.0849   2
  -5  11  -2 808.512 25.6066   2
  -6 -11  -2 24.8944 5.38029   2
   6 -11   2 20.9129 2.91306   2
   6 -11   2 21.1975 3.38231   3
  -6 -11  -2 18.2446 4.45692   2
   6  11   2 17.3472 4.46361   2
   6  11   2 22.4841 4.36864   2
  -6  11  -2 20.4655 2.84879   2
  -6  11  -2 27.2766 3.34972   2
   7 -11   2 626.280 23.2244   2
  -7 -11  -2 609.572 27.3504   2
   7 -11   2 676.894 24.4926   3
  -7 -11  -2 620.327 27.5292   2
  -7  11  -2 667.982 22.7560   2
   7  11   2 647.230 27.5236   2
  -7  11  -2 633.686 22.3414   2
  -8 -11  -2 99.2835 10.3380   2
  -8  11  -2 99.1573 6.91740   2
  -8  11  -2 104.411 6.98596   2
   8  11   2 86.6175 9.79608   2
  -9 -12   2 103.916 10.8297   2
   9 -12  -2 92.7112 8.65864   3
  -9  12   2 103.812 8.02556   2
  -9  12   2 105.274 7.39845   2
  -8 -12   2 66.0582 9.16944   2
   8 -12  -2 76.1027 7.00904   3
  -8 -12   2 50.0819 8.73891   2
   8 -12  -2 59.6701 7.20076   2
   8  12  -2 57.7206 8.43237   2
   8  12  -2 70.0993 9.19654   3
  -8  12   2 66.2677 5.82605   2
  -8  12   2 61.5647 5.77611   2
  -7 -12   2 522.455 24.3191   2
  -7 -12   2 542.626 24.5781   2
   7 -12  -2 530.266 20.2165   2
   7 -12  -2 554.391 21.5885   3
  -7  12   2 590.384 20.5115   2
  -7  12   2 554.137 20.1733   2
   7  12  -2 562.456 24.7750   2
   7  12  -2 558.170 24.3263   3
  -6 -12   2 22.2421 4.73660   2
  -6 -12   2 21.6066 4.70521   2
  -6 -12   2 14.2843 4.00545   3
   6 -12  -2 19.6772 3.34070   3
   6 -12  -2 16.8634 2.88108   2
  -6  12   2 19.5120 3.04313   2
   6  12  -2 20.1438 4.83184   2
   6  12  -2 15.0432 3.64222   3
  -6  12   2 19.8742 2.90312   2
   6  12  -2 11.5317 4.11993   2
  -5 -12   2 273.433 13.5985   3
  -5 -12   2 284.665 14.0714   2
  -5 -12   2 274.538 14.1910   2
   5 -12  -2 290.335 11.0701   2
   5 -12  -2 284.915 11.5533   3
   5 -12  -2 284.757 10.9202   2
   5  12  -2 284.190 14.2538   2
  -5  12   2 287.436 10.9833   2
   5  12  -2 329.672 14.4202   3
   5  12  -2 257.245 13.6480   2
  -4 -12   2 405.637 17.5416   2
   4 -12  -2 439.075 14.6608   2
  -4 -12   2 434.002 17.6338   2
   4 -12  -2 380.865 14.2025   2
   4 -12  -2 436.351 14.9870   3
  -4 -12   2 440.307 17.4250   3
   4  12  -2 420.994 17.6560   2
   4  12  -2 430.508 17.2227   3
  -4  12   2 426.840 14.5426   2
  -4  12   2 427.926 14.4756   2
   4  12  -2 433.900 17.8086   2
  -3 -12   2 13.4037 2.98598   3
   3 -12  -2 8.37799 1.57293   3
   3 -12  -2 9.64292 1.52049   2
   3 -12  -2 13.3673 1.74476   2
  -3 -12   2 17.6355 3.34218   2
  -3  12   2 9.63747 1.53508   2
   3  12  -2 14.9130 2.97774   2
   3  12  -2 10.9215 2.74447   2
   3  12  -2 11.7234 2.72132   3
  -2 -12   2 629.049 20.9395   2
   2 -12  -2 600.641 18.8182   2
   2 -12  -2 567.644 18.7136   2
  -2 -12   2 591.577 20.9148   2
   2 -12  -2 590.098 18.8828   3
  -2 -12   2 589.240 20.5850   3
   2  12  -2 606.308 20.8279   2
  -2  12   2 569.061 18.7676   2
  -2  12   2 570.309 18.7334   2
   2  12  -2 591.999 20.8734   2
   2  12  -2 583.639 20.2756   3
  -1 -12   2 17.3692 2.46957   2
  -1 -12   2 16.9035 2.39014   3
   1 -12  -2 13.2478 1.90627   2
  -1 -12   2 21.7911 2.69723   2
   1 -12  -2 14.8479 2.12090   2
  -1  12   2 16.3550 2.02856   2
   1  12  -2 11.6097 2.20093   2
  -1  12   2 14.6727 2.11612   2
   0 -12  -2 885.935 27.3198   2
   0 -12   2 836.599 26.4708   2
   0 -12   2 814.169 26.2931   3
   0 -12   2 860.577 26.4212   2
   0 -12  -2 808.801 27.1660   2
   0  12   2 823.442 27.0433   2
   0  12   2 865.286 27.4092   2
   0  12  -2 840.837 26.4279   2
   0  12  -2 862.369 26.5349   2
   1 -12   2 774.758 23.9063   3
  -1 -12  -2 746.841 26.2757   2
   1 -12   2 810.031 23.8557   2
   1 -12   2 782.731 23.8648   2
  -1 -12  -2 797.140 26.4135   2
  -1  12  -2 825.728 23.9305   2
   1  12   2 819.939 26.6681   2
  -1  12  -2 783.003 23.9131   2
   1  12   2 796.916 26.3336   2
  -2 -12  -2 258.116 11.3755   2
  -2 -12  -2 260.260 11.2659   3
  -2 -12  -2 261.693 11.4802   2
   2  12   2 272.527 11.6748   2
  -3 -12  -2 1144.16 40.7462   3
  -3 -12  -2 1279.98 41.5790   2
  -3 -12  -2 1304.60 41.5343   2
   3 -12   2 1294.32 37.2189   3
   3  12   2 1217.83 41.2277   2
   3  12   2 1226.32 41.4318   2
   4 -12   2 257.856 9.06459   3
  -4 -12  -2 246.967 12.3056   2
  -4 -12  -2 233.367 12.1632   2
  -4 -12  -2 234.611 11.8558   3
  -4  12  -2 241.513 7.87242   2
   4  12   2 234.695 12.1122   2
   4  12   2 227.981 12.1302   2
  -5 -12  -2 125.819 9.11435   2
   5 -12   2 138.898 6.74051   3
   5 -12   2 134.698 5.59030   2
  -5 -12  -2 125.904 8.71511   3
  -5 -12  -2 124.474 9.26664   2
   5 -12   2 136.474 5.67833   2
  -5  12  -2 131.406 5.69180   2
   5  12   2 143.143 9.84126   2
   5  12   2 126.649 9.39360   2
  -5  12  -2 138.966 5.69998   2
  -6 -12  -2 367.671 18.0947   2
   6 -12   2 377.939 14.8062   3
   6 -12   2 357.853 13.2778   2
  -6 -12  -2 344.787 17.8286   2
   6  12   2 338.305 17.4063   2
  -6  12  -2 374.297 13.2968   2
  -6  12  -2 393.802 13.5155   2
   6  12   2 359.904 18.0489   2
  -7 -12  -2 5.77500 5.29236   2
   7 -12   2 10.7850 2.96192   2
  -7 -12  -2 8.33052 4.42627   2
  -7  12  -2 8.03079 2.30120   2
   7  12   2 7.81659 4.09607   2
  -8 -12  -2 100.133 9.61978   3
  -8 -12  -2 118.801 11.3133   2
   8  12   2 101.134 11.0175   2
  -8  12  -2 117.916 7.47394   2
  -8  12  -2 121.665 7.11175   2
  -8 -13   2 10.9970 6.80734   2
  -8 -13   2 19.2871 5.68176   2
   8 -13  -2 23.4381 4.31622   3
   8  13  -2 16.0584 5.73638   2
  -8  13   2 16.8832 3.34100   2
  -8  13   2 20.2275 3.60146   2
  -7 -13   2 48.3880 7.25276   2
   7 -13  -2 44.2620 4.64105   2
   7 -13  -2 41.5042 5.06634   3
  -7 -13   2 33.7550 6.48560   2
   7  13  -2 42.6356 7.25499   2
  -7  13   2 37.4253 4.08324   2
   7  13  -2 37.2954 6.05560   3
  -7  13   2 40.0671 4.37644   2
  -6 -13   2 83.4818 8.21881   2
  -6 -13   2 83.1975 7.79258   3
   6 -13  -2 89.2816 6.06681   3
  -6 -13   2 91.4830 8.20662   2
   6 -13  -2 81.7785 5.24150   2
   6  13  -2 86.3448 8.20373   2
   6  13  -2 84.9365 7.87195   2
   6  13  -2 91.4239 7.83522   3
  -6  13   2 85.6777 5.36674   2
  -6  13   2 86.7963 5.28075   2
  -5 -13   2 145.506 9.41704   3
  -5 -13   2 145.543 9.58982   2
  -5 -13   2 141.395 9.47936   2
   5 -13  -2 137.616 7.15762   3
   5 -13  -2 137.162 6.54187   2
   5 -13  -2 148.467 6.72013   2
   5  13  -2 128.987 9.59478   2
   5  13  -2 166.152 9.70216   3
   5  13  -2 154.753 9.76579   2
  -5  13   2 162.298 6.83843   2
  -4 -13   2 33.2345 4.78506   2
   4 -13  -2 36.1364 3.25712   3
   4 -13  -2 35.6912 2.88517   2
  -4 -13   2 35.7860 4.85882   3
   4 -13  -2 37.4866 2.83769   2
  -4 -13   2 39.3838 4.93389   2
  -4  13   2 35.6244 2.83023   2
   4  13  -2 47.9086 5.15866   2
   4  13  -2 42.4650 5.09607   2
   4  13  -2 27.4640 4.14441   3
  -4  13   2 37.9194 2.98386   2
   3 -13  -2 477.955 16.2534   2
  -3 -13   2 498.343 19.1036   3
  -3 -13   2 517.812 19.5046   2
   3 -13  -2 514.836 16.4901   2
   3 -13  -2 505.449 16.8669   3
  -3  13   2 496.655 16.4511   2
   3  13  -2 520.661 19.5538   2
   3  13  -2 515.157 19.4936   2
   3  13  -2 530.288 19.1001   3
  -3  13   2 518.935 16.4874   2
   2 -13  -2 207.267 8.00393   2
   2 -13  -2 223.219 8.10818   2
  -2 -13   2 232.824 9.88818   3
  -2 -13   2 229.458 10.0531   2
  -2  13   2 223.536 8.10006   2
   2  13  -2 229.881 10.0320   2
   2  13  -2 221.844 9.92515   2
   1 -13  -2 797.650 26.8767   2
  -1 -13   2 844.160 27.4987   2
  -1 -13   2 839.930 27.4788   3
   1 -13  -2 920.293 26.9333   2
  -1 -13   2 825.310 27.6100   2
  -1  13   2 861.051 27.1561   2
   1  13  -2 853.431 27.6257   2
  -1  13   2 880.002 26.8066   2
   1  13  -2 803.902 27.4719   2
   0 -13  -2 2089.71 61.2101   2
   0 -13   2 2026.48 60.2743   2
   0 -13   2 1894.25 60.1456   3
   0 -13  -2 1893.86 61.0310   2
   0  13  -2 2046.66 60.3569   2
   0  13   2 2013.78 61.0222   2
   0  13  -2 2038.22 60.3879   2
   0  13   2 2013.99 61.2955   2
   1 -13   2 136.066 4.70530   2
  -1 -13  -2 118.085 6.60406   2
   1 -13   2 132.948 4.82800   3
   1 -13   2 131.883 4.69758   2
  -1 -13  -2 126.912 6.72522   2
   1  13   2 135.797 6.82309   2
  -1  13  -2 130.461 4.73804   2
  -1  13  -2 134.748 4.77771   2
   1  13   2 129.917 6.89368   2
  -2 -13  -2 1279.42 42.0531   2
  -2 -13  -2 1237.83 41.6433   3
  -2 -13  -2 1317.99 42.0141   2
   2  13   2 1332.40 42.3024   2
  -3 -13  -2 12.4255 3.19766   2
   3 -13   2 11.1713 1.11492   3
  -3 -13  -2 7.53732 2.38839   3
  -3 -13  -2 10.1961 3.10366   2
   3  13   2 13.9729 3.51721   2
   3  13   2 9.78136 3.12088   2
   4 -13   2 281.323 9.98706   3
  -4 -13  -2 268.929 13.6860   2
  -4 -13  -2 289.868 13.8902   2
  -4 -13  -2 281.209 13.3456   3
   4  13   2 266.261 13.5244   2
   4  13   2 296.055 13.9352   2
   5 -13   2 73.2326 4.65219   3
  -5 -13  -2 76.2469 7.08479   2
  -5 -13  -2 69.9436 7.29564   2
  -5 -13  -2 72.2106 6.78444   3
   5  13   2 83.6979 7.38344   2
   5  13   2 72.5752 7.07321   2
  -5  13  -2 77.6390 3.42331   2
  -6 -13  -2 34.0853 6.28170   2
   6 -13   2 30.3232 2.80893   2
   6 -13   2 32.8625 4.04053   3
  -6 -13  -2 39.2550 6.61586   2
   6  13   2 20.8397 4.99626   2
   6  13   2 22.1870 5.44877   2
  -6  13  -2 32.4488 2.76107   2
  -6  13  -2 30.7019 2.85492   2
  -7 -13  -2 257.301 16.4589   2
  -7 -13  -2 278.618 16.6246   2
  -7  13  -2 285.360 10.8342   2
  -7  13  -2 277.767 10.9028   2
   7  13   2 305.786 16.5399   2
  -8 -13  -2 83.4669 9.67199   3
  -8 -13  -2 112.417 11.0344   2
  -8  13  -2 125.772 6.40752   2
  -8  13  -2 109.930 6.22447   2
   8  13   2 111.205 11.4709   2
  -8 -14   2 180.444 13.7483   2
   8 -14  -2 153.010 9.95430   3
  -8  14   2 161.500 8.23689   2
  -8  14   2 159.524 8.28041   2
   8  14  -2 151.344 12.8362   2
  -7 -14   2 266.652 15.6166   2
  -7 -14   2 250.476 15.6792   2
   7 -14  -2 246.880 10.9286   2
   7 -14  -2 278.612 12.6441   3
   7  14  -2 243.690 14.6037   3
  -7  14   2 270.555 10.9790   2
  -7  14   2 269.596 10.8650   2
   7  14  -2 248.487 15.3758   2
  -6 -14   2 41.1586 6.18698   2
   6 -14  -2 45.0955 3.73152   2
  -6 -14   2 32.7123 5.31666   3
   6 -14  -2 38.4187 4.26875   3
  -6 -14   2 47.7202 6.67228   2
   6  14  -2 60.6994 7.06721   2
   6  14  -2 40.6644 5.56752   3
   6  14  -2 40.9636 6.11417   2
  -6  14   2 50.9396 3.90267   2
  -6  14   2 47.7263 3.76839   2
   5 -14  -2 497.141 17.4811   3
  -5 -14   2 493.188 20.7184   2
  -5 -14   2 479.539 20.2407   3
   5 -14  -2 455.058 16.3286   2
  -5 -14   2 461.852 20.5793   2
   5 -14  -2 485.562 16.3335   2
  -5  14   2 493.570 16.4599   2
   5  14  -2 515.554 20.5339   3
   5  14  -2 489.638 20.8327   2
   5  14  -2 488.954 20.9889   2
   4 -14  -2 789.329 25.3027   2
   4 -14  -2 803.412 26.0820   3
  -4 -14   2 790.083 29.4504   2
   4 -14  -2 799.498 25.1343   2
  -4 -14   2 802.981 29.0098   3
  -4 -14   2 818.432 29.3746   2
   4  14  -2 795.132 28.7687   3
  -4  14   2 852.710 25.4381   2
   4  14  -2 836.629 29.5712   2
  -4  14   2 802.628 25.2206   2
   4  14  -2 787.431 29.3905   2
  -3 -14   2 629.948 22.9790   3
   3 -14  -2 605.805 19.7651   2
   3 -14  -2 636.910 19.9214   2
   3 -14  -2 624.163 20.5169   3
  -3 -14   2 625.358 23.3344   2
  -3 -14   2 659.771 23.4266   2
  -3  14   2 639.383 19.9527   2
   3  14  -2 666.875 23.5395   2
   3  14  -2 622.043 23.2218   2
   3  14  -2 633.617 22.7407   3
  -3  14   2 615.092 19.8988   2
   2 -14  -2 1390.70 41.8122   2
  -2 -14   2 1386.98 44.1265   2
  -2 -14   2 1374.24 43.9862   3
   2 -14  -2 1393.87 41.8697   2
   2 -14  -2 1381.52 42.0559   3
  -2  14   2 1374.01 41.9607   2
   2  14  -2 1412.53 44.2600   2
   2  14  -2 1351.52 44.1581   2
  -2  14   2 1334.49 41.7354   2
  -1 -14   2 136.722 6.64466   3
   1 -14  -2 127.512 6.17720   2
   1 -14  -2 145.091 6.14295   2
  -1 -14   2 135.619 6.66576   2
  -1  14   2 141.073 6.10067   2
  -1  14   2 143.581 6.47088   2
   1  14  -2 140.795 6.76889   2
   1  14  -2 145.361 6.88699   2
   0 -14   2 3687.27 109.698   2
   0 -14   2 3588.73 109.620   3
   0 -14  -2 3924.70 110.653   2
   0 -14  -2 3452.09 110.420   2
   0 -14   2 3808.07 109.705   2
   0  14  -2 3664.79 109.704   2
   0  14  -2 3712.85 109.763   2
   0  14   2 3681.54 110.440   2
   0  14   2 3721.95 110.748   2
   1 -14   2 1472.97 45.1426   2
  -1 -14  -2 1478.39 47.9168   2
   1 -14   2 1484.41 45.1529   2
   1 -14   2 1549.56 45.4345   3
  -1 -14  -2 1495.61 47.8550   2
   1  14   2 1459.22 47.9740   2
  -1  14  -2 1532.35 45.2377   2
  -1  14  -2 1591.51 45.2933   2
   1  14   2 1604.66 48.3205   2
  -2 -14  -2 47.8061 4.74626   2
  -2 -14  -2 46.8847 4.38995   3
  -2 -14  -2 46.5870 4.69266   2
   2  14   2 50.0850 4.94102   2
  -3 -14  -2 456.532 18.3574   2
  -3 -14  -2 402.034 17.5796   3
  -3 -14  -2 472.797 18.4068   2
   3  14   2 459.877 18.3883   2
   3  14   2 464.971 18.5225   2
   4 -14   2 221.218 8.13436   3
  -4 -14  -2 214.549 11.9999   2
  -4 -14  -2 235.105 12.1235   2
  -4 -14  -2 225.375 11.6954   3
   4  14   2 218.908 11.8330   2
  -5 -14  -2 -0.0595 2.94956   2
  -5 -14  -2 0.15739 2.58202   2
  -5 -14  -2 -2.0002 2.37534   3
   5 -14   2 3.66541 1.55005   3
   5  14   2 0.84275 2.87511   2
   5  14   2 1.69020 3.17015   2
   6 -14   2 679.062 23.2058   3
  -6 -14  -2 634.154 27.3985   2
  -6 -14  -2 678.268 27.6982   2
   6  14   2 638.736 27.3436   2
   6  14   2 654.636 27.5570   2
  -7 -14  -2 164.776 13.3741   2
  -7 -14  -2 187.200 13.0143   2
   7  14   2 184.213 13.1727   2
  -8 -14  -2 107.992 10.6078   3
  -8 -14  -2 114.745 11.3798   2
   8  14   2 101.260 10.4356   2
  -8 -15   2 3.02255 4.71246   2
   8 -15  -2 0.22070 2.33536   3
  -8  15   2 1.53380 2.09250   2
   8  15  -2 3.84846 4.43769   2
  -8  15   2 2.47638 1.98453   2
  -7 -15   2 -0.5652 4.22870   2
  -7 -15   2 3.52112 3.78164   2
   7 -15  -2 5.23692 2.45471   3
  -7  15   2 2.18671 1.69934   2
   7  15  -2 -1.7952 3.24010   2
  -7  15   2 -0.4636 1.51891   2
  -6 -15   2 61.1115 7.07506   2
  -6 -15   2 47.3395 6.40621   3
  -6 -15   2 63.5121 7.45584   2
   6 -15  -2 52.9525 3.74890   2
   6 -15  -2 58.6338 4.83524   3
   6  15  -2 61.3918 7.30133   2
   6  15  -2 60.7821 7.04098   2
  -6  15   2 60.7914 3.90066   2
  -6  15   2 54.8310 3.82094   2
   6  15  -2 39.7257 5.66272   3
   5 -15  -2 4.55634 1.50507   2
   5 -15  -2 7.29151 2.02916   3
  -5 -15   2 7.76406 3.70035   2
   5 -15  -2 9.47158 1.67851   2
  -5 -15   2 3.80525 3.02423   2
  -5 -15   2 6.50411 2.92026   3
   5  15  -2 2.08738 3.08049   2
   5  15  -2 7.17725 3.13532   3
  -5  15   2 5.22788 1.49156   2
   5  15  -2 4.20792 3.44231   2
  -5  15   2 5.53394 1.57880   2
   4 -15  -2 289.148 10.6373   3
  -4 -15   2 281.208 13.6420   2
  -4 -15   2 288.189 13.4794   3
   4 -15  -2 276.287 9.47140   2
   4 -15  -2 276.907 9.58426   2
  -4 -15   2 271.912 13.3597   2
  -4  15   2 286.369 9.61186   2
   4  15  -2 263.677 12.8878   3
   4  15  -2 287.174 13.8000   2
   4  15  -2 263.428 13.3647   2
  -4  15   2 270.801 9.62556   2
   3 -15  -2 67.7419 3.84938   3
  -3 -15   2 69.9414 5.96002   2
   3 -15  -2 64.4639 3.21010   2
   3 -15  -2 66.2036 3.28621   2
  -3 -15   2 73.6682 6.04221   2
   3  15  -2 64.2789 5.75120   2
   3  15  -2 72.1245 5.43697   3
  -3  15   2 67.4306 3.32898   2
  -3  15   2 64.4917 3.32425   2
   3  15  -2 62.8138 5.76924   2
   2 -15  -2 116.279 5.03254   2
  -2 -15   2 111.792 6.60709   3
  -2 -15   2 114.623 6.75897   2
   2 -15  -2 120.531 5.25335   3
  -2 -15   2 105.424 6.53363   2
   2 -15  -2 120.529 5.03516   2
   2  15  -2 108.142 6.60110   2
  -2  15   2 104.449 5.02282   2
   2  15  -2 108.195 6.73830   2
  -2  15   2 119.500 5.00860   2
   1 -15  -2 6.01938 1.67855   2
   1 -15  -2 4.70328 1.50486   2
  -1 -15   2 3.17515 1.57667   2
  -1 -15   2 4.04411 1.49215   3
  -1 -15   2 5.11070 1.80294   2
  -1  15   2 4.98135 1.50919   2
  -1  15   2 5.44455 1.69042   2
   1  15  -2 3.76855 1.75934   2
   1  15  -2 2.90915 1.61378   2
   0 -15   2 801.113 25.7080   2
   0 -15   2 775.161 25.7032   3
   0 -15  -2 804.966 26.5366   2
   0 -15   2 784.525 25.7342   2
   0 -15  -2 772.913 26.5457   2
   0  15   2 879.091 27.0615   2
   0  15   2 808.383 26.4812   2
   0  15  -2 849.519 25.9412   2
   0  15  -2 796.758 25.7866   2
   1 -15   2 19.5039 1.62024   2
   1 -15   2 21.3113 1.81148   3
  -1 -15  -2 17.2220 2.91545   2
  -1 -15  -2 15.7567 2.74267   2
   1 -15   2 22.0316 1.65132   2
  -1  15  -2 16.4556 1.59813   2
  -2 -15  -2 197.402 9.92625   2
  -2 -15  -2 201.388 9.83388   2
  -2 -15  -2 184.905 9.51116   3
   2  15   2 218.181 10.3622   2
  -3 -15  -2 69.5278 6.42332   2
  -3 -15  -2 58.6837 5.72949   3
  -3 -15  -2 69.9175 6.11600   2
   3  15   2 73.5006 6.25444   2
   3  15   2 83.9911 6.69290   2
  -4 -15  -2 172.270 10.1199   3
   4 -15   2 175.951 6.58667   3
  -4 -15  -2 177.206 10.7210   2
  -4 -15  -2 182.662 10.6445   2
   4  15   2 164.451 10.4421   2
   4  15   2 171.372 10.5496   2
  -5 -15  -2 140.627 9.78672   2
  -5 -15  -2 124.292 9.27948   2
   5 -15   2 118.250 5.96846   3
  -5 -15  -2 116.278 8.88595   3
   5  15   2 125.223 9.31570   2
   5  15   2 146.102 9.87700   2
   6 -15   2 33.7618 3.89089   3
  -6 -15  -2 27.2452 5.73396   2
  -6 -15  -2 32.9373 6.33114   2
   6  15   2 29.1040 5.62449   2
   6  15   2 23.1586 5.48438   2
  -7 -15  -2 -3.0433 4.86237   2
  -7 -15  -2 6.52936 4.17911   2
   7  15   2 1.47253 3.66290   2
  -8 -15  -2 4.02926 4.76020   2
   8  15   2 -5.5114 4.68751   2
   8 -16  -2 215.356 11.7996   3
  -8 -16   2 227.250 15.9513   2
   8  16  -2 215.306 15.7251   2
  -8  16   2 221.842 8.28191   2
  -7 -16   2 463.147 22.7738   2
   7 -16  -2 491.957 18.9887   3
  -7 -16   2 491.143 23.4462   2
   7  16  -2 460.956 22.5815   2
  -7  16   2 469.261 16.0139   2
  -7  16   2 486.693 16.1622   2
  -6 -16   2 17.7741 5.19170   2
   6 -16  -2 22.6244 3.36760   3
   6 -16  -2 16.2428 1.95522   2
  -6 -16   2 17.8398 4.71751   2
  -6 -16   2 14.5690 4.70550   3
  -6  16   2 14.1654 1.91539   2
   6  16  -2 14.4232 4.47583   2
   6  16  -2 18.8491 4.43808   2
  -6  16   2 17.8331 2.24790   2
   5 -16  -2 1000.79 30.1847   2
  -5 -16   2 1056.76 36.8511   2
   5 -16  -2 958.963 30.1424   2
  -5 -16   2 979.365 36.0998   2
   5 -16  -2 1026.27 32.1968   3
  -5 -16   2 958.186 35.5787   3
   5  16  -2 1032.45 35.8632   3
   5  16  -2 940.699 36.0412   2
  -5  16   2 1011.12 30.3545   2
   5  16  -2 945.844 35.9713   2
  -5  16   2 972.828 30.3123   2
  -4 -16   2 817.709 28.9327   3
  -4 -16   2 794.416 29.0423   2
  -4 -16   2 753.788 28.9441   2
   4 -16  -2 769.638 23.7881   2
   4 -16  -2 794.092 25.3763   3
   4 -16  -2 782.105 23.8747   2
   4  16  -2 763.258 28.9308   2
   4  16  -2 771.413 28.9098   2
  -4  16   2 774.148 23.9606   2
   4  16  -2 793.568 28.4226   3
  -3 -16   2 529.753 20.1111   2
  -3 -16   2 527.407 20.2633   2
   3 -16  -2 508.281 17.1933   3
   3 -16  -2 504.263 16.2139   2
  -3 -16   2 502.477 19.7407   3
   3 -16  -2 529.073 16.2063   2
   3  16  -2 481.604 19.8456   2
  -3  16   2 516.159 16.2742   2
  -3  16   2 519.362 16.3001   2
   3  16  -2 520.123 20.2036   2
   2 -16  -2 1475.50 43.9201   2
   2 -16  -2 1407.58 43.9396   2
   2 -16  -2 1471.55 44.3619   3
  -2 -16   2 1381.52 46.2228   3
  -2 -16   2 1449.35 46.4436   2
  -2 -16   2 1443.31 46.5617   2
  -2  16   2 1448.17 44.1337   2
   2  16  -2 1444.91 46.5980   2
   2  16  -2 1466.52 46.6059   2
  -2  16   2 1475.73 43.9319   2
  -1 -16   2 797.625 27.2132   3
  -1 -16   2 878.825 27.5749   2
  -1 -16   2 856.576 27.3700   2
   1 -16  -2 807.337 26.6513   2
   1 -16  -2 850.258 26.4914   2
   1  16  -2 743.249 27.0729   2
  -1  16   2 825.125 26.8640   2
   1  16  -2 826.211 27.3915   2
  -1  16   2 824.946 26.3555   2
   0 -16   2 927.869 29.4319   2
   0 -16   2 942.260 29.3807   2
   0 -16  -2 884.641 30.2184   2
   0 -16   2 893.518 29.3720   3
   0 -16  -2 947.879 30.2476   2
   0  16   2 992.402 30.6766   2
   0  16  -2 936.738 29.5103   2
   0  16  -2 908.446 29.4015   2
   0  16   2 915.419 30.1017   2
  -1 -16  -2 1189.14 39.6816   2
   1 -16   2 1278.48 36.8760   2
   1 -16   2 1255.71 37.2710   3
  -1 -16  -2 1217.49 39.6348   2
   1 -16   2 1148.96 36.7703   2
  -1  16  -2 1279.76 36.9931   2
   1  16   2 1194.05 39.8407   2
  -1  16  -2 1232.77 36.9073   2
  -2 -16  -2 87.8047 6.41785   2
  -2 -16  -2 97.1766 6.68549   2
  -2 -16  -2 89.0971 6.15596   3
   2  16   2 92.2660 6.51662   2
   2  16   2 95.2460 6.77658   2
  -3 -16  -2 1544.00 49.9622   2
  -3 -16  -2 1572.25 50.1998   2
  -3 -16  -2 1507.63 49.6667   3
   3  16   2 1428.71 49.7332   2
   3  16   2 1495.30 49.7373   2
  -4 -16  -2 224.006 12.2150   2
   4 -16   2 219.834 7.54739   3
  -4 -16  -2 227.032 11.7685   3
  -4 -16  -2 210.161 11.8014   2
   4  16   2 176.058 11.3678   2
   4  16   2 204.204 11.8327   2
   5 -16   2 31.2298 2.85692   3
  -5 -16  -2 18.2879 4.10154   3
  -5 -16  -2 19.5097 4.79444   2
  -5 -16  -2 24.9781 5.42811   2
   5  16   2 21.1709 4.51730   2
   5  16   2 24.9572 5.11871   2
  -6 -16  -2 638.205 27.3082   2
  -6 -16  -2 618.708 26.9445   2
   6 -16   2 653.770 22.1523   3
   6  16   2 627.928 27.0502   2
   6  16   2 617.681 26.8236   2
  -7 -16  -2 134.048 11.1817   2
  -7 -16  -2 130.549 12.5026   2
   7  16   2 151.803 12.1779   2
  -8 -16  -2 179.582 14.1964   2
   8  16   2 160.863 13.6065   2
  -8 -17   2 -1.7298 4.53093   2
   8  17  -2 -3.2408 5.25922   2
  -7 -17   2 0.74310 4.70610   2
  -7 -17   2 2.03552 4.46174   2
   7 -17  -2 1.93864 2.17061   3
   7  17  -2 9.06004 4.13706   2
  -6 -17   2 4.50263 3.40183   2
   6 -17  -2 2.14871 1.73403   3
  -6 -17   2 8.73213 4.00010   2
  -6 -17   2 4.30789 3.31663   3
   6  17  -2 0.57806 3.16361   2
   6  17  -2 -0.1029 2.98043   2
  -5 -17   2 1.86710 3.04308   2
  -5 -17   2 4.83302 3.14615   2
   5 -17  -2 2.06862 1.71205   3
  -5 -17   2 7.90321 3.45758   3
   5  17  -2 0.18437 2.99065   2
   5  17  -2 3.17740 3.53908   2
   4 -17  -2 14.7151 2.24403   3
  -4 -17   2 12.6718 3.84138   2
  -4 -17   2 18.5144 4.05867   3
  -4 -17   2 13.7601 3.73161   2
   4  17  -2 13.0567 4.10019   2
   4  17  -2 13.5975 3.88134   2
   3 -17  -2 164.156 7.07238   3
   3 -17  -2 166.471 5.99514   2
  -3 -17   2 159.610 9.49978   2
  -3 -17   2 166.538 9.57563   2
  -3 -17   2 162.753 9.29141   3
   3 -17  -2 171.800 6.08078   2
   3  17  -2 168.242 9.63731   2
   3  17  -2 179.375 9.66851   2
  -3  17   2 170.582 6.13960   2
  -3  17   2 175.234 6.16455   2
   2 -17  -2 0.97381 1.11523   2
  -2 -17   2 -1.0543 1.71123   2
   2 -17  -2 1.37867 1.07006   2
  -2 -17   2 -0.9094 1.37150   3
   2 -17  -2 0.57546 1.05241   3
  -2 -17   2 0.98459 1.77007   2
   2  17  -2 0.28490 1.80383   2
  -2  17   2 0.09447 1.04475   2
  -2  17   2 1.11593 1.17906   2
  -1 -17   2 33.9836 3.43735   3
   1 -17  -2 32.6186 2.99857   2
  -1 -17   2 26.4648 3.42955   2
  -1 -17   2 36.6093 3.50768   2
  -1  17   2 35.7100 3.10205   2
  -1  17   2 40.6986 3.51711   2
   1  17  -2 35.9137 3.70072   2
   1  17  -2 36.5571 3.67935   2
   0 -17  -2 341.101 13.1062   2
   0 -17   2 306.910 12.0607   2
   0 -17   2 333.108 12.1364   2
   0 -17   2 346.280 12.3513   3
   0 -17  -2 349.261 13.0443   2
   0  17  -2 333.979 12.2922   2
   0  17   2 349.725 13.3195   2
   0  17   2 326.058 12.8068   2
   0  17  -2 334.957 12.2349   2
  -1 -17  -2 494.418 18.2643   2
   1 -17   2 491.762 15.4013   2
  -1 -17  -2 491.769 18.1466   2
   1 -17   2 502.387 15.9066   3
   1 -17   2 455.044 15.3462   2
  -1  17  -2 479.994 15.4546   2
   1  17   2 474.464 18.2822   2
  -1  17  -2 497.017 15.5483   2
  -2 -17  -2 246.534 11.6010   2
  -2 -17  -2 239.248 11.4003   3
  -2 -17  -2 237.800 11.5821   2
   2  17   2 242.828 11.7823   2
   2  17   2 252.988 11.7226   2
  -3 -17  -2 2.24849 3.08802   2
  -3 -17  -2 5.43819 2.71469   3
   3  17   2 5.85400 3.16866   2
   3  17   2 6.08896 2.90283   2
  -4 -17  -2 3.54938 2.77422   2
  -4 -17  -2 -1.6955 1.69679   3
   4 -17   2 1.64335 0.81974   3
  -4 -17  -2 -3.1363 2.26282   2
   4  17   2 2.13740 2.67044   2
   4  17   2 -1.8328 2.40314   2
  -5 -17  -2 0.31222 2.80879   3
  -5 -17  -2 5.94343 3.65835   2
  -5 -17  -2 8.50832 3.43867   2
   5 -17   2 4.11481 1.41040   3
   5  17   2 5.58544 3.36885   2
   5  17   2 3.94506 3.44011   2
   6 -17   2 11.8783 2.55553   3
  -6 -17  -2 9.38698 4.35463   2
  -6 -17  -2 17.4170 5.39655   2
   6  17   2 10.3166 4.64491   2
   6  17   2 10.2614 5.44924   2
  -7 -17  -2 2.26726 4.32880   2
   7  17   2 8.41807 4.21292   2
  -8 -17  -2 10.4484 5.37821   2
   8  17   2 10.7882 6.07745   2
  -8 -18   2 155.830 13.0255   2
   8 -18  -2 150.174 9.45955   3
   8  18  -2 153.983 14.2532   2
   7 -18  -2 755.599 27.1094   3
  -7 -18   2 782.640 32.8757   2
  -7 -18   2 721.469 32.3433   2
   7  18  -2 793.588 32.7374   2
  -6 -18   2 25.6046 5.44205   2
  -6 -18   2 10.2656 4.08652   3
   6 -18  -2 20.2432 3.09919   3
  -6 -18   2 10.8539 4.85594   2
   6  18  -2 10.2147 4.86558   2
   6  18  -2 21.0194 4.62982   2
  -5 -18   2 1263.99 44.3773   3
  -5 -18   2 1256.77 44.7959   2
  -5 -18   2 1160.34 44.5024   2
   5 -18  -2 1316.11 40.1444   3
   5  18  -2 1302.58 45.0280   2
   5  18  -2 1285.20 45.0622   2
  -4 -18   2 696.828 26.5381   2
   4 -18  -2 698.577 22.7163   3
  -4 -18   2 692.559 26.6526   2
  -4 -18   2 719.005 26.5371   3
   4  18  -2 667.690 26.4539   2
   4  18  -2 652.504 26.2827   2
   3 -18  -2 781.872 23.6134   2
  -3 -18   2 784.736 28.3174   2
   3 -18  -2 773.828 25.1744   3
  -3 -18   2 802.589 28.2819   3
   3 -18  -2 806.296 23.7297   2
  -3 -18   2 745.613 28.1798   2
   3  18  -2 776.478 28.3963   2
  -3  18   2 784.773 23.7814   2
   3  18  -2 754.353 28.2761   2
  -3  18   2 787.721 23.7909   2
  -2 -18   2 996.140 34.3013   3
  -2 -18   2 1020.63 34.3524   2
   2 -18  -2 1060.27 32.3878   3
  -2 -18   2 985.200 34.3761   2
   2 -18  -2 1081.43 31.8307   2
   2 -18  -2 993.754 31.7575   2
   2  18  -2 959.316 34.3032   2
  -2  18   2 1033.97 31.9921   2
  -2  18   2 1072.02 31.7782   2
  -1 -18   2 86.2317 5.60996   2
  -1 -18   2 77.2568 5.28504   3
  -1 -18   2 85.2802 5.51426   2
   1 -18  -2 89.7615 4.87458   2
   1 -18  -2 84.2359 5.06203   2
  -1  18   2 88.7472 4.89736   2
   1  18  -2 89.5223 5.64267   2
  -1  18   2 97.2502 5.43495   2
   1  18  -2 90.3291 5.61973   2
   0 -18   2 163.609 7.41490   2
   0 -18  -2 166.795 8.14454   2
   0 -18   2 177.316 7.49837   2
   0 -18  -2 182.790 8.26101   2
   0 -18   2 164.898 7.48040   3
   0  18   2 167.881 8.02069   2
   0  18   2 180.513 8.49637   2
   0  18  -2 176.554 7.66360   2
   0  18  -2 173.720 7.55289   2
   1 -18   2 414.179 13.8807   3
  -1 -18  -2 389.318 15.8980   3
   1 -18   2 421.373 13.3594   2
  -1 -18  -2 403.154 16.1040   2
  -1 -18  -2 414.646 16.0942   2
   1 -18   2 419.806 13.4030   2
   1  18   2 419.499 16.3875   2
  -1  18  -2 427.830 13.5338   2
  -1  18  -2 393.203 13.3550   2
  -2 -18  -2 94.6321 6.68373   3
  -2 -18  -2 89.2908 6.68642   2
  -2 -18  -2 73.9806 6.37411   2
   2 -18   2 98.7032 3.66124   3
   2  18   2 85.0853 6.62900   2
   2  18   2 85.3024 6.82625   2
  -3 -18  -2 1367.80 46.1953   2
  -3 -18  -2 1372.41 46.0761   2
  -3 -18  -2 1354.54 45.8816   3
   3  18   2 1384.31 46.0671   2
   3  18   2 1355.32 46.2035   2
  -4 -18  -2 852.089 31.0652   2
  -4 -18  -2 801.093 30.2280   3
   4 -18   2 830.873 24.6188   3
  -4 -18  -2 798.005 30.4697   2
   4  18   2 743.590 30.2122   2
   4  18   2 818.765 30.5177   2
   5 -18   2 149.838 6.22220   3
  -5 -18  -2 154.404 10.8931   2
  -5 -18  -2 131.655 10.1392   3
  -5 -18  -2 145.843 10.7400   2
   5  18   2 125.175 10.2726   2
   5  18   2 128.926 10.3765   2
  -6 -18  -2 705.773 29.3299   2
  -6 -18  -2 649.915 28.5751   2
   6  18   2 669.562 28.7789   2
   6  18   2 715.473 29.4366   2
  -7 -18  -2 2.96164 4.33812   2
  -7 -18  -2 -10.244 6.03951   2
   7  18   2 -5.2950 3.96841   2
  -8 -18  -2 134.739 12.9834   2
   8  18   2 116.189 13.0628   2
  -8 -19   2 106.270 11.4001   2
   8 -19  -2 114.660 8.11561   3
   8  19  -2 112.485 12.5665   2
  -7 -19   2 59.6570 8.88791   2
   7 -19  -2 51.5583 5.16720   3
   7  19  -2 35.8232 7.47371   2
   6 -19  -2 170.899 8.28111   3
  -6 -19   2 134.330 11.6245   3
  -6 -19   2 157.666 11.5412   2
  -6 -19   2 182.170 12.2042   2
   6  19  -2 150.276 12.0229   2
   6  19  -2 158.974 12.0488   2
  -5 -19   2 15.6084 4.25762   3
   5 -19  -2 16.3545 2.61438   3
  -5 -19   2 6.79836 3.66878   2
  -5 -19   2 9.12413 3.79997   2
   5  19  -2 16.7421 4.76426   2
   5  19  -2 10.0501 3.77055   2
  -4 -19   2 281.502 14.6214   2
  -4 -19   2 303.857 14.7008   2
  -4 -19   2 297.706 14.3960   3
   4 -19  -2 274.827 10.8564   3
   4  19  -2 284.082 14.5413   2
   4  19  -2 285.982 14.5654   2
  -3 -19   2 249.486 12.2084   3
   3 -19  -2 245.113 9.61845   3
  -3 -19   2 236.234 12.2572   2
  -3 -19   2 253.468 12.4032   2
   3  19  -2 240.048 12.3998   2
   3  19  -2 256.049 12.4006   2
   2 -19  -2 134.326 6.03142   2
  -2 -19   2 140.873 8.14483   2
   2 -19  -2 137.923 6.50117   3
   2 -19  -2 146.214 6.05039   2
  -2 -19   2 148.335 8.20778   3
  -2 -19   2 141.627 8.23805   2
   2  19  -2 147.953 8.44465   2
  -2  19   2 142.228 6.00406   2
  -2  19   2 137.311 6.18202   2
  -1 -19   2 62.0155 4.75557   2
  -1 -19   2 54.0500 4.43230   2
  -1 -19   2 53.9915 4.44625   3
   1 -19  -2 60.8520 4.10401   2
   1 -19  -2 49.6535 4.06341   2
  -1  19   2 63.2644 4.51659   2
   1  19  -2 62.9416 4.77232   2
   1  19  -2 63.3943 4.82271   2
  -1  19   2 54.5379 3.95854   2
   0 -19  -2 94.9551 5.75825   2
   0 -19   2 95.2077 5.17856   2
   0 -19   2 103.082 5.47947   3
   0 -19  -2 91.0111 5.84404   2
   0 -19   2 86.3898 5.16969   2
   0  19   2 106.893 6.36582   2
   0  19  -2 96.1664 5.28493   2
   0  19  -2 99.8983 5.46095   2
  -1 -19  -2 2.70703 1.66179   3
   1 -19   2 7.64004 1.48387   3
   1 -19   2 6.05424 1.21885   2
   1 -19   2 4.77332 1.18975   2
  -1 -19  -2 4.24812 2.10940   2
  -1 -19  -2 9.60039 2.44241   2
   1  19   2 5.34461 2.36043   2
  -1  19  -2 2.49206 1.07063   2
  -1  19  -2 5.32359 1.25136   2
  -2 -19  -2 1009.79 34.0383   2
  -2 -19  -2 982.577 34.0697   2
  -2 -19  -2 979.589 33.8803   3
   2  19   2 952.797 33.8326   2
   2  19   2 981.276 34.2210   2
  -3 -19  -2 135.783 9.22375   2
  -3 -19  -2 139.961 9.05427   3
  -3 -19  -2 140.509 9.20644   2
   3  19   2 125.372 8.92327   2
   3  19   2 137.953 9.42060   2
  -4 -19  -2 190.091 11.5142   2
  -4 -19  -2 183.908 11.1902   2
  -4 -19  -2 193.906 11.2951   3
   4  19   2 172.336 11.0046   2
   4  19   2 168.606 11.0064   2
  -5 -19  -2 302.713 15.9970   2
  -5 -19  -2 287.387 15.7494   2
  -5 -19  -2 277.411 15.4015   3
   5 -19   2 305.949 10.6243   3
   5  19   2 278.201 15.4696   2
   5  19   2 321.255 16.6737   2
  -6 -19  -2 -4.0126 3.58349   2
  -6 -19  -2 8.55964 5.05435   2
   6  19   2 3.72620 4.82455   2
   6  19   2 -4.3308 3.30187   2
  -7 -19  -2 90.8317 9.90544   2
   7  19   2 108.244 11.3652   2
  -8 -20   2 220.623 15.7529   2
   8 -20  -2 212.492 11.3164   3
   8  20  -2 213.528 16.4782   2
  -7 -20   2 336.658 19.1782   2
   7 -20  -2 335.274 14.0770   3
   7  20  -2 319.529 18.7797   2
  -6 -20   2 5.35798 4.41415   2
   6 -20  -2 9.90379 2.42650   3
  -6 -20   2 8.31319 4.22679   2
   6  20  -2 2.85760 3.95668   2
   6  20  -2 11.0655 4.79164   2
   5 -20  -2 312.723 11.8264   3
  -5 -20   2 316.266 16.0149   2
  -5 -20   2 319.878 16.4112   2
  -5 -20   2 301.897 15.7608   3
   5  20  -2 295.854 16.1122   2
   5  20  -2 263.923 15.3170   2
  -4 -20   2 183.713 11.2393   2
   4 -20  -2 180.041 7.71624   3
  -4 -20   2 169.487 10.5670   2
  -4 -20   2 175.948 10.8138   3
   4  20  -2 166.936 10.8207   2
   4  20  -2 170.998 11.0016   2
  -3 -20   2 167.103 10.0942   2
  -3 -20   2 180.328 10.1692   3
  -3 -20   2 172.190 9.92974   2
   3 -20  -2 184.871 7.72779   3
   3  20  -2 175.256 10.3158   2
   3  20  -2 174.030 10.1754   2
   2 -20  -2 951.662 29.5923   2
  -2 -20   2 950.526 32.4687   3
  -2 -20   2 951.118 32.4244   2
  -2 -20   2 912.550 32.3838   2
   2 -20  -2 957.697 30.3477   3
   2 -20  -2 955.346 29.4406   2
   2  20  -2 941.999 32.5475   2
  -2  20   2 918.197 29.6917   2
   1 -20  -2 118.215 6.37180   2
   1 -20  -2 126.319 6.14907   2
  -1 -20   2 103.601 6.40962   2
  -1 -20   2 105.769 6.57468   3
  -1 -20   2 124.792 6.91237   2
  -1  20   2 119.580 6.51857   2
   1  20  -2 125.035 7.01154   2
   1  20  -2 120.599 7.03334   2
   0 -20  -2 1026.05 34.3591   2
   0 -20   2 1017.07 33.4896   3
   0 -20   2 1021.53 33.3053   2
   0 -20   2 1066.10 33.3191   2
   0 -20  -2 1046.40 34.1844   2
   0  20  -2 1034.36 33.3532   2
   0  20   2 1054.11 34.5897   2
   0  20  -2 1073.50 33.5287   2
   1 -20   2 333.901 11.1202   2
  -1 -20  -2 335.816 13.8749   2
   1 -20   2 349.675 11.9433   3
  -1 -20  -2 302.782 13.6345   3
  -1 -20  -2 308.366 13.7766   2
   1 -20   2 336.259 11.2210   2
   1  20   2 311.224 13.6084   2
   1  20   2 313.197 13.9955   2
  -1  20  -2 331.918 11.3008   2
  -1  20  -2 353.682 11.2802   2
   2 -20   2 13.3910 1.60729   3
  -2 -20  -2 10.0552 2.61479   3
  -2 -20  -2 10.8337 3.13792   2
  -2 -20  -2 12.4247 2.86601   2
   2  20   2 16.7511 3.51242   2
   2  20   2 13.0967 3.31365   2
  -3 -20  -2 454.597 18.7106   3
  -3 -20  -2 417.931 18.5881   2
  -3 -20  -2 432.962 18.4647   2
   3  20   2 424.806 18.3053   2
   3  20   2 407.012 18.5361   2
  -4 -20  -2 202.702 12.2509   2
  -4 -20  -2 217.556 12.4050   3
  -4 -20  -2 214.989 12.2766   2
   4  20   2 211.834 12.2331   2
   4  20   2 205.597 12.3944   2
  -5 -20  -2 35.7590 6.21698   3
  -5 -20  -2 38.3641 6.50342   2
  -5 -20  -2 34.8339 6.06514   2
   5  20   2 28.5533 5.80595   2
   5  20   2 28.1505 5.95419   2
  -6 -20  -2 227.564 14.7907   2
  -6 -20  -2 225.072 15.3428   2
   6  20   2 228.172 14.8631   2
   6  20   2 207.492 14.2225   2
  -7 -20  -2 82.4011 10.5206   2
   7  20   2 69.3138 9.73372   2
   7 -21  -2 94.3214 6.40717   3
  -7 -21   2 87.0469 9.99734   2
   7  21  -2 85.2586 10.6878   2
   6 -21  -2 740.812 24.4700   3
  -6 -21   2 707.976 30.3030   2
   6  21  -2 657.993 29.7683   2
   6  21  -2 721.158 30.2109   2
  -5 -21   2 77.2934 7.77482   2
  -5 -21   2 69.6649 7.94021   3
  -5 -21   2 65.1550 8.13915   2
   5 -21  -2 81.2134 4.89009   3
   5  21  -2 75.7029 7.93647   2
   5  21  -2 66.8573 8.07416   2
  -4 -21   2 471.779 20.4355   3
  -4 -21   2 486.541 20.7433   2
   4 -21  -2 491.841 16.7163   3
  -4 -21   2 489.056 20.8004   2
   4  21  -2 444.021 20.3311   2
   4  21  -2 460.288 20.5653   2
   3 -21  -2 491.020 17.0124   3
  -3 -21   2 500.060 20.1264   3
  -3 -21   2 496.018 20.1287   2
  -3 -21   2 508.891 20.4152   2
   3  21  -2 480.843 20.0993   2
   3  21  -2 455.807 20.0496   2
  -2 -21   2 5.00906 2.51554   2
  -2 -21   2 9.04506 2.69062   2
   2 -21  -2 5.95571 1.49219   2
  -2 -21   2 2.81908 1.92375   3
   2 -21  -2 4.64784 1.58247   3
  -2  21   2 5.35576 1.50364   2
   2  21  -2 2.80013 2.19336   2
  -1 -21   2 801.053 27.0932   2
   1 -21  -2 777.201 26.2178   2
  -1 -21   2 751.352 26.7216   2
  -1 -21   2 790.218 27.1046   3
   1 -21  -2 783.087 25.8249   2
   1  21  -2 839.455 27.4160   2
   1  21  -2 762.624 26.9283   2
  -1  21   2 766.139 26.3671   2
   0 -21  -2 345.338 14.3102   2
   0 -21   2 366.241 13.7175   3
   0 -21   2 368.288 13.5438   2
   0 -21  -2 368.789 14.2382   2
   0 -21   2 347.148 13.2748   2
   0  21   2 355.417 14.5312   2
   0  21  -2 350.872 13.3932   2
   0  21  -2 364.717 13.6429   2
   0  21   2 355.502 14.1966   2
   1 -21   2 3.11623 1.25573   2
   1 -21   2 6.38237 1.53311   3
  -1 -21  -2 7.30608 2.40103   2
   1 -21   2 4.32969 1.22515   2
  -1 -21  -2 3.37754 1.80100   3
  -1 -21  -2 5.49980 2.32853   2
  -1  21  -2 5.80894 1.35200   2
   1  21   2 7.10613 2.62175   2
  -1  21  -2 5.57925 1.28366   2
   1  21   2 6.87392 2.27811   2
  -2 -21  -2 240.635 12.2336   2
  -2 -21  -2 274.026 12.5484   3
   2 -21   2 237.501 8.65324   3
  -2 -21  -2 246.018 12.2109   2
   2  21   2 235.044 12.0094   2
   2  21   2 250.569 12.4966   2
  -3 -21  -2 176.865 10.4446   3
  -3 -21  -2 174.429 10.4267   2
  -3 -21  -2 163.581 10.5256   2
   3  21   2 179.078 10.8573   2
   3  21   2 161.786 10.0408   2
  -4 -21  -2 477.753 21.2521   2
  -4 -21  -2 495.262 21.2820   3
  -4 -21  -2 491.320 21.1840   2
   4  21   2 474.246 21.2211   2
   4  21   2 478.968 21.3674   2
  -5 -21  -2 314.684 16.8159   3
  -5 -21  -2 322.202 17.1537   2
  -5 -21  -2 316.549 16.9582   2
   5  21   2 337.770 17.6486   2
   5  21   2 327.800 17.2318   2
  -6 -21  -2 0.60419 4.65841   2
   6  21   2 3.42725 5.69979   2
  -7 -21  -2 256.388 17.4086   2
   7  21   2 278.575 17.8057   2
  -7 -22   2 27.7855 6.58636   2
   7 -22  -2 34.3802 4.18341   3
   7  22  -2 28.0609 7.31051   2
  -6 -22   2 37.4114 6.53709   2
   6 -22  -2 29.6001 3.65348   3
   6  22  -2 28.4130 6.45699   2
  -5 -22   2 16.7840 4.66806   3
  -5 -22   2 17.4780 4.61287   2
   5 -22  -2 22.3771 2.90284   3
   5  22  -2 15.8135 4.67456   2
   5  22  -2 17.9551 5.31269   2
   4 -22  -2 159.232 7.23790   3
  -4 -22   2 171.078 10.9546   2
  -4 -22   2 159.074 10.5832   2
  -4 -22   2 139.980 10.0866   3
   4  22  -2 172.438 11.0896   2
   4  22  -2 140.158 10.0473   2
  -3 -22   2 36.8153 5.19234   2
  -3 -22   2 35.5056 5.50710   2
  -3 -22   2 29.0337 4.51416   3
   3 -22  -2 42.1993 3.59236   3
   3  22  -2 35.5821 5.26210   2
   3  22  -2 31.5842 5.02711   2
   2 -22  -2 257.517 10.3628   3
  -2 -22   2 216.285 11.5020   2
   2 -22  -2 255.596 9.35095   2
  -2 -22   2 278.034 12.4244   2
  -2 -22   2 245.744 11.9322   3
   2 -22  -2 252.340 9.47618   2
  -2  22   2 242.058 9.53620   2
   2  22  -2 253.664 12.2549   2
  -2  22   2 257.970 9.40264   2
   2  22  -2 253.260 11.8489   2
  -1 -22   2 40.1175 4.31232   2
   1 -22  -2 43.7103 4.14978   2
  -1 -22   2 42.8216 4.40316   3
  -1 -22   2 49.2933 4.73470   2
   1 -22  -2 52.9116 4.07106   2
   1  22  -2 40.7670 4.60036   2
   1  22  -2 49.4235 4.85488   2
  -1  22   2 52.5511 4.60406   2
  -1  22   2 47.9336 3.98597   2
   0 -22   2 472.781 16.6297   2
   0 -22   2 431.574 16.6383   3
   0 -22  -2 445.555 17.1348   2
   0 -22  -2 458.739 17.4983   2
   0 -22   2 453.422 16.3781   2
   0  22  -2 454.505 16.6297   2
   0  22  -2 472.415 16.5676   2
   0  22   2 455.361 17.7077   2
   0  22   2 471.261 17.3826   2
  -1 -22  -2 109.808 7.30353   2
  -1 -22  -2 96.5831 6.98830   2
   1 -22   2 106.931 4.74783   2
  -1 -22  -2 101.181 6.95264   3
   1 -22   2 108.355 4.88154   2
   1 -22   2 105.584 5.43542   3
   1  22   2 117.715 7.62463   2
  -1  22  -2 106.931 4.94357   2
   1  22   2 115.168 7.17904   2
  -1  22  -2 101.569 4.74820   2
   2 -22   2 87.7621 4.16625   3
  -2 -22  -2 84.1336 7.10433   2
  -2 -22  -2 96.9705 7.18396   3
  -2 -22  -2 88.7913 7.06881   2
   2  22   2 78.3079 6.74430   2
   2  22   2 84.4234 7.15194   2
  -3 -22  -2 176.196 10.5608   3
  -3 -22  -2 170.448 10.7484   2
  -3 -22  -2 173.633 10.7348   2
   3  22   2 166.388 10.7534   2
   3  22   2 173.726 10.5972   2
  -4 -22  -2 13.1339 3.87321   3
  -4 -22  -2 19.5477 4.34529   2
  -4 -22  -2 18.4032 4.82935   2
   4  22   2 15.1749 4.69623   2
   4  22   2 17.8174 4.88587   2
  -5 -22  -2 2.41521 3.69573   2
  -5 -22  -2 -3.4388 3.15202   3
   5  22   2 0.62528 3.40529   2
   5  22   2 -0.5128 3.74773   2
  -6 -22  -2 121.994 11.1202   2
   6  22   2 113.425 11.0249   2
   6  22   2 92.5508 11.7046   2
  -7 -22  -2 51.5704 8.61262   2
   7  22   2 40.4815 8.31456   2
   7 -23  -2 188.324 9.23454   3
  -7 -23   2 187.410 14.8246   2
   7  23  -2 187.532 14.6773   2
   6 -23  -2 337.853 13.0014   3
  -6 -23   2 332.213 18.5457   2
   6  23  -2 326.599 18.7769   2
   6  23  -2 315.616 18.8894   2
   5 -23  -2 143.570 7.16112   3
  -5 -23   2 163.748 11.2225   2
  -5 -23   2 150.522 11.5112   3
   5  23  -2 160.415 11.6108   2
   5  23  -2 175.262 11.9584   2
  -4 -23   2 157.372 10.4697   3
  -4 -23   2 145.348 10.4601   2
   4 -23  -2 154.257 7.15996   3
   4  23  -2 153.071 10.5654   2
   4  23  -2 144.749 10.6669   2
  -3 -23   2 1020.13 37.5753   2
   3 -23  -2 1123.36 34.4254   3
  -3 -23   2 1078.63 37.9375   2
  -3 -23   2 1101.80 37.8960   3
   3  23  -2 1056.97 37.7932   2
   3  23  -2 1025.65 37.7166   2
  -2 -23   2 40.6989 4.91111   2
   2 -23  -2 38.1630 3.12807   2
   2 -23  -2 50.3814 4.07278   3
  -2 -23   2 35.6749 4.57052   3
  -2 -23   2 36.1219 4.80528   2
   2 -23  -2 46.3012 3.30925   2
   2  23  -2 43.5960 4.85869   2
   2  23  -2 41.7878 5.21322   2
  -2  23   2 39.5090 3.25250   2
  -2  23   2 45.4820 3.19197   2
   1 -23  -2 1288.83 41.5134   2
  -1 -23   2 1303.27 42.5839   3
  -1 -23   2 1247.65 42.1559   2
   1 -23  -2 1317.71 41.1115   2
  -1 -23   2 1347.00 42.5805   2
  -1  23   2 1318.18 41.1554   2
   1  23  -2 1266.42 42.3401   2
   1  23  -2 1289.98 42.6119   2
  -1  23   2 1295.14 41.7401   2
   0 -23   2 506.622 19.2502   3
   0 -23   2 547.569 19.1525   2
   0 -23  -2 559.370 19.9633   2
   0 -23  -2 517.956 20.0629   2
   0 -23   2 541.767 18.9705   2
   0  23   2 544.022 20.4212   2
   0  23  -2 553.319 19.2757   2
   0  23  -2 539.525 19.0541   2
   0  23   2 550.276 19.9364   2
   1 -23   2 353.496 12.2823   2
   1 -23   2 359.989 12.1636   2
   1 -23   2 364.716 13.2552   3
  -1 -23  -2 360.700 15.4063   2
  -1 -23  -2 344.244 15.1851   3
  -1 -23  -2 371.261 15.6192   2
  -1  23  -2 349.616 12.2262   2
   1  23   2 368.107 15.6974   2
   1  23   2 342.102 14.9506   2
  -1  23  -2 369.215 12.4587   2
  -2 -23  -2 735.926 27.5061   2
  -2 -23  -2 717.123 27.1985   2
  -2 -23  -2 761.567 27.6481   3
   2 -23   2 735.936 23.3354   3
   2  23   2 736.058 27.7222   2
   2  23   2 715.224 27.1127   2
  -3 -23  -2 52.5544 6.28044   2
  -3 -23  -2 63.4892 6.50717   2
  -3 -23  -2 51.6177 6.20119   3
   3  23   2 62.4450 6.47754   2
   3  23   2 66.4188 6.69515   2
  -4 -23  -2 245.067 13.7222   2
  -4 -23  -2 213.270 13.0287   3
  -4 -23  -2 217.589 14.7276   2
   4  23   2 213.032 12.8017   2
   4  23   2 214.533 13.5975   2
  -5 -23  -2 305.389 17.3063   3
  -5 -23  -2 350.031 18.2664   2
   5  23   2 332.815 17.7771   2
   5  23   2 353.146 18.5434   2
  -6 -23  -2 8.30506 4.75386   2
   6  23   2 10.8590 5.31834   2
   6  23   2 5.01996 6.20687   2
  -7 -23  -2 277.160 18.9184   2
   7  23   2 316.791 19.6816   2
   7 -24  -2 8.59204 2.39981   3
  -7 -24   2 -0.3418 5.78465   2
   7  24  -2 14.8839 5.81936   2
  -6 -24   2 8.55372 4.61851   2
   6  24  -2 4.56208 4.44453   2
   6  24  -2 10.6300 5.87522   2
  -5 -24   2 51.4478 7.63843   2
   5 -24  -2 52.5270 4.08144   3
  -5 -24   2 47.8007 7.32977   3
   5  24  -2 46.2279 7.33438   2
   5  24  -2 61.8394 8.34050   2
  -4 -24   2 22.1842 4.62890   2
   4 -24  -2 26.5755 3.18792   3
  -4 -24   2 25.2284 4.73905   3
   4  24  -2 23.3686 5.18043   2
   4  24  -2 12.9225 4.35897   2
  -3 -24   2 56.3958 6.44203   2
  -3 -24   2 50.7299 6.07749   3
   3 -24  -2 53.0796 4.24582   3
   3  24  -2 62.9855 7.03044   2
   3  24  -2 62.1236 6.60610   2
  -2 -24   2 216.981 11.4254   2
   2 -24  -2 223.760 8.77265   2
  -2 -24   2 227.587 11.6733   2
   2 -24  -2 254.096 10.2609   3
   2 -24  -2 225.865 8.66229   2
  -2 -24   2 239.418 11.7864   3
   2  24  -2 232.655 11.6646   2
  -2  24   2 220.427 8.63687   2
   2  24  -2 214.988 11.7180   2
  -2  24   2 220.181 8.89831   2
  -1 -24   2 6.74535 2.62950   2
  -1 -24   2 1.77810 2.41180   2
   1 -24  -2 10.1495 2.44510   2
   0 -24   2 34.9052 3.68112   2
   0 -24   2 36.0912 3.73435   2
   0 -24  -2 36.1496 4.51227   2
   0 -24   2 25.7820 3.54156   3
   0 -24  -2 38.2214 4.21036   2
   0  24  -2 39.0159 3.75696   2
   0  24  -2 39.5139 4.04836   2
   0  24   2 24.1250 3.61830   2
   0  24   2 26.9662 4.09296   2
   1 -24   2 15.7167 2.03794   2
   1 -24   2 18.7710 2.60219   3
  -1 -24  -2 15.0176 3.36177   2
   1 -24   2 17.2275 2.15491   2
  -1 -24  -2 18.5657 3.44463   3
  -1 -24  -2 17.5648 3.56348   2
   1  24   2 15.7395 3.32568   2
  -1  24  -2 22.7749 2.30403   2
  -1  24  -2 15.1984 2.07101   2
   1  24   2 16.0730 3.65715   2
   2 -24   2 2.58012 1.27335   3
  -2 -24  -2 -3.2956 2.75107   2
  -2 -24  -2 -1.6354 2.58226   2
  -2 -24  -2 2.50513 2.32952   3
   2  24   2 5.91180 3.12160   2
  -3 -24  -2 11.6577 3.45248   3
  -3 -24  -2 13.9315 4.29225   2
   3  24   2 12.9017 3.69071   2
   3  24   2 19.2992 4.67054   2
  -4 -24  -2 17.3876 4.25553   3
  -4 -24  -2 20.5471 4.90015   2
   4  24   2 26.0728 5.74949   2
   4  24   2 15.3966 4.53731   2
  -5 -24  -2 27.1441 5.93999   2
  -5 -24  -2 16.3952 5.80373   3
   5  24   2 21.6309 5.55820   2
   5  24   2 12.9309 5.47566   2
  -6 -24  -2 12.7902 5.25379   2
   6  24   2 7.06279 4.86704   2
   6  24   2 11.5370 8.12802   2
  -7 -24  -2 -8.4271 5.20360   2
   7  24   2 7.99544 6.23607   2
   7 -25  -2 48.2754 4.41114   3
  -7 -25   2 36.9467 8.34014   2
   7  25  -2 35.5922 7.37802   2
  -6 -25   2 363.263 19.7367   2
   6 -25  -2 386.407 13.9404   3
   6  25  -2 325.681 20.8109   2
   6  25  -2 369.542 20.3362   2
  -5 -25   2 63.7815 8.65189   3
  -5 -25   2 60.7768 7.35316   2
   5 -25  -2 66.1893 4.43929   3
   5  25  -2 49.3810 7.33371   2
   5  25  -2 53.1974 7.67697   2
  -4 -25   2 355.648 17.4406   3
   4 -25  -2 348.921 13.2298   3
  -4 -25   2 355.701 17.4365   2
   4  25  -2 341.419 17.3216   2
   4  25  -2 343.732 17.3740   2
   3 -25  -2 494.611 17.7982   3
  -3 -25   2 505.912 21.2149   2
  -3 -25   2 484.277 20.8451   3
   3  25  -2 504.673 21.1495   2
   3  25  -2 484.037 21.2278   2
   2 -25  -2 14.0592 1.99329   2
   2 -25  -2 11.0976 2.49785   3
  -2 -25   2 13.9252 3.25061   2
   2 -25  -2 8.15963 1.79761   2
  -2 -25   2 5.98246 2.65996   3
  -2  25   2 10.1017 1.81980   2
   2  25  -2 8.69458 2.93909   2
  -2  25   2 8.63284 1.88924   2
   2  25  -2 12.4355 3.50308   2
  -1 -25   2 777.061 27.4238   2
  -1 -25   2 807.304 27.6918   3
   1 -25  -2 752.582 26.3097   2
  -1  25   2 760.428 25.8330   2
   1  25  -2 777.850 27.4410   2
  -1  25   2 770.892 26.6744   2
   1  25  -2 746.280 27.0984   2
   0 -25   2 432.939 17.5944   3
   0 -25   2 487.017 17.4315   2
   0 -25  -2 469.333 18.4948   3
   0 -25  -2 494.206 18.6951   2
   0 -25   2 463.364 17.9135   2
   0  25  -2 478.033 17.3190   2
   0  25   2 471.686 18.0766   2
   0  25  -2 475.031 17.4743   2
   0  25   2 485.913 18.8625   2
   1 -25   2 337.503 11.9611   2
   1 -25   2 345.210 11.7958   2
  -1 -25  -2 344.537 15.2909   2
   1 -25   2 358.373 13.2929   3
  -1 -25  -2 326.218 15.0738   3
   1  25   2 339.832 15.0166   2
  -1  25  -2 347.802 12.1284   2
  -1  25  -2 345.612 11.9291   2
   1  25   2 350.746 15.6859   2
  -2 -25  -2 869.714 32.5807   3
  -2 -25  -2 883.410 32.6245   2
   2 -25   2 906.937 28.4645   3
   2  25   2 916.620 33.0749   2
  -3 -25  -2 73.6258 7.56588   2
  -3 -25  -2 83.8238 7.52390   3
   3  25   2 75.5034 7.83868   2
   3  25   2 68.9357 7.20331   2
  -4 -25  -2 301.769 16.3740   3
  -4 -25  -2 326.970 16.7399   2
   4  25   2 284.109 15.7896   2
   4  25   2 336.014 17.1718   2
  -5 -25  -2 393.291 20.4742   3
  -5 -25  -2 432.004 21.3929   2
   5  25   2 422.513 21.5453   2
   5  25   2 403.748 20.8999   2
  -6 -25  -2 32.7442 7.58813   2
   6  25   2 35.5541 7.53536   2
   7 -26  -2 2.19758 1.94481   3
   7  26  -2 5.19632 5.72756   2
  -6 -26   2 2.01685 4.76938   2
   6 -26  -2 0.12128 1.58534   3
   6  26  -2 -2.6896 4.32065   2
  -5 -26   2 20.4199 5.37063   2
   5 -26  -2 22.6712 2.89820   3
  -5 -26   2 15.1424 5.71018   3
   5  26  -2 20.3384 5.50557   2
   5  26  -2 22.4339 6.19796   2
  -4 -26   2 97.8414 9.13921   2
  -4 -26   2 100.658 8.95027   3
   4 -26  -2 85.8563 5.38386   3
   4  26  -2 79.1170 8.17950   2
   4  26  -2 103.866 9.24114   2
   3 -26  -2 -1.3454 1.41314   3
  -3 -26   2 1.73933 2.50342   3
  -3 -26   2 -1.4320 2.61707   2
   3  26  -2 3.45366 4.39604   2
   3  26  -2 -0.4965 2.68449   2
  -2 -26   2 141.943 9.08802   3
   2 -26  -2 141.320 6.25815   2
   2 -26  -2 151.738 7.83361   3
  -2 -26   2 147.767 9.33788   2
   2  26  -2 140.220 9.11195   2
   2  26  -2 135.453 9.09940   2
  -2  26   2 136.669 6.41390   2
  -2  26   2 151.887 6.23546   2
  -1 -26   2 404.485 16.8357   3
  -1 -26   2 407.412 16.6001   2
   1 -26  -2 402.092 15.7351   2
  -1  26   2 396.818 15.8606   2
   1  26  -2 418.641 17.1661   2
   1  26  -2 384.738 16.3275   2
  -1  26   2 426.128 15.4341   2
   0 -26   2 106.069 6.31026   2
   0 -26  -2 104.472 7.19731   2
   0 -26  -2 95.8048 6.99440   3
   0 -26   2 109.664 6.70671   3
   0  26  -2 112.559 6.62608   2
   0  26   2 101.168 6.73451   2
   0  26  -2 103.152 6.21856   2
   0  26   2 106.933 7.48644   2
  -1 -26  -2 104.881 7.55888   2
   1 -26   2 107.487 6.00457   3
  -1 -26  -2 98.3529 7.27075   3
   1 -26   2 99.6725 4.87777   2
   1  26   2 104.731 7.43833   2
  -1  26  -2 100.574 4.76509   2
   1  26   2 97.1202 7.76630   2
  -1  26  -2 107.960 5.08124   2
  -2 -26  -2 104.637 8.37986   2
  -2 -26  -2 125.928 8.93354   3
   2 -26   2 118.416 5.79165   3
   2  26   2 127.208 9.44494   2
  -3 -26  -2 38.1190 5.94013   2
   3 -26   2 36.5920 2.37613   3
  -3 -26  -2 29.9502 4.98796   3
   3  26   2 25.1162 5.22182   2
   3  26   2 31.7601 5.45289   2
  -4 -26  -2 6.62393 3.74341   3
  -4 -26  -2 9.03849 4.13125   2
   4  26   2 13.2804 4.64144   2
   4  26   2 14.0190 4.84521   2
  -5 -26  -2 32.3294 6.70251   2
  -5 -26  -2 15.3556 5.59071   3
   5  26   2 36.4471 7.30603   2
   5  26   2 19.9217 6.56722   2
  -6 -26  -2 52.6061 8.94130   2
   6  26   2 44.3376 8.31666   2
  -6 -27   2 407.176 21.9269   2
   6 -27  -2 457.959 15.7351   3
   6  27  -2 424.959 22.4464   2
  -5 -27   2 127.265 10.9667   2
  -5 -27   2 126.604 11.4472   3
   5 -27  -2 122.815 6.34829   3
   5  27  -2 119.382 11.4981   2
   5  27  -2 118.059 11.0251   2
   4 -27  -2 455.182 16.1003   3
  -4 -27   2 444.976 20.7390   2
  -4 -27   2 433.564 20.4783   3
   4  27  -2 435.978 20.8170   2
   4  27  -2 393.038 20.0131   2
  -3 -27   2 304.010 15.3027   3
   3 -27  -2 304.075 12.4006   3
  -3 -27   2 300.987 15.3995   2
   3  27  -2 296.458 15.5830   2
  -2 -27   2 32.1669 4.86409   2
   2 -27  -2 33.0583 4.10560   3
  -2 -27   2 33.5762 4.86803   3
   2 -27  -2 27.7149 2.76167   2
   2  27  -2 22.1619 4.01304   2
  -2  27   2 31.5563 2.93762   2
   2  27  -2 30.3130 4.91295   2
  -2  27   2 25.4729 2.61130   2
  -1 -27   2 231.723 11.6458   3
   1 -27  -2 235.752 10.6502   2
  -1 -27   2 230.416 11.4248   2
   1  27  -2 238.916 11.4029   2
  -1  27   2 235.486 10.2009   2
   1  27  -2 222.683 11.4614   2
  -1  27   2 229.820 10.7893   2
   0 -27   2 84.0249 5.60247   2
   0 -27  -2 78.6370 6.43601   2
   0 -27  -2 84.1845 6.44383   3
   0 -27   2 84.1566 6.01309   3
   0  27   2 76.6298 5.93362   2
   0  27  -2 84.7704 5.85183   2
   0  27  -2 81.9866 5.47307   2
   0  27   2 88.6238 6.75901   2
   1 -27   2 21.4081 2.46726   2
  -1 -27  -2 20.7760 3.99867   2
  -1 -27  -2 16.7008 3.45662   3
   1 -27   2 18.6873 2.93311   3
  -1  27  -2 20.2784 2.48914   2
   1  27   2 15.5200 3.60278   2
  -1  27  -2 21.3453 2.23958   2
   1  27   2 18.3805 3.93551   2
  -2 -27  -2 360.953 17.3145   3
   2 -27   2 390.114 13.7894   3
  -2 -27  -2 383.392 17.6069   2
   2  27   2 376.429 17.7456   2
  -3 -27  -2 205.653 12.8030   2
  -3 -27  -2 213.992 12.7188   3
   3 -27   2 213.022 7.77852   3
   3  27   2 231.726 13.5876   2
   3  27   2 200.738 12.3986   2
  -4 -27  -2 321.588 17.1262   3
  -4 -27  -2 311.468 17.2740   2
   4  27   2 295.341 16.7647   2
   4  27   2 354.572 18.4529   2
  -5 -27  -2 438.591 21.8218   2
   5  27   2 431.486 22.0574   2
   5  27   2 433.452 22.5393   2
  -6 -27  -2 3.80287 5.33678   2
   6  27   2 3.00070 5.25913   2
  -6 -28   2 14.3574 6.34291   2
   6 -28  -2 16.4579 2.45979   3
   6  28  -2 7.44138 5.63599   2
  -5 -28   2 295.159 17.0131   2
   5 -28  -2 292.476 11.1474   3
  -5 -28   2 254.270 16.7774   3
   5  28  -2 276.056 17.5345   2
   5  28  -2 278.705 16.7259   2
  -4 -28   2 60.3550 7.81532   2
  -4 -28   2 69.9144 8.08680   3
   4 -28  -2 54.2689 4.44641   3
   4  28  -2 46.3457 6.78966   2
   4  28  -2 59.8608 8.27444   2
  -3 -28   2 72.3059 7.75089   3
  -3 -28   2 84.8137 8.03892   2
   3 -28  -2 95.6750 5.98428   3
   3  28  -2 83.3356 8.09463   2
  -2 -28   2 315.401 15.2408   2
   2 -28  -2 326.026 11.4282   2
  -2 -28   2 302.486 15.2070   3
   2 -28  -2 336.453 13.8480   3
  -2  28   2 335.875 11.7550   2
   2  28  -2 351.142 16.2003   2
   2  28  -2 305.540 14.9802   2
  -2  28   2 337.138 11.6378   2
   1 -28  -2 70.7570 5.64462   2
  -1 -28   2 70.0063 6.13343   2
  -1 -28   2 71.2807 6.34840   3
  -1  28   2 74.0094 5.71076   2
  -1  28   2 73.7466 5.19909   2
   1  28  -2 81.8643 6.61590   2
   1  28  -2 79.6163 6.18383   2
   0 -28   2 64.7121 5.38810   3
   0 -28  -2 66.3286 5.88312   3
   0 -28   2 54.5287 4.88189   2
   0 -28  -2 54.1124 5.56486   2
   0  28   2 67.8184 6.29031   2
   0  28  -2 63.2020 5.14713   2
   0  28  -2 66.7913 5.00406   2
   0  28   2 58.3771 5.42535   2
   1 -28   2 229.522 10.3284   3
  -1 -28  -2 219.814 12.0175   2
  -1 -28  -2 231.090 12.2535   3
   1 -28   2 230.205 8.62835   2
   1  28   2 231.354 11.9481   2
  -1  28  -2 242.423 8.65842   2
  -1  28  -2 243.227 8.97194   2
   1  28   2 238.992 12.8933   2
  -2 -28  -2 41.4445 5.97807   3
   2 -28   2 46.4162 3.75032   3
  -2 -28  -2 49.3994 6.53310   2
   2  28   2 46.7721 6.55552   2
   2  28   2 49.1077 5.64461   2
   3 -28   2 601.774 18.7540   3
  -3 -28  -2 594.149 24.9820   2
  -3 -28  -2 556.245 24.5197   3
   3  28   2 563.416 25.0178   2
   3  28   2 577.094 24.4731   2
  -4 -28  -2 106.355 9.86513   2
  -4 -28  -2 104.346 10.0842   3
   4  28   2 96.6396 9.92828   2
   4  28   2 117.204 10.5466   2
  -5 -28  -2 128.929 11.8357   2
   5  28   2 152.750 12.8740   2
  -6 -28  -2 242.340 16.7991   2
   6  28   2 217.271 16.6194   2
   6 -29  -2 56.2803 3.94180   3
  -6 -29   2 56.5263 8.97665   2
   6  29  -2 63.9535 8.90999   2
   5 -29  -2 46.8029 3.92322   3
  -5 -29   2 48.6343 7.92802   2
   5  29  -2 26.1829 10.1011   2
   5  29  -2 50.9792 8.46257   2
  -4 -29   2 31.9235 5.81577   3
   4 -29  -2 44.4825 4.11651   3
  -4 -29   2 39.7730 6.60163   2
   4  29  -2 47.9037 7.31695   2
   4  29  -2 29.2066 5.96472   2
  -3 -29   2 267.709 15.0409   2
   3 -29  -2 301.417 12.4288   3
  -3 -29   2 284.793 15.3348   3
   3  29  -2 293.372 15.5841   2
  -2 -29   2 0.16664 2.49575   3
   2 -29  -2 1.59729 1.93285   3
  -2 -29   2 9.91688 3.25988   2
   2  29  -2 -0.3778 2.71497   2
  -2  29   2 2.14975 1.32555   2
  -2  29   2 3.24815 1.40464   2
   2  29  -2 -5.0500 2.33710   2
  -1 -29   2 153.766 9.46942   3
   1 -29  -2 162.113 8.57500   2
   1 -29  -2 159.013 8.87976   3
  -1 -29   2 160.728 9.43736   2
   1  29  -2 160.191 9.13846   2
  -1  29   2 154.087 7.93763   2
  -1  29   2 156.387 8.62762   2
   1  29  -2 151.261 9.21126   2
   0 -29   2 203.186 9.97085   3
   0 -29  -2 175.218 9.90330   2
   0 -29  -2 187.951 10.2937   3
   0 -29   2 178.464 9.16618   2
   0  29   2 193.064 9.75664   2
   0  29  -2 170.811 9.00245   2
   0  29  -2 166.262 8.68522   2
   0  29   2 181.433 10.3745   2
   1 -29   2 47.0594 4.34457   3
   1 -29   2 34.3198 2.97650   2
  -1 -29  -2 35.1642 5.08284   3
  -1 -29  -2 30.8496 4.96850   2
  -1  29  -2 36.6120 2.67367   2
   1  29   2 36.3629 5.38220   2
  -1  29  -2 41.3420 2.97998   2
   1  29   2 34.9381 4.87088   2
  -2 -29  -2 322.464 16.3667   2
   2 -29   2 358.370 13.1354   3
  -2 -29  -2 320.219 16.4138   3
   2  29   2 336.651 16.3217   2
   2  29   2 371.948 17.4065   2
   3 -29   2 5.59075 1.50266   3
  -3 -29  -2 0.89104 3.55560   2
  -3 -29  -2 9.28721 3.90831   3
   3  29   2 7.26743 4.28624   2
   3  29   2 5.12129 3.63947   2
  -4 -29  -2 60.4547 8.58375   3
  -4 -29  -2 75.7085 8.79497   2
   4  29   2 59.1772 8.04238   2
   4  29   2 71.4434 9.05779   2
  -5 -29  -2 62.1161 9.08750   2
   5  29   2 65.5084 9.41140   2
  -5 -30   2 254.864 16.8678   2
   5 -30  -2 292.932 10.9903   3
   5  30  -2 266.750 16.9579   2
   4 -30  -2 357.191 13.7879   3
  -4 -30   2 330.481 18.3271   2
  -4 -30   2 351.279 18.5085   3
   4  30  -2 361.416 18.8682   2
   4  30  -2 335.988 18.2416   2
  -3 -30   2 85.4186 8.31802   3
   3 -30  -2 88.9948 6.03866   3
  -3 -30   2 71.3231 7.64571   2
   3  30  -2 74.7889 7.52521   2
   3  30  -2 89.5458 8.63797   2
  -2 -30   2 233.405 13.2066   3
   2 -30  -2 256.739 11.9025   3
  -2 -30   2 254.475 13.4901   2
   2  30  -2 234.558 12.9743   2
  -2  30   2 247.583 9.00010   2
  -2  30   2 265.624 9.06570   2
   2  30  -2 270.612 13.9199   2
   1 -30  -2 71.0477 5.96887   2
   1 -30  -2 68.3560 5.87011   3
  -1 -30   2 74.1467 6.26914   2
  -1 -30   2 73.6522 6.65721   3
  -1  30   2 80.8512 5.42492   2
   1  30  -2 74.2571 6.38666   2
   1  30  -2 75.6912 6.76312   2
  -1  30   2 76.5787 6.01398   2
   0 -30  -2 265.915 13.1773   2
   0 -30   2 278.045 12.9183   3
   0 -30   2 272.727 12.1157   2
   0 -30  -2 265.890 13.3066   3
   0  30   2 277.225 12.8652   2
   0  30  -2 291.566 12.0205   2
   0  30   2 273.013 13.3951   2
   0  30  -2 279.055 12.2719   2
  -1 -30  -2 487.705 21.6025   3
   1 -30   2 553.869 19.8645   3
  -1 -30  -2 529.885 21.9047   2
  -1  30  -2 525.557 17.0443   2
  -1  30  -2 540.600 16.8936   2
   1  30   2 541.531 22.2972   2
   1  30   2 511.853 21.2835   2
  -2 -30  -2 2.93551 3.56591   2
  -2 -30  -2 0.82734 3.00225   3
   2 -30   2 0.83343 1.48230   3
   2  30   2 3.93930 3.31632   2
   2  30   2 4.34092 3.34198   2
  -3 -30  -2 452.174 21.8400   2
  -3 -30  -2 442.110 21.2885   3
   3 -30   2 498.110 15.7352   3
   3  30   2 485.282 22.2768   2
   3  30   2 420.248 20.8796   2
  -4 -30  -2 165.121 13.9036   3
  -4 -30  -2 156.541 12.8363   2
   4  30   2 177.266 13.2612   2
   4  30   2 206.236 13.9151   2
  -5 -30  -2 139.832 12.6681   2
   5  30   2 139.808 12.7395   2
   5 -31  -2 10.7933 2.11037   3
   5  31  -2 8.83226 4.67929   2
  -4 -31   2 6.01889 6.66885   3
  -4 -31   2 4.39845 4.15419   2
   4 -31  -2 9.43510 2.40817   3
   4  31  -2 4.41818 5.07443   2
   4  31  -2 5.75957 4.42351   2
  -3 -31   2 61.9179 7.50652   3
  -3 -31   2 73.8602 7.52830   2
   3 -31  -2 70.3488 5.58200   3
   3  31  -2 70.8212 8.01439   2
   3  31  -2 70.1464 7.56843   2
   2 -31  -2 44.3510 5.18568   3
  -2 -31   2 47.8246 6.03055   2
  -2 -31   2 35.5081 5.48679   3
   2 -31  -2 50.8104 4.87068   3
   2  31  -2 37.5953 5.55612   2
   2  31  -2 61.5656 6.88772   2
  -1 -31   2 146.349 9.59492   3
   1 -31  -2 160.571 9.24179   3
   1 -31  -2 158.587 8.71908   2
  -1 -31   2 142.220 9.14542   2
   1  31  -2 167.173 9.94946   2
  -1  31   2 167.064 8.43422   2
   1  31  -2 164.852 9.48761   2
  -1  31   2 148.772 8.59424   2
   0 -31   2 107.312 7.34516   3
   0 -31   2 99.3652 6.88505   2
   0 -31  -2 92.4025 7.81122   2
   0 -31  -2 103.879 7.86150   3
   0  31  -2 113.577 6.99794   2
   0  31  -2 94.8910 6.31556   2
   0  31   2 94.3932 7.11144   2
   0  31   2 98.5575 7.70523   2
  -1 -31  -2 19.8401 4.29955   3
  -1 -31  -2 27.4045 5.17885   2
   1 -31   2 27.1864 3.76596   3
   1  31   2 18.7613 4.13007   2
   1  31   2 21.2280 4.76268   2
  -2 -31  -2 5.95633 3.14557   3
  -2 -31  -2 -2.7463 3.21316   2
   2 -31   2 2.88804 1.66622   3
   2  31   2 6.40612 3.25291   2
   2  31   2 3.84531 3.26772   2
   3 -31   2 6.67941 1.62368   3
  -3 -31  -2 2.12325 3.92603   2
   3 -31   2 4.79729 1.72483   3
  -3 -31  -2 -3.3800 3.55059   3
   3  31   2 3.28398 4.66501   2
   3  31   2 3.11750 3.90784   2
  -4 -31  -2 4.13940 4.66023   2
   4  31   2 -12.095 8.07243   2
   4  31   2 0.65516 3.86176   2
   5  31   2 3.26336 4.57062   2
   5 -32  -2 110.764 5.78109   3
   5  32  -2 121.186 11.5850   2
  -4 -32   2 319.396 18.4202   2
   4 -32  -2 308.829 12.7027   3
   4  32  -2 294.178 17.6415   2
   4  32  -2 309.553 17.6187   2
   3 -32  -2 10.2421 2.65078   3
  -3 -32   2 6.29950 4.14421   3
  -3 -32   2 11.2065 4.61111   2
   3  32  -2 -0.0073 3.87210   2
   3  32  -2 14.0809 4.45889   2
  -2 -32   2 626.459 26.5431   3
   2 -32  -2 673.287 24.4681   3
   2 -32  -2 710.067 25.1156   3
  -2 -32   2 657.810 26.5889   2
   2  32  -2 677.508 26.6926   2
   2  32  -2 632.700 26.0048   2
   1 -32  -2 200.394 10.6168   3
   1 -32  -2 189.197 10.7931   3
   1 -32  -2 182.776 9.80988   2
  -1 -32   2 192.801 10.7710   2
  -1 -32   2 173.082 10.7683   3
   1  32  -2 191.794 10.7845   2
  -1  32   2 189.466 9.72663   2
   1  32  -2 188.268 10.5127   2
  -1  32   2 192.614 9.57986   2
   0 -32  -2 435.402 18.6742   2
   0 -32  -2 437.379 19.1776   3
   0 -32   2 430.308 17.3697   2
   0 -32   2 433.354 18.3698   3
   0  32   2 455.598 18.1596   2
   0  32  -2 449.275 17.4911   2
   0  32   2 449.052 19.0405   2
   0  32  -2 445.702 17.0448   2
   1 -32   2 501.586 18.9199   3
  -1 -32  -2 478.963 21.1400   2
  -1 -32  -2 450.690 20.8304   3
   1  32   2 478.020 20.3939   2
   1  32   2 514.095 21.6785   2
  -2 -32  -2 21.1023 4.66900   2
  -2 -32  -2 16.9857 4.28480   3
   2 -32   2 17.9928 2.85440   3
   2  32   2 14.6261 4.15365   2
   2  32   2 18.9796 4.96284   2
  -3 -32  -2 360.985 19.5206   2
   3 -32   2 410.588 14.2395   3
  -3 -32  -2 352.759 19.4255   3
   3 -32   2 423.189 14.1113   3
   3  32   2 421.144 20.9549   2
  -4 -32  -2 18.1135 6.65689   2
   4 -33  -2 1.28444 1.91707   3
   4  33  -2 -2.0077 3.65702   2
  -3 -33   2 12.1449 4.80280   3
   3 -33  -2 8.51600 2.67572   3
   3 -33  -2 9.74673 2.54217   3
  -3 -33   2 5.97787 4.70739   2
   3  33  -2 16.0062 4.96628   2
   3  33  -2 9.59135 4.44481   2
  -2 -33   2 -1.4854 2.99020   3
  -2 -33   2 4.81289 4.02432   2
   2 -33  -2 2.42512 2.32742   3
   2 -33  -2 5.62278 2.55334   3
   2  33  -2 -0.3815 3.29102   2
   2  33  -2 2.43194 3.48030   2
   1 -33  -2 32.1717 4.80691   3
  -1 -33   2 22.9950 4.11639   3
  -1 -33   2 25.8671 4.76422   2
   1 -33  -2 28.7119 4.55307   3
  -1  33   2 26.0104 3.82145   2
   1  33  -2 26.6414 4.40320   2
  -1  33   2 24.8828 3.81041   2
   1  33  -2 24.6814 4.47674   2
   0 -33   2 7.61853 3.02377   3
   0 -33  -2 6.60073 3.09806   3
   0 -33   2 5.28967 3.15004   2
   0 -33  -2 13.2295 3.87938   2
   0  33  -2 5.03214 2.37448   2
   0  33  -2 12.0703 2.94595   2
   0  33   2 7.57951 3.28233   2
   0  33   2 4.21658 2.88631   2
   1 -33   2 9.14233 2.67823   3
  -1 -33  -2 3.40313 3.38739   3
  -1 -33  -2 14.0208 4.26879   2
   1  33   2 10.9417 3.77818   2
   1  33   2 13.1298 3.65988   2
   2 -33   2 5.01538 1.88599   3
  -2 -33  -2 -3.4039 3.50500   2
  -2 -33  -2 -1.9610 3.13225   3
   2  33   2 5.56551 3.53957   2
   2  33   2 2.36782 3.54226   2
  -3 -33  -2 11.4079 5.66498   2
   3 -33   2 9.79478 1.94147   3
   3 -33   2 7.85291 1.97931   3
   3  33   2 7.45494 4.43077   2
   4  33   2 11.9101 5.10197   2
   4 -34  -2 182.892 9.03645   3
   4 -34  -2 183.630 8.92222   3
   4  34  -2 202.358 14.3839   2
   3 -34  -2 113.393 7.31071   3
   3 -34  -2 113.359 7.47153   3
   3  34  -2 110.078 10.1008   2
   3  34  -2 129.512 11.2092   2
   2 -34  -2 376.960 15.9560   3
   2 -34  -2 382.534 16.1796   3
  -2 -34   2 350.077 17.7342   3
   2  34  -2 348.078 17.3973   2
   2  34  -2 344.968 17.3653   2
  -1 -34   2 142.428 9.70914   3
   1 -34  -2 138.001 9.14228   3
  -1 -34   2 133.572 9.81277   2
   1 -34  -2 148.828 9.61862   3
   1  34  -2 151.429 9.62945   2
   1  34  -2 135.898 9.02917   2
  -1  34   2 146.021 8.09562   2
  -1  34   2 145.018 8.13960   2
   0 -34  -2 201.781 11.7312   3
   0 -34  -2 203.442 12.1389   2
   0 -34   2 200.366 11.1836   3
   0  34  -2 223.165 10.3884   2
   0  34   2 204.564 11.6360   2
   0  34   2 199.174 10.8747   2
   0  34  -2 202.865 10.0157   2
  -1 -34  -2 213.257 12.7926   3
  -1 -34  -2 215.722 13.3130   2
   1 -34   2 239.438 11.4398   3
   1  34   2 231.987 13.1218   2
   1  34   2 221.571 13.2222   2
   2 -34   2 -2.8182 1.90419   3
  -2 -34  -2 0.64575 3.77346   3
   2  34   2 1.06697 3.37008   2
   2  34   2 -2.8000 3.76779   2
   3 -34   2 271.706 10.5031   3
   3 -34   2 283.453 10.8535   3
   3  34   2 257.838 16.1445   2
   4  34   2 130.063 12.1892   2
   3 -35  -2 148.443 8.66613   3
   3 -35  -2 154.519 8.85585   3
   3  35  -2 155.952 11.6642   2
   3  35  -2 120.686 12.7795   2
   2 -35  -2 9.10117 3.07529   3
  -2 -35   2 17.3165 5.89657   3
   2 -35  -2 13.6320 3.40545   3
   2  35  -2 8.72625 4.29058   2
   2  35  -2 13.2863 4.10005   2
   1 -35  -2 59.4960 6.45070   3
  -1 -35   2 36.8397 5.50532   3
   1 -35  -2 50.4670 5.86150   3
  -1  35   2 46.4981 4.77077   2
  -1  35   2 50.3464 4.82864   2
   1  35  -2 45.2476 5.73019   2
   1  35  -2 37.3475 5.36147   2
   0 -35  -2 6.95599 3.57748   3
   0 -35   2 14.1810 3.39558   3
   0  35  -2 18.3794 3.11630   2
   0  35   2 13.7075 3.73754   2
   0  35  -2 13.2002 3.16915   2
   0  35   2 14.8562 3.64321   2
   1 -35   2 95.7997 7.07353   3
  -1 -35  -2 91.5391 8.75971   3
   1  35   2 82.5001 8.51938   2
   1  35   2 96.9079 8.67234   2
   2 -35   2 16.9349 3.16813   3
   2  35   2 12.1571 4.33498   2
   2  35   2 14.2967 5.25856   2
   3 -35   2 16.2664 2.64323   3
   3 -35   2 16.4111 2.50125   3
   3  35   2 14.3458 5.25316   2
   3 -36  -2 103.673 7.11413   3
   3 -36  -2 84.5097 6.71581   3
   3  36  -2 77.6101 8.81117   2
   2 -36  -2 180.647 10.3643   3
   2 -36  -2 150.270 9.75559   3
   2  36  -2 176.359 12.1100   2
   2  36  -2 140.975 11.2932   2
   1 -36  -2 58.8525 6.72424   3
  -1 -36   2 66.0982 7.23026   3
   1 -36  -2 68.9826 6.81663   3
  -1  36   2 64.9693 5.16007   2
   1  36  -2 64.5829 6.53162   2
  -1  36   2 61.0786 5.41336   2
   1  36  -2 69.0844 7.07407   2
   0 -36  -2 32.3168 5.47561   3
   0 -36   2 26.0518 4.67593   3
   0  36  -2 30.6507 4.01463   2
   0  36   2 41.9522 5.53341   2
   0  36   2 36.7327 5.11444   2
   0  36  -2 44.3492 4.78538   2
   1 -36   2 152.271 9.46453   3
   1  36   2 183.510 11.8641   2
   1  36   2 175.974 11.5370   2
   2 -36   2 6.49242 2.74478   3
   2  36   2 4.72647 3.82885   2
   2  36   2 -2.2360 5.24368   2
   2 -37  -2 9.69678 3.48498   3
   2 -37  -2 4.24127 2.79999   3
   2  37  -2 1.77740 3.66875   2
   2  37  -2 8.56351 5.07159   2
   1 -37  -2 57.8428 6.70650   3
   1 -37  -2 58.7267 6.89194   3
  -1  37   2 57.9569 5.14460   2
  -1  37   2 62.6253 4.94131   2
   1  37  -2 55.5503 7.00297   2
   1  37  -2 59.7171 6.30195   2
   0 -37  -2 63.1457 7.51049   3
   0 -37   2 61.0437 7.00716   3
   0  37  -2 64.0671 5.47341   2
   0  37   2 73.7977 7.88641   2
   0  37  -2 71.0238 5.79469   2
   0  37   2 62.8523 7.04234   2
   1 -37   2 -0.3761 2.69561   3
   1  37   2 -0.4924 3.36766   2
   1  37   2 -0.7361 4.22504   2
   2 -37   2 231.563 10.9395   3
   2  37   2 207.315 14.1294   2
   1 -38  -2 2.62990 3.17019   3
   1  38  -2 -1.4930 3.26034   2
   1  38  -2 4.05730 4.15144   2
  -1  38   2 2.41838 2.01261   2
  -1  38   2 3.68730 2.20673   2
   0 -38  -2 110.879 9.39835   3
   0  38   2 103.703 8.61700   2
   0  38   2 99.7094 8.74267   2
   0  38  -2 112.621 6.65170   2
   0  38  -2 98.5854 6.23207   2
  -9   0   3 -12.310 4.45290   2
   9   0  -3 1.39646 3.45127   3
  -9   0   3 0.64791 3.50734   2
   8   0  -3 -1.7957 3.08652   2
  -8   0   3 7.66442 3.73398   2
   8   0  -3 -1.3451 2.45096   3
  -8   0   3 0.66635 2.82454   2
   7   0  -3 3.70994 2.73842   3
  -7   0   3 -1.0954 2.75796   2
   7   0  -3 -0.2835 2.30311   2
   6   0  -3 -0.3164 2.41276   2
  -6   0   3 1.57314 1.80878   3
  -6   0   3 0.97845 2.58789   2
   6   0  -3 2.74677 2.59325   2
  -5   0   3 2.61273 1.67750   3
   5   0  -3 2.24296 2.04166   3
  -5   0   3 1.79261 2.12490   2
   5   0  -3 3.40247 2.22340   2
  -5   0   3 5.45374 2.63579   2
   5   0  -3 2.65263 2.29024   2
   4   0  -3 1.30743 1.63522   2
  -4   0   3 1.10148 1.29597   3
   4   0  -3 0.94373 1.65877   3
  -4   0   3 0.37100 1.67513   2
  -4   0   3 0.31755 1.45678   2
   4   0  -3 -0.3592 1.36235   2
  -3   0   3 2.39079 1.90320   2
  -3   0   3 2.54829 1.80809   2
   3   0  -3 0.87843 1.65126   2
   3   0  -3 2.78149 1.60235   3
   3   0  -3 2.02595 1.82950   2
  -3   0   3 1.63723 1.26287   3
   2   0  -3 1.47045 1.18432   3
  -2   0   3 1.33241 1.24055   2
   2   0  -3 2.75781 1.37773   2
  -2   0   3 1.69332 1.13354   3
  -2   0   3 1.90356 1.38363   2
   2   0  -3 0.82521 1.25567   2
   1   0  -3 2.59578 1.36955   2
  -1   0   3 -0.5434 1.07469   2
   1   0  -3 0.76415 1.19157   2
  -1   0   3 1.50876 0.98499   3
  -1   0   3 1.14922 1.35985   2
   1   0  -3 -0.5311 1.02482   3
   0   0   3 0.77543 1.20028   2
   0   0  -3 1.38450 1.19693   2
   0   0  -3 1.55967 1.03332   3
   0   0   3 1.98401 0.97734   3
   0   0   3 2.77635 1.42845   2
   0   0  -3 1.51666 1.14641   2
   1   0   3 1.42440 1.28569   2
   1   0   3 1.42737 1.28269   2
   1   0   3 1.01329 0.91376   3
  -1   0  -3 1.09125 1.10280   2
  -2   0  -3 0.44217 1.14165   3
   2   0   3 1.10185 1.41144   2
  -2   0  -3 1.39987 1.21826   3
   2   0   3 -0.4005 1.34769   2
  -2   0  -3 1.18406 1.41532   2
  -3   0  -3 0.48321 1.16334   3
  -3   0  -3 0.25089 0.50486   2
  -3   0  -3 -0.5944 1.33912   2
   3   0   3 0.55448 1.51752   2
   3   0   3 -0.0284 1.52307   2
  -3   0  -3 -0.3755 1.07237   3
   4   0   3 6.07019 2.30519   2
  -4   0  -3 1.56786 1.37391   3
  -4   0  -3 -0.3507 1.27710   3
   4   0   3 6.89221 2.18680   2
  -4   0  -3 3.27153 1.48429   2
  -4   0  -3 0.55165 1.57569   2
   5   0   3 5.25066 2.50211   2
  -5   0  -3 4.10674 2.39911   2
   5   0   3 -0.1744 2.35711   2
  -5   0  -3 7.40928 2.71285   2
  -5   0  -3 1.42496 1.72174   3
  -5   0  -3 -1.2600 1.38636   3
  -6   0  -3 2.18247 2.52760   2
  -6   0  -3 -0.7500 2.31104   2
   6   0   3 2.41722 2.51637   2
  -6   0  -3 -0.0341 1.58746   3
   7   0   3 -4.6150 2.86688   2
  -7   0  -3 2.13128 2.94619   2
  -7   0  -3 -0.8552 2.82161   2
  -7   0  -3 0.83079 2.15184   3
  -8   0  -3 0.74156 3.54358   3
   8   0   3 -8.5768 3.42505   2
  -8   0  -3 -6.0945 3.56223   2
  -8   0  -3 1.98874 3.24498   2
  -9  -1   3 98.1521 9.80203   2
  -9  -1   3 87.4958 11.1633   2
   9  -1  -3 96.4360 9.36327   3
  -9   1   3 94.9262 9.04508   2
   9   1  -3 94.3805 9.75468   3
  -9   1   3 106.498 10.4091   2
  -8  -1   3 520.378 22.0821   2
   8  -1  -3 461.393 20.7870   2
   8  -1  -3 477.789 21.4434   3
   8   1  -3 442.848 20.8445   2
  -8   1   3 481.703 21.2608   2
   8   1  -3 453.136 21.3164   3
  -8   1   3 458.365 20.6550   2
   7  -1  -3 3.34638 2.49074   3
  -7  -1   3 1.93704 2.69403   2
  -7  -1   3 2.16593 2.87094   2
   7  -1  -3 4.96922 2.77035   2
   7   1  -3 1.06578 2.86166   2
  -7   1   3 4.41574 3.02245   2
   7   1  -3 0.93462 2.27025   3
  -7   1   3 2.63243 2.08396   2
  -6  -1   3 1130.46 39.3158   2
   6  -1  -3 1147.41 39.2484   3
  -6  -1   3 1114.12 38.0999   3
   6  -1  -3 1207.09 39.3645   2
  -6  -1   3 1128.83 39.6807   2
   6  -1  -3 1176.25 39.3928   2
   6   1  -3 1152.75 39.4812   2
   6   1  -3 1104.50 39.4049   2
  -6   1   3 1145.92 39.4352   2
  -6   1   3 1119.98 37.6549   3
   6   1  -3 1203.42 39.8238   3
   5  -1  -3 1785.31 59.2092   2
   5  -1  -3 1971.63 59.7434   3
  -5  -1   3 1822.38 59.8224   2
   5  -1  -3 1879.94 59.5731   2
  -5  -1   3 1927.64 59.8424   2
  -5  -1   3 1852.02 58.8493   3
   5   1  -3 1954.27 59.9031   3
   5   1  -3 1717.47 59.3066   2
  -5   1   3 1931.69 59.8009   2
   5   1  -3 1889.99 59.9367   2
  -5   1   3 1920.42 58.5593   3
   4  -1  -3 251.765 11.0160   2
  -4  -1   3 283.209 11.6544   2
  -4  -1   3 253.757 10.6952   3
  -4  -1   3 264.434 11.2845   2
   4  -1  -3 295.719 11.3926   3
   4  -1  -3 244.670 10.9202   2
   4   1  -3 260.625 11.3627   2
   4   1  -3 229.585 10.9238   2
  -4   1   3 256.442 10.4526   3
  -4   1   3 269.229 11.2737   2
   4   1  -3 256.986 11.1468   3
   3  -1  -3 3054.54 96.6521   2
  -3  -1   3 3201.84 97.1773   2
  -3  -1   3 3324.80 96.7186   3
  -3  -1   3 3250.60 97.0196   2
   3  -1  -3 3288.16 96.7887   3
   3  -1  -3 3224.95 96.8882   2
   3   1  -3 3277.43 96.9605   3
  -3   1   3 3254.58 97.0628   2
   3   1  -3 3087.75 96.9080   2
  -3   1   3 3362.36 96.5010   3
   3   1  -3 3302.70 97.1736   2
  -3   1   3 3012.75 96.9341   2
  -2  -1   3 270.397 10.1498   2
   2  -1  -3 273.555 9.83440   3
  -2  -1   3 263.087 9.77130   3
   2  -1  -3 254.743 9.78600   2
   2  -1  -3 256.580 9.83153   2
  -2  -1   3 277.129 10.1120   2
   2   1  -3 262.714 10.0766   2
  -2   1   3 255.775 9.86735   2
  -2   1   3 253.322 9.76450   2
  -2   1   3 262.321 9.62137   3
   2   1  -3 256.715 9.83637   3
   2   1  -3 263.024 9.98284   2
   1  -1  -3 1634.27 51.0791   3
   1  -1  -3 1710.77 51.3251   2
  -1  -1   3 1734.22 51.1647   3
   1  -1  -3 1671.22 51.2190   2
  -1  -1   3 1747.26 51.3935   2
  -1  -1   3 1659.46 51.2169   2
  -1   1   3 1692.14 51.0595   3
   1   1  -3 1722.31 51.3187   2
  -1   1   3 1725.89 51.2658   2
  -1   1   3 1713.76 51.3228   2
   1   1  -3 1653.72 51.1048   3
   0  -1   3 847.973 26.3723   2
   0  -1   3 861.041 26.3690   2
   0  -1  -3 841.967 26.5230   2
   0  -1   3 829.154 26.0987   3
   0  -1  -3 844.648 26.4996   2
   0  -1  -3 831.131 26.2046   3
   0   1   3 853.743 26.5002   2
   0   1  -3 850.101 26.3245   2
   0   1  -3 836.110 26.3679   2
   0   1   3 849.701 26.2499   3
   0   1   3 866.993 26.6166   2
  -1  -1  -3 5.70429 1.11248   3
   1  -1   3 0.10759 0.83703   3
  -1  -1  -3 1.20184 1.32786   2
   1  -1   3 2.95600 1.31483   2
  -1  -1  -3 2.59005 1.34256   2
   1  -1   3 0.52233 1.11627   2
   1   1   3 -0.0656 1.10840   2
  -1   1  -3 3.30247 1.24134   2
   1   1   3 2.17593 1.03066   3
   1   1   3 0.76414 1.18264   2
   2  -1   3 2498.37 74.2747   2
  -2  -1  -3 2435.87 74.4710   2
  -2  -1  -3 2534.37 74.2173   3
   2  -1   3 2496.19 74.2131   2
  -2   1  -3 2409.55 73.6591   3
  -2   1  -3 2440.57 73.6628   3
   2   1   3 2458.68 74.5494   2
  -2   1  -3 2423.78 74.1491   2
   2   1   3 2498.18 74.5455   2
   3  -1   3 2128.34 65.2022   2
   3  -1   3 2069.79 65.1385   2
  -3  -1  -3 2128.43 65.5142   2
  -3  -1  -3 2161.03 64.9204   3
  -3  -1  -3 2009.58 64.9628   3
  -3   1  -3 2228.19 65.3205   2
   3   1   3 2057.01 65.4562   2
  -3   1  -3 2103.56 64.3460   3
  -3   1  -3 2191.13 64.4792   3
   3   1   3 2201.34 65.6502   2
  -3   1  -3 2152.25 65.2107   2
  -4  -1  -3 475.617 18.3746   2
   4  -1   3 501.072 18.2984   2
  -4  -1  -3 504.640 17.7339   3
  -4  -1  -3 503.912 17.7081   3
   4  -1   3 474.356 18.0952   2
  -4   1  -3 485.015 18.1344   2
  -4   1  -3 490.512 17.0949   3
  -4   1  -3 501.657 17.2353   3
   4   1   3 502.279 18.5871   2
  -4   1  -3 482.531 18.1087   2
   4   1   3 510.519 18.7076   2
  -5  -1  -3 2395.49 75.0441   2
   5  -1   3 2410.10 74.6560   2
  -5  -1  -3 2302.90 73.3978   3
   5  -1   3 2391.05 74.6129   2
  -5  -1  -3 2337.32 73.5163   3
  -5   1  -3 2375.97 74.5186   2
  -5   1  -3 2415.55 74.6296   2
  -5   1  -3 2377.83 72.8533   3
  -5   1  -3 2409.11 72.9900   3
   5   1   3 2417.15 75.0418   2
   5   1   3 2439.81 75.0764   2
   6  -1   3 387.520 16.7740   2
  -6  -1  -3 399.826 17.3039   2
  -6  -1  -3 375.232 15.4002   3
  -6   1  -3 404.319 16.9864   2
   6   1   3 387.598 17.1446   2
  -6   1  -3 385.630 16.6026   2
  -6   1  -3 389.617 14.8374   3
  -7  -1  -3 739.993 28.8329   2
  -7  -1  -3 769.391 29.2793   2
   7  -1   3 764.850 28.8719   2
  -7  -1  -3 751.183 26.6397   3
  -7   1  -3 728.686 25.4629   3
  -7   1  -3 780.564 28.8687   2
   7   1   3 719.050 28.8003   2
  -7   1  -3 776.728 28.8378   2
   8  -1   3 285.915 15.7210   2
  -8  -1  -3 339.626 16.8000   2
  -8  -1  -3 309.870 16.4410   2
  -8  -1  -3 305.664 13.5474   3
  -8   1  -3 296.465 16.1078   2
   8   1   3 299.455 16.1856   2
  -8   1  -3 342.705 16.4845   2
   9  -2  -3 9.54601 4.61760   3
  -9  -2   3 11.3015 4.77906   2
  -9   2   3 3.54363 3.91812   2
   9   2  -3 10.2422 4.61889   3
  -9   2   3 6.56558 5.07366   2
  -8  -2   3 37.1721 6.21910   2
   8  -2  -3 28.0226 5.27619   2
  -8  -2   3 38.5770 6.04387   2
   8  -2  -3 30.4989 5.46497   3
  -8   2   3 29.9953 5.52745   2
   8   2  -3 36.0598 6.48049   3
   8   2  -3 32.3017 5.63262   2
  -8   2   3 29.5168 5.27424   2
   7  -2  -3 32.8365 5.25433   3
  -7  -2   3 25.4595 4.89816   2
  -7  -2   3 29.9943 5.14296   2
   7  -2  -3 25.0268 4.42568   2
  -7   2   3 29.0097 4.88629   2
   7   2  -3 32.4990 5.24133   2
   7   2  -3 32.2769 5.44356   3
  -7   2   3 31.7383 4.82589   2
   6  -2  -3 167.840 9.71989   3
  -6  -2   3 183.800 10.2823   2
   6  -2  -3 157.428 9.49331   2
   6  -2  -3 165.624 9.43518   2
  -6  -2   3 174.901 9.24301   3
  -6  -2   3 170.724 10.3312   2
  -6   2   3 169.766 9.83669   2
  -6   2   3 185.223 9.59226   2
   6   2  -3 175.380 10.1087   3
   6   2  -3 147.961 9.68883   2
  -6   2   3 166.087 8.28223   3
   6   2  -3 166.827 10.0189   2
  -5  -2   3 154.251 8.81596   2
  -5  -2   3 147.424 8.83139   2
  -5  -2   3 153.069 8.17642   3
   5  -2  -3 165.297 8.58399   3
   5  -2  -3 155.109 8.48629   2
   5  -2  -3 147.467 8.23749   2
  -5   2   3 153.893 8.47143   2
   5   2  -3 151.567 8.72740   3
   5   2  -3 174.714 9.20884   2
   5   2  -3 145.787 8.59883   2
  -5   2   3 154.601 7.53904   3
  -4  -2   3 949.626 31.4747   2
  -4  -2   3 967.296 31.7648   2
   4  -2  -3 916.505 31.0029   2
  -4  -2   3 948.539 30.9728   3
   4  -2  -3 931.514 30.9570   3
   4   2  -3 971.404 31.4971   3
  -4   2   3 937.038 30.3091   3
   4   2  -3 949.365 31.5770   2
   4   2  -3 885.387 31.2350   2
  -4   2   3 932.574 31.0786   2
   3  -2  -3 163.968 7.25010   3
  -3  -2   3 163.501 7.66076   2
  -3  -2   3 157.228 7.61151   2
  -3  -2   3 143.725 7.05674   3
   3  -2  -3 155.913 7.09051   2
   3  -2  -3 152.816 7.21581   2
  -3   2   3 157.730 7.36315   2
  -3   2   3 154.809 6.77445   3
   3   2  -3 161.562 7.68988   2
   3   2  -3 144.092 7.44687   2
   3   2  -3 152.477 7.36168   3
   2  -2  -3 199.627 7.75356   2
   2  -2  -3 192.726 7.75540   2
  -2  -2   3 179.890 7.65574   3
   2  -2  -3 194.789 7.68276   3
  -2  -2   3 191.624 8.07146   2
  -2  -2   3 199.054 7.99045   2
  -2   2   3 191.380 7.45222   3
   2   2  -3 186.660 7.90822   2
   2   2  -3 195.080 7.85603   3
   2   2  -3 191.717 8.05241   2
  -2   2   3 185.304 7.67409   2
   1  -2  -3 1045.00 32.0675   2
  -1  -2   3 1034.67 31.9348   3
   1  -2  -3 1039.98 31.9341   3
  -1  -2   3 1075.78 32.1415   2
   1  -2  -3 1012.41 32.0594   2
  -1  -2   3 1002.04 32.0848   2
   1   2  -3 1033.42 31.9125   3
   1   2  -3 1050.91 32.1069   2
  -1   2   3 1037.11 32.1227   2
  -1   2   3 1034.69 32.0314   2
   1   2  -3 1044.21 32.1078   2
  -1   2   3 1026.17 31.8093   3
   0  -2   3 1928.11 57.1394   2
   0  -2  -3 1930.26 57.4917   2
   0  -2  -3 1831.41 57.0923   3
   0  -2  -3 1946.43 57.4680   2
   0   2   3 1928.39 57.1776   3
   0   2   3 1920.96 57.4689   2
   0   2  -3 1842.97 57.0359   2
   0   2   3 1917.78 57.5169   2
  -1  -2  -3 95.4181 4.88293   2
  -1  -2  -3 95.6405 4.55646   3
   1  -2   3 91.0527 4.20767   3
   1  -2   3 95.2734 4.45964   2
   1  -2   3 96.1866 4.43581   2
  -1  -2  -3 93.9966 4.81161   2
  -1   2  -3 93.2196 4.37728   2
  -1   2  -3 94.9294 4.05750   3
   1   2   3 94.1517 4.70043   2
   1   2   3 97.7268 4.91668   2
   2  -2   3 36.7428 3.00982   2
  -2  -2  -3 41.6399 3.71902   2
  -2  -2  -3 30.5754 2.77840   3
  -2  -2  -3 40.9395 3.40846   2
   2  -2   3 38.0323 3.07947   2
  -2  -2  -3 41.5286 3.31409   3
  -2   2  -3 39.7265 2.64271   3
  -2   2  -3 36.8380 3.01535   2
   2   2   3 41.1876 3.63306   2
  -2   2  -3 41.4736 3.16746   2
   2   2   3 39.7074 3.66614   2
  -2   2  -3 42.3795 2.70613   3
  -3  -2  -3 83.7897 4.99297   3
   3  -2   3 79.9433 4.89752   2
   3  -2   3 88.2016 5.13951   2
  -3  -2  -3 90.3108 5.56837   2
  -3  -2  -3 78.1995 5.47456   2
  -3   2  -3 90.8492 5.16161   2
  -3   2  -3 89.4043 5.05331   2
   3   2   3 82.5385 5.27473   2
   3   2   3 85.0859 5.51684   2
  -3   2  -3 88.6542 4.35965   3
  -3   2  -3 82.1120 4.30394   3
  -4  -2  -3 678.930 22.7331   3
  -4  -2  -3 639.182 23.4809   2
   4  -2   3 643.724 22.7350   2
  -4  -2  -3 642.205 23.4173   2
   4  -2   3 669.932 22.8504   2
  -4  -2  -3 643.140 22.5497   3
  -4   2  -3 625.803 22.6494   2
  -4   2  -3 669.439 22.8391   2
   4   2   3 661.229 23.4993   2
  -4   2  -3 658.828 21.6035   3
   4   2   3 663.995 23.5078   2
  -4   2  -3 653.720 21.5145   3
  -5  -2  -3 218.723 10.3275   3
  -5  -2  -3 220.980 11.4111   2
   5  -2   3 227.512 10.7725   2
  -5  -2  -3 206.809 10.1477   3
   5  -2   3 234.572 10.9052   2
   5   2   3 226.547 11.3559   2
  -5   2  -3 229.291 9.39593   3
  -5   2  -3 236.041 10.9219   2
  -5   2  -3 237.653 10.9133   2
  -5   2  -3 223.839 9.27966   3
   5   2   3 223.672 11.3615   2
  -6  -2  -3 216.012 10.8579   3
  -6  -2  -3 242.607 12.6422   2
   6  -2   3 243.212 11.9253   2
  -6   2  -3 260.562 12.2510   2
  -6   2  -3 241.651 9.92851   3
  -6   2  -3 240.734 11.9174   2
   6   2   3 224.488 12.2100   2
   7  -2   3 51.8114 6.50476   2
  -7  -2  -3 53.7841 6.63781   2
  -7  -2  -3 46.9452 5.18385   3
  -7   2  -3 63.5696 6.50542   2
   7   2   3 55.1963 6.62036   2
  -7   2  -3 51.1783 4.14924   3
  -7   2  -3 61.9218 6.28116   2
   8  -2   3 48.3744 6.53393   2
  -8  -2  -3 49.3896 7.04292   2
  -8  -2  -3 37.3755 5.19308   3
  -8  -2  -3 60.8983 7.44184   2
  -8   2  -3 39.7702 6.22126   2
  -8   2  -3 40.0376 6.21975   2
   8   2   3 46.0420 6.90298   2
  -9  -3   3 378.320 19.7564   2
   9  -3  -3 353.416 18.8521   3
  -9   3   3 370.393 18.3906   2
  -9   3   3 387.881 19.4848   2
   9   3  -3 361.291 19.6639   3
  -8  -3   3 611.950 26.5436   2
  -8  -3   3 642.675 27.0340   2
   8  -3  -3 614.514 25.5545   2
   8  -3  -3 683.738 26.7615   3
  -8   3   3 588.159 25.1177   2
   8   3  -3 626.654 26.5502   2
   8   3  -3 652.493 27.0597   3
  -8   3   3 663.065 26.2021   2
   7  -3  -3 69.0187 6.61249   2
  -7  -3   3 72.5404 7.50959   2
   7  -3  -3 62.1853 6.53696   3
  -7  -3   3 80.9398 7.34143   2
  -7   3   3 62.6268 6.59455   2
   7   3  -3 70.3298 7.14182   3
  -7   3   3 64.1136 6.47089   2
   7   3  -3 63.5022 6.98913   2
   6  -3  -3 478.487 19.2334   2
  -6  -3   3 476.507 18.8957   3
  -6  -3   3 470.562 19.7296   2
   6  -3  -3 473.004 18.9888   2
   6  -3  -3 503.469 19.5061   3
  -6   3   3 488.111 19.0925   2
   6   3  -3 480.886 19.8959   2
  -6   3   3 475.242 17.5202   3
  -6   3   3 477.202 19.3403   2
   6   3  -3 491.773 19.9520   3
   6   3  -3 471.200 19.7845   2
   5  -3  -3 416.055 16.1635   3
  -5  -3   3 396.919 16.8060   2
  -5  -3   3 418.923 16.7983   2
  -5  -3   3 400.112 15.9941   3
   5  -3  -3 411.511 16.1366   2
   5  -3  -3 377.646 15.7146   2
   5   3  -3 404.892 16.7062   2
   5   3  -3 414.588 16.6704   3
  -5   3   3 389.832 14.8598   3
  -5   3   3 409.670 15.9640   2
  -5   3   3 414.279 16.1903   2
   5   3  -3 418.258 16.9190   2
  -4  -3   3 188.720 9.22259   2
  -4  -3   3 171.824 8.51380   3
   4  -3  -3 182.927 8.53620   3
   4  -3  -3 194.327 8.73920   2
   4  -3  -3 179.848 8.52552   2
  -4  -3   3 190.484 9.11207   2
  -4   3   3 181.149 8.37195   2
   4   3  -3 185.532 9.05645   3
   4   3  -3 186.319 9.14782   2
   4   3  -3 179.812 9.12664   2
  -4   3   3 180.827 7.88197   3
  -4   3   3 190.749 8.74975   2
  -3  -3   3 669.937 22.4378   2
  -3  -3   3 642.730 22.4707   2
   3  -3  -3 619.244 21.6789   2
  -3  -3   3 645.312 22.0084   3
   3  -3  -3 671.517 21.8375   3
   3  -3  -3 677.689 21.9958   2
  -3   3   3 651.125 21.3128   3
  -3   3   3 666.522 22.0378   2
   3   3  -3 657.561 22.2743   3
   3   3  -3 643.318 22.3637   2
   3   3  -3 650.502 22.4585   2
   2  -3  -3 1015.09 31.6677   2
  -2  -3   3 1031.90 32.0842   2
  -2  -3   3 979.333 32.1301   2
  -2  -3   3 936.781 31.6404   3
   2  -3  -3 1022.26 31.5702   3
   2  -3  -3 1037.05 31.6444   2
   2   3  -3 989.434 32.0219   2
   2   3  -3 1008.29 32.0915   2
  -2   3   3 1028.83 31.3220   3
  -2   3   3 1027.00 31.7336   2
   2   3  -3 1038.12 31.9542   3
  -1  -3   3 979.808 30.3785   2
   1  -3  -3 982.174 30.1226   3
  -1  -3   3 991.853 30.3237   2
   1  -3  -3 1017.30 30.3392   2
   1  -3  -3 983.045 30.3225   2
  -1  -3   3 971.391 30.1433   3
  -1   3   3 978.773 30.3481   2
  -1   3   3 924.851 30.2874   2
   1   3  -3 987.372 30.3463   2
  -1   3   3 973.571 29.9744   3
   1   3  -3 957.021 30.3157   2
   1   3  -3 936.683 30.0595   3
   0  -3  -3 9999.99 303.404   1
  -1  -3  -3 58.9788 3.86477   2
   1  -3   3 61.9317 3.35148   2
  -1  -3  -3 57.5878 3.57284   3
   1  -3   3 59.4037 3.28240   2
   1  -3   3 56.7432 3.10017   3
  -1  -3  -3 63.3767 3.99166   2
   1   3   3 59.9622 3.78072   2
  -1   3  -3 65.1337 3.41623   2
  -1   3  -3 60.6924 3.33688   2
   1   3   3 63.1100 3.79772   2
  -1   3  -3 61.3607 2.87555   3
   2  -3   3 4029.16 117.179   2
  -2  -3  -3 3918.01 117.697   3
   2  -3   3 3781.53 117.076   2
  -2  -3  -3 4148.98 118.323   2
  -2  -3  -3 3855.75 118.038   2
  -2  -3  -3 4103.34 117.906   3
   2   3   3 3897.46 118.130   2
  -2   3  -3 3878.01 117.105   2
  -2   3  -3 3960.75 116.396   3
   2   3   3 4044.75 118.157   2
  -2   3  -3 3855.22 116.407   3
  -3  -3  -3 554.457 19.5345   2
  -3  -3  -3 542.207 18.9338   3
   3  -3   3 511.503 18.3431   2
  -3  -3  -3 530.913 18.8154   3
  -3  -3  -3 571.338 19.6395   2
  -3   3  -3 534.059 17.4940   3
  -3   3  -3 546.749 18.4801   2
   3   3   3 519.187 19.3109   2
  -3   3  -3 532.484 17.4407   3
   3   3   3 565.720 19.6019   2
  -3   3  -3 554.277 18.5709   2
   4  -3   3 929.886 30.1459   2
  -4  -3  -3 874.921 31.0079   2
  -4  -3  -3 932.488 31.1732   2
  -4  -3  -3 902.705 30.2919   3
   4  -3   3 858.057 29.8913   2
  -4   3  -3 908.986 28.6488   3
   4   3   3 931.856 31.2650   2
  -4   3  -3 914.230 28.5952   3
  -4   3  -3 929.174 30.1423   2
  -4   3  -3 906.151 30.0027   2
   4   3   3 910.575 31.1234   2
  -5  -3  -3 816.165 28.5130   3
  -5  -3  -3 825.878 28.5439   3
  -5  -3  -3 858.687 29.8856   2
   5  -3   3 827.340 28.5897   2
   5  -3   3 854.158 28.7697   2
  -5  -3  -3 798.415 29.5438   2
  -5   3  -3 835.089 28.5884   2
  -5   3  -3 829.063 28.6369   2
   5   3   3 850.326 29.8602   2
  -5   3  -3 838.632 26.6785   3
  -5   3  -3 797.925 26.4845   3
   5   3   3 821.259 29.6651   2
  -6  -3  -3 44.9117 5.91405   2
  -6  -3  -3 61.6728 6.18253   2
  -6  -3  -3 48.3335 4.93725   3
   6  -3   3 52.0518 5.50116   2
  -6   3  -3 54.8997 5.40249   2
   6   3   3 34.2611 8.00032   2
  -6   3  -3 52.7915 5.62096   2
   6   3   3 50.8818 5.79478   2
  -6   3  -3 53.2774 3.72220   3
   7  -3   3 80.0035 7.21642   2
  -7  -3  -3 81.7954 7.87774   2
  -7  -3  -3 65.2108 6.31393   3
  -7   3  -3 82.1261 4.18490   3
  -7   3  -3 85.0634 7.19587   2
   7   3   3 78.5552 7.64010   2
  -7   3  -3 83.9582 7.30986   2
  -8  -3  -3 189.506 11.2163   3
  -8  -3  -3 210.414 13.2377   2
   8  -3   3 196.775 12.3682   2
  -8   3  -3 216.606 12.6469   2
  -8   3  -3 212.039 12.3693   2
   8   3   3 208.188 13.3121   2
  -9  -4   3 93.2099 9.79123   2
   9  -4  -3 95.1220 9.51504   3
  -9   4   3 110.432 9.35359   2
  -9   4   3 83.6381 9.62907   2
   9   4  -3 92.6711 10.0151   3
  -8  -4   3 48.7676 7.18015   2
  -8  -4   3 41.3973 6.74288   2
   8  -4  -3 46.5698 6.37803   2
   8  -4  -3 60.8664 7.09235   3
   8   4  -3 29.9021 5.30417   3
  -8   4   3 54.1854 6.57378   2
  -8   4   3 47.9711 6.21710   2
  -8   4   3 38.4474 4.02126   3
   8   4  -3 36.5182 6.42229   2
   7  -4  -3 303.920 14.9324   2
  -7  -4   3 351.622 16.4623   2
   7  -4  -3 336.593 15.8674   3
  -7  -4   3 331.737 16.7011   2
   7   4  -3 340.151 16.5998   3
  -7   4   3 338.765 15.3512   2
  -7   4   3 363.187 15.9636   2
   7   4  -3 325.354 16.4627   2
   6  -4  -3 61.4703 5.73712   2
   6  -4  -3 69.8382 5.99172   2
  -6  -4   3 66.2772 6.62015   2
  -6  -4   3 76.5629 6.09292   3
   6  -4  -3 75.3998 6.28952   3
  -6   4   3 62.0275 5.67074   2
  -6   4   3 64.6348 4.58038   3
   6   4  -3 66.9426 6.61776   3
   6   4  -3 64.4156 6.56637   2
  -6   4   3 76.9802 6.31352   2
   6   4  -3 74.8251 6.69165   2
  -5  -4   3 122.743 7.36118   3
   5  -4  -3 128.426 7.39818   3
   5  -4  -3 119.343 7.19934   2
  -5  -4   3 125.838 8.02472   2
   5  -4  -3 123.875 7.24124   2
  -5  -4   3 120.724 8.20284   2
   5   4  -3 134.163 8.22065   2
  -5   4   3 123.401 6.22645   3
  -5   4   3 123.585 7.34041   2
  -5   4   3 122.371 7.19610   2
   5   4  -3 125.574 8.14780   2
   5   4  -3 136.614 8.14775   3
   4  -4  -3 1098.35 35.1518   2
  -4  -4   3 1144.57 36.4777   2
  -4  -4   3 1088.22 35.6123   3
   4  -4  -3 1120.73 35.3160   2
   4  -4  -3 1044.08 35.0313   3
  -4  -4   3 1102.00 36.1254   2
   4   4  -3 1132.90 36.1264   3
  -4   4   3 1076.61 34.2561   3
   4   4  -3 1156.08 36.4744   2
  -4   4   3 1077.17 35.1042   2
   4   4  -3 1022.06 35.8824   2
  -4   4   3 1001.23 34.9936   2
   3  -4  -3 2.59187 1.38845   3
  -3  -4   3 6.59032 1.93367   3
   3  -4  -3 5.23769 1.75589   2
   3  -4  -3 3.28099 1.50251   2
  -3  -4   3 4.53981 1.90154   2
  -3  -4   3 4.59380 1.85497   2
  -3   4   3 3.14869 1.26852   3
  -3   4   3 2.77615 1.66014   2
   3   4  -3 2.36375 1.73184   2
   3   4  -3 6.15062 2.05885   2
  -3   4   3 6.45174 1.61297   2
  -2  -4   3 1548.24 48.5311   2
   2  -4  -3 1556.19 47.7199   3
  -2  -4   3 1575.96 48.3507   2
   2  -4  -3 1597.18 47.9251   2
  -2  -4   3 1554.25 48.1175   3
   2  -4  -3 1535.08 47.7425   2
  -2   4   3 1590.43 47.9124   2
  -2   4   3 1520.96 47.3482   3
   2   4  -3 1603.12 48.2412   3
   2   4  -3 1580.48 48.3856   2
   2   4  -3 1575.51 48.4639   2
   1  -4  -3 757.788 24.3083   3
  -1  -4   3 779.200 24.4227   3
  -1  -4   3 795.314 24.6277   2
   1  -4  -3 764.601 24.4931   2
   1  -4  -3 796.834 24.6217   2
  -1  -4   3 801.349 24.7255   2
   1   4  -3 770.478 24.5715   2
   1   4  -3 783.469 24.3835   3
  -1   4   3 762.819 24.5565   2
   1   4  -3 753.336 24.5732   2
  -1   4   3 759.683 24.1414   3
   0  -4  -3 1266.17 38.6624   3
   0  -4   3 1249.65 38.3674   2
   0  -4   3 1318.68 38.2349   3
   0  -4  -3 1224.24 38.8589   2
   0  -4  -3 1245.17 38.9015   2
   0  -4   3 1259.47 38.3505   2
   0   4   3 1255.47 39.0101   2
   0   4  -3 1290.86 38.3781   2
   0   4  -3 1294.89 38.0540   3
   0   4   3 1269.01 38.5999   3
   0   4   3 1234.07 38.8590   2
  -1  -4  -3 548.884 18.5503   2
  -1  -4  -3 558.770 18.5197   2
   1  -4   3 543.064 17.3897   3
   1  -4   3 549.890 17.6335   2
   1  -4   3 560.323 17.6549   2
  -1  -4  -3 546.925 18.2517   3
  -1   4  -3 549.960 16.9586   3
   1   4   3 564.779 18.6396   2
   1   4   3 553.956 18.4859   2
  -1   4  -3 540.180 17.6368   2
  -1   4  -3 556.653 17.6203   2
   2  -4   3 72.8331 3.89808   3
  -2  -4  -3 78.0977 4.77947   3
  -2  -4  -3 77.4050 4.94657   2
   2  -4   3 75.4766 4.03753   2
  -2  -4  -3 73.3870 4.67525   3
   2  -4   3 81.8188 4.11423   2
  -2  -4  -3 75.6822 5.00658   2
   2   4   3 79.3935 4.96265   2
  -2   4  -3 78.6167 4.05559   2
  -2   4  -3 76.9131 3.23324   3
  -2   4  -3 76.0992 3.27197   3
   2   4   3 76.9564 5.09144   2
  -2   4  -3 81.1237 4.14705   2
  -3  -4  -3 1028.62 32.8976   2
   3  -4   3 960.010 31.3731   2
  -3  -4  -3 978.936 32.2615   3
  -3  -4  -3 970.856 32.7215   2
  -3   4  -3 1043.26 31.5645   2
  -3   4  -3 979.971 30.1863   3
  -3   4  -3 1002.50 30.1607   3
   3   4   3 933.220 32.6221   2
   3   4   3 1012.57 32.8672   2
  -4  -4  -3 168.573 8.53162   3
  -4  -4  -3 175.198 9.15468   2
   4  -4   3 166.428 8.00155   2
   4  -4   3 167.787 8.00905   2
  -4  -4  -3 173.519 9.17590   2
  -4   4  -3 175.548 8.11289   2
  -4   4  -3 174.740 6.63394   3
   4   4   3 169.313 9.14542   2
   4   4   3 174.010 9.26331   2
  -4   4  -3 177.373 6.70447   3
  -4   4  -3 171.042 8.06697   2
  -5  -4  -3 54.7024 4.99883   3
  -5  -4  -3 47.0160 5.16677   2
   5  -4   3 61.3640 5.07695   2
  -5  -4  -3 60.3956 6.02999   2
   5  -4   3 57.7357 4.86900   2
   5   4   3 67.1963 5.77277   2
  -5   4  -3 58.8849 4.92924   2
   5   4   3 48.9978 5.38533   2
  -5   4  -3 54.5597 3.30245   3
  -5   4  -3 59.1474 4.98917   2
  -5   4  -3 59.0934 3.40026   3
  -6  -4  -3 335.044 14.7436   3
  -6  -4  -3 342.192 16.1313   2
   6  -4   3 357.257 14.9563   2
  -6  -4  -3 336.930 16.1237   2
   6   4   3 351.115 16.1132   2
  -6   4  -3 339.100 14.5859   2
  -6   4  -3 332.486 11.5869   3
   6   4   3 355.689 17.6528   2
  -6   4  -3 333.821 11.5496   3
  -6   4  -3 351.342 14.8927   2
  -7  -4  -3 268.465 13.0354   3
  -7  -4  -3 270.297 14.6874   2
  -7  -4  -3 274.128 14.8211   2
   7  -4   3 269.449 13.5308   2
   7   4   3 275.130 14.8392   2
  -7   4  -3 287.620 13.7316   2
  -7   4  -3 269.464 13.3772   2
  -8  -4  -3 -3.1102 3.65527   3
  -8  -4  -3 3.86005 3.93940   2
   8  -4   3 8.12601 4.22742   2
  -8   4  -3 0.85544 3.05134   2
   8   4   3 -1.0737 3.82658   2
  -9  -5   3 29.4608 6.36212   2
   9  -5  -3 37.6763 6.39786   3
  -9   5   3 32.4177 6.20956   2
  -9   5   3 34.2891 6.02801   2
   9   5  -3 26.3788 6.59621   3
  -8  -5   3 439.773 21.1816   2
   8  -5  -3 471.721 20.2810   3
   8  -5  -3 404.429 19.0245   2
  -8  -5   3 419.968 20.7132   2
  -8   5   3 413.124 18.7880   2
   8   5  -3 437.178 20.8482   3
   8   5  -3 412.460 20.4126   2
  -8   5   3 448.853 19.5438   2
  -7  -5   3 10.0352 3.70499   2
   7  -5  -3 19.0459 4.17864   3
   7  -5  -3 21.1898 4.14871   2
  -7  -5   3 20.2352 4.83080   2
  -7   5   3 20.0783 4.13732   2
   7   5  -3 12.1673 4.03839   2
  -7   5   3 21.3406 4.07493   2
   7   5  -3 18.4971 4.55570   3
   6  -5  -3 779.292 27.9595   2
  -6  -5   3 782.418 28.3634   3
   6  -5  -3 815.149 28.3794   3
   6  -5  -3 811.701 27.9918   2
  -6  -5   3 772.924 29.2543   2
  -6   5   3 811.297 28.3052   2
  -6   5   3 767.945 27.7430   2
   6   5  -3 814.978 29.4080   3
  -6   5   3 759.278 25.7159   3
   6   5  -3 778.392 29.5158   2
   6   5  -3 750.292 29.0273   2
   5  -5  -3 69.5721 5.35249   2
  -5  -5   3 84.3353 6.45460   2
  -5  -5   3 79.6355 6.77445   2
   5  -5  -3 81.7333 5.75381   3
   5  -5  -3 72.7610 5.55687   2
  -5  -5   3 77.7771 5.98214   3
  -5   5   3 79.7363 5.59980   2
   5   5  -3 75.9571 6.27524   2
  -5   5   3 76.8055 5.77161   2
   5   5  -3 71.1053 6.28736   2
  -5   5   3 73.4363 4.47663   3
   5   5  -3 80.7206 6.36935   3
  -4  -5   3 43.5974 4.34617   3
   4  -5  -3 44.1910 3.84344   2
  -4  -5   3 43.6675 4.40423   2
   4  -5  -3 43.6915 3.78863   2
   4  -5  -3 48.2604 4.04636   3
  -4  -5   3 50.7856 4.98631   2
   4   5  -3 46.0539 4.70820   2
   4   5  -3 54.3766 4.72090   2
  -4   5   3 45.6238 3.22292   3
  -4   5   3 53.6271 4.14713   2
   4   5  -3 49.5573 4.62272   3
  -4   5   3 41.1878 3.86570   2
  -3  -5   3 1321.84 43.2816   2
   3  -5  -3 1395.01 42.2897   3
   3  -5  -3 1290.16 42.1054   2
   3  -5  -3 1376.06 42.3622   2
  -3  -5   3 1401.00 43.3268   2
  -3  -5   3 1333.45 42.8890   3
  -3   5   3 1357.69 41.5576   3
   3   5  -3 1383.92 43.1392   3
   3   5  -3 1316.86 43.1839   2
  -3   5   3 1393.44 42.4380   2
   3   5  -3 1374.98 43.4022   2
  -3   5   3 1365.74 42.2556   2
  -2  -5   3 1110.81 34.1481   2
  -2  -5   3 1031.75 33.7764   3
   2  -5  -3 1054.32 33.3540   2
   2  -5  -3 1098.07 33.5305   2
   2  -5  -3 1054.44 33.3233   3
  -2  -5   3 1058.71 34.2404   2
   2   5  -3 1031.79 33.9903   2
  -2   5   3 1077.81 33.4512   2
   2   5  -3 1132.60 34.3033   2
  -2   5   3 1081.67 33.4165   2
   2   5  -3 1073.32 33.8744   3
  -2   5   3 1074.15 32.9261   3
  -1  -5   3 187.183 7.42676   2
   1  -5  -3 189.662 7.33850   2
   1  -5  -3 181.931 7.08291   3
  -1  -5   3 191.095 7.26318   3
   1  -5  -3 186.910 7.37337   2
  -1  -5   3 186.001 7.38996   2
  -1   5   3 179.882 7.35581   2
   1   5  -3 181.156 7.31003   2
   1   5  -3 182.694 7.34627   2
  -1   5   3 185.145 6.90524   3
   1   5  -3 159.218 6.87357   3
   0  -5   3 133.515 5.35073   2
   0  -5  -3 121.828 5.81142   2
   0  -5  -3 134.491 5.97825   2
   0  -5   3 127.785 5.11255   3
   0  -5   3 133.559 5.32526   2
   0  -5  -3 127.127 5.61012   3
   0   5  -3 131.142 5.27198   2
   0   5   3 132.484 5.88712   2
   0   5  -3 131.079 5.29407   2
   0   5   3 130.666 5.99767   2
   0   5  -3 125.281 4.90164   3
  -1  -5  -3 61.8001 3.88208   3
  -1  -5  -3 63.0765 4.13405   2
   1  -5   3 54.4683 3.04726   2
   1  -5   3 61.8370 3.21936   2
   1  -5   3 61.4826 2.92998   3
  -1  -5  -3 58.0979 3.94163   2
  -1   5  -3 60.5523 3.12207   2
  -1   5  -3 60.5214 2.35676   3
   1   5   3 57.4048 4.01995   2
  -1   5  -3 54.4302 3.11212   2
   1   5   3 61.0040 4.16583   2
  -1   5  -3 57.3108 2.32061   3
   2  -5   3 1782.08 56.3906   3
  -2  -5  -3 1927.62 57.9518   3
  -2  -5  -3 1928.90 58.2505   2
   2  -5   3 1785.91 56.4882   2
  -2  -5  -3 1871.83 58.1222   2
   2  -5   3 1900.85 56.5143   2
   2   5   3 1853.59 58.1277   2
  -2   5  -3 1942.64 56.5801   2
  -2   5  -3 1880.55 56.5409   2
   2   5   3 1936.28 58.1815   2
  -3  -5  -3 434.046 16.3681   3
   3  -5   3 417.226 15.1063   2
  -3  -5  -3 462.548 17.0099   2
  -3  -5  -3 439.549 16.7834   2
  -3   5  -3 430.478 15.1518   2
   3   5   3 416.783 16.6045   2
  -3   5  -3 434.122 13.5333   3
  -3   5  -3 438.980 13.5725   3
   3   5   3 454.013 16.8599   2
  -3   5  -3 488.850 15.4381   2
   4  -5   3 342.444 12.9977   2
   4  -5   3 313.568 12.7929   2
   4  -5   3 329.584 13.0317   3
  -4  -5  -3 352.385 14.0277   3
  -4  -5  -3 315.688 14.3822   2
  -4  -5  -3 367.238 14.8041   2
  -4   5  -3 348.644 10.9807   3
  -4   5  -3 336.471 12.9516   2
  -4   5  -3 339.601 10.9050   3
   4   5   3 336.011 14.5489   2
  -4   5  -3 363.384 13.1669   2
   4   5   3 356.787 14.7958   2
  -5  -5  -3 98.8787 7.30396   2
   5  -5   3 88.2435 5.84575   2
   5  -5   3 99.2060 6.10632   2
  -5  -5  -3 90.0885 6.47898   3
  -5  -5  -3 87.2278 7.17862   2
   5   5   3 88.0831 6.86376   2
  -5   5  -3 95.3970 6.07796   2
   5   5   3 93.5014 7.15814   2
  -5   5  -3 88.4483 5.90303   2
  -6  -5  -3 62.7950 6.30585   2
  -6  -5  -3 67.5744 5.97295   3
  -6  -5  -3 74.9392 7.22787   2
   6  -5   3 59.6136 5.61767   2
   6   5   3 64.2127 6.71792   2
   6   5   3 50.1830 6.52361   2
  -6   5  -3 57.3841 5.29485   2
  -6   5  -3 69.7439 5.93841   2
  -7  -5  -3 131.809 9.92173   2
  -7  -5  -3 118.707 8.16384   3
  -7  -5  -3 105.033 9.14989   2
   7  -5   3 116.243 8.46526   2
   7   5   3 105.722 9.22005   2
  -7   5  -3 120.809 8.42277   2
  -7   5  -3 121.268 8.48383   2
  -8  -5  -3 97.8113 9.65876   2
  -8  -5  -3 96.1148 9.29699   2
   8  -5   3 80.2412 9.18789   2
  -8  -5  -3 99.0647 8.66639   3
  -8   5  -3 94.6888 7.85180   2
   8   5   3 86.7934 8.94256   2
  -8   5  -3 96.4327 8.12974   2
   9  -6  -3 234.390 14.3080   3
  -9  -6   3 252.856 15.8032   2
   9   6  -3 247.314 15.8507   3
  -9   6   3 252.592 13.8647   2
  -9   6   3 208.817 13.7083   2
  -8  -6   3 149.537 11.8661   2
   8  -6  -3 162.366 10.8617   3
  -8  -6   3 151.589 11.8635   2
   8  -6  -3 159.192 10.4425   2
   8   6  -3 157.801 11.6811   2
   8   6  -3 154.106 11.5953   3
  -8   6   3 162.698 10.4675   2
  -8   6   3 135.816 9.78378   2
   7  -6  -3 743.970 27.9507   3
  -7  -6   3 765.117 29.7117   2
   7  -6  -3 728.928 27.2396   2
  -7  -6   3 730.321 29.1780   2
   7   6  -3 743.785 29.2541   3
  -7   6   3 708.511 27.0705   2
   7   6  -3 749.961 29.3864   2
  -7   6   3 758.130 27.6677   2
  -6  -6   3 36.6056 5.03677   3
   6  -6  -3 31.4041 4.28771   2
   6  -6  -3 40.1564 4.51809   2
   6  -6  -3 40.1814 4.88368   3
  -6  -6   3 35.3489 5.39289   2
   6   6  -3 32.7462 5.24565   2
  -6   6   3 48.9116 5.01806   2
   6   6  -3 43.8395 5.80182   2
  -6   6   3 36.2529 3.06100   3
  -6   6   3 38.4536 4.72657   2
   6   6  -3 45.2967 6.00039   3
   5  -6  -3 687.249 23.8252   2
   5  -6  -3 690.001 23.9525   2
  -5  -6   3 681.678 24.7226   3
  -5  -6   3 672.048 25.2784   2
   5  -6  -3 704.892 24.1236   3
  -5  -6   3 677.640 25.6682   2
   5   6  -3 689.333 25.4244   2
  -5   6   3 698.559 24.0301   2
  -5   6   3 688.166 22.1982   3
   5   6  -3 666.546 25.4044   2
   5   6  -3 627.125 24.8173   3
  -5   6   3 679.898 23.7751   2
  -4  -6   3 1148.31 39.3415   2
  -4  -6   3 1196.27 39.3508   2
   4  -6  -3 1208.57 38.0153   3
   4  -6  -3 1180.13 37.7779   2
   4  -6  -3 1222.34 37.9941   2
  -4  -6   3 1211.95 38.9495   3
  -4   6   3 1164.12 37.8663   2
  -4   6   3 1178.37 36.6464   3
   4   6  -3 1091.65 38.9726   2
   4   6  -3 1232.97 39.6495   2
   4   6  -3 1232.42 39.2766   3
  -4   6   3 1191.33 37.8592   2
   3  -6  -3 19.4730 2.51816   2
  -3  -6   3 26.8870 3.36717   3
   3  -6  -3 23.2213 2.67660   3
  -3  -6   3 20.6972 3.26346   2
   3  -6  -3 17.5635 2.43208   2
  -3  -6   3 21.2733 3.18628   2
  -3   6   3 22.6977 2.69321   2
  -3   6   3 21.1651 2.07450   3
   3   6  -3 22.3084 3.22268   3
   3   6  -3 20.0460 3.14822   2
  -3   6   3 21.1665 2.57976   2
   3   6  -3 20.5640 3.24165   2
  -2  -6   3 1371.86 42.1056   2
   2  -6  -3 1338.27 41.2111   3
   2  -6  -3 1337.00 41.3315   2
  -2  -6   3 1283.18 41.7205   3
   2  -6  -3 1288.74 41.1443   2
  -2  -6   3 1387.21 42.2680   2
   2   6  -3 1371.94 42.2262   2
   2   6  -3 1310.93 42.0283   2
  -2   6   3 1349.56 40.6797   3
  -2   6   3 1365.91 41.3392   2
  -2   6   3 1340.44 41.2625   2
   2   6  -3 1371.09 41.8882   3
   1  -6  -3 4359.88 135.757   1
  -1  -6   3 4171.83 135.485   1
  -1   6   3 3894.45 133.815   1
   1   6  -3 4514.16 136.025   1
   0  -6   3 23.7530 2.14059   2
   0  -6   3 23.8253 1.99490   3
   0  -6   3 21.6530 2.13163   2
   0  -6  -3 19.2206 2.43467   2
   0  -6  -3 20.6472 2.33197   3
   0  -6  -3 20.8871 2.61508   2
   0   6   3 19.4569 2.44000   2
   0   6  -3 22.9107 2.03840   2
   0   6  -3 21.5932 1.71041   3
   0   6   3 22.5564 2.73840   2
   0   6  -3 21.6373 2.11996   2
  -1  -6  -3 2422.99 72.3236   2
   1  -6   3 2313.93 70.5564   3
   1  -6   3 2386.94 70.7889   2
  -1  -6  -3 2368.83 72.2398   2
   1  -6   3 2413.75 70.8702   2
  -1   6  -3 2392.89 70.7602   2
   1   6   3 2473.61 72.3250   2
   1   6   3 2349.66 72.3024   2
  -1   6  -3 2344.50 70.8603   2
   2  -6   3 158.622 6.21523   3
  -2  -6  -3 155.857 7.60504   3
   2  -6   3 163.786 6.26637   2
   2  -6   3 154.615 6.30056   2
  -2  -6  -3 162.151 7.82111   2
  -2  -6  -3 189.321 8.33018   2
   2   6   3 162.741 7.77041   2
  -2   6  -3 169.379 6.37357   2
  -2   6  -3 155.495 6.27271   2
   2   6   3 157.038 7.92443   2
   3  -6   3 2027.23 63.3750   2
  -3  -6  -3 2130.33 65.6164   2
  -3  -6  -3 2156.49 65.2487   3
  -3  -6  -3 2132.73 65.6960   2
   3   6   3 2157.92 65.7095   2
   3   6   3 2074.43 65.6096   2
  -3   6  -3 2026.03 63.3698   2
  -3   6  -3 2114.63 63.4530   2
  -4  -6  -3 243.755 11.7942   2
   4  -6   3 247.937 10.0345   2
  -4  -6  -3 229.859 11.6931   2
   4  -6   3 238.338 10.0092   2
   4  -6   3 265.561 10.3657   3
  -4  -6  -3 246.792 11.3222   3
   4   6   3 251.710 11.9927   2
  -4   6  -3 248.033 10.0655   2
   4   6   3 256.699 11.9655   2
  -4   6  -3 256.052 10.1649   2
  -5  -6  -3 32.4608 4.24770   3
   5  -6   3 31.6813 3.74386   2
  -5  -6  -3 39.7523 4.98847   2
  -5  -6  -3 38.1326 5.32647   2
   5  -6   3 32.4370 3.85443   2
   5   6   3 38.1318 5.21755   2
  -5   6  -3 29.1713 3.64357   2
   5   6   3 34.6228 5.12687   2
  -5   6  -3 37.2017 3.88425   2
  -6  -6  -3 515.748 21.7104   2
  -6  -6  -3 521.942 21.7371   2
   6  -6   3 509.759 19.5326   2
  -6   6  -3 499.399 19.4051   2
  -6   6  -3 514.603 19.4505   2
   6   6   3 481.156 21.4596   2
   6   6   3 528.222 21.8111   2
  -7  -6  -3 240.876 12.4608   3
  -7  -6  -3 250.210 14.2318   2
   7  -6   3 219.659 11.8992   2
  -7  -6  -3 239.851 14.0011   2
  -7   6  -3 250.480 12.2175   2
   7   6   3 240.752 14.0257   2
  -7   6  -3 236.666 12.0481   2
  -8  -6  -3 -2.2249 4.54792   2
  -8  -6  -3 6.27035 3.83850   2
  -8  -6  -3 -1.1555 4.06748   3
  -8   6  -3 2.09540 2.98587   2
   8   6   3 5.35877 4.03367   2
  -8   6  -3 6.51826 2.93223   2
   9  -7  -3 5.24046 3.53610   3
  -9  -7   3 12.1549 4.97227   2
  -9   7   3 7.76542 3.88518   2
   9   7  -3 16.7598 5.08314   3
  -9   7   3 5.73406 4.27461   2
   8  -7  -3 26.9472 4.99942   3
  -8  -7   3 26.6231 5.96014   2
   8  -7  -3 34.2781 5.31824   2
  -8  -7   3 35.3410 6.45013   2
   8   7  -3 25.4520 5.87746   2
   8   7  -3 23.1164 5.18894   3
  -8   7   3 33.6210 4.96669   2
  -8   7   3 32.6859 5.40637   2
   7  -7  -3 51.8018 6.05730   3
  -7  -7   3 56.5790 6.79303   2
  -7  -7   3 63.5095 7.79339   2
   7  -7  -3 39.1520 5.19656   2
   7   7  -3 43.6602 6.29568   2
  -7   7   3 49.9674 5.36006   2
   7   7  -3 55.9867 7.24912   3
  -7   7   3 58.2779 5.98269   2
   6  -7  -3 2.21748 2.19419   2
   6  -7  -3 1.89210 2.17640   3
   6  -7  -3 7.22090 2.88889   2
  -6  -7   3 9.40208 3.52073   2
  -6  -7   3 1.05431 2.24526   3
   6   7  -3 8.92785 3.33026   2
   6   7  -3 6.23895 3.39011   2
   6   7  -3 11.9847 3.62524   3
  -6   7   3 6.45518 2.43119   2
  -6   7   3 3.74671 2.45306   2
  -6   7   3 5.44685 1.32356   3
  -5  -7   3 834.098 29.6064   2
   5  -7  -3 800.834 27.8334   3
  -5  -7   3 775.168 29.6744   2
  -5  -7   3 780.031 28.7525   3
   5  -7  -3 803.535 27.6386   2
   5  -7  -3 828.285 27.6808   2
  -5   7   3 824.733 27.6849   2
   5   7  -3 860.511 29.5983   3
  -5   7   3 834.560 27.8469   2
  -5   7   3 800.727 25.5882   3
   5   7  -3 826.771 29.5379   2
   5   7  -3 822.866 29.7394   2
  -4  -7   3 199.938 10.3971   2
   4  -7  -3 208.467 8.96856   2
   4  -7  -3 212.107 9.08080   3
   4  -7  -3 194.905 8.76100   2
  -4  -7   3 199.134 10.2170   2
  -4  -7   3 202.294 9.85509   3
   4   7  -3 219.800 10.6081   2
   4   7  -3 199.211 10.1938   2
  -4   7   3 201.379 8.92028   2
   4   7  -3 213.903 10.1615   3
  -4   7   3 210.457 8.98865   2
  -4   7   3 213.254 7.70124   3
   3  -7  -3 475.570 16.9440   2
  -3  -7   3 514.642 18.5916   2
   3  -7  -3 514.980 17.2452   2
   3  -7  -3 511.525 17.1595   3
  -3  -7   3 495.523 18.0624   3
  -3  -7   3 505.577 18.3762   2
   3   7  -3 500.298 18.1662   3
  -3   7   3 502.367 16.1194   3
   3   7  -3 509.008 18.4302   2
  -3   7   3 490.677 17.1511   2
   3   7  -3 501.483 18.4746   2
  -3   7   3 506.609 17.1419   2
  -2  -7   3 5.08574 1.59403   3
  -2  -7   3 3.48551 1.96370   2
  -2  -7   3 5.08267 1.84539   2
   2  -7  -3 4.76735 1.53573   2
   2  -7  -3 4.60208 1.51658   2
   2  -7  -3 6.08258 1.44502   3
  -2   7   3 7.07688 1.21483   3
   2   7  -3 5.32663 1.54058   3
  -2   7   3 7.52587 1.68529   2
  -2   7   3 7.76697 1.67689   2
   2   7  -3 3.81845 1.91184   2
   2   7  -3 7.46773 2.17406   2
  -1  -7   3 702.163 22.4767   2
   1  -7  -3 678.333 22.2416   2
  -1  -7   3 672.085 22.1137   3
   1  -7  -3 679.609 21.9594   3
   1  -7  -3 703.731 22.2872   2
  -1  -7   3 695.901 22.3340   2
   1   7  -3 711.535 22.4080   2
  -1   7   3 668.748 22.3258   2
   0  -7  -3 33.3965 2.81603   3
   0  -7   3 33.0718 2.46179   2
   0  -7   3 29.5381 2.42036   2
   0  -7   3 33.0554 2.31215   3
   0  -7  -3 33.2141 2.91704   2
   0  -7  -3 35.0595 2.92134   2
   0   7   3 36.3892 3.02868   2
   0   7  -3 35.8282 2.06216   3
   0   7  -3 35.3606 2.52236   2
   0   7   3 31.7749 2.85250   2
   0   7  -3 32.9592 2.51763   2
   1  -7   3 2188.21 68.3985   2
   1  -7   3 2318.02 68.3208   3
  -1  -7  -3 2418.00 70.3776   2
   1  -7   3 2321.42 68.5858   2
  -1  -7  -3 2276.73 70.1624   2
  -1   7  -3 2256.27 68.4264   2
   1   7   3 2382.76 70.3845   2
  -1   7  -3 2266.91 68.6008   2
   1   7   3 2361.54 70.1995   2
  -2  -7  -3 512.783 17.9840   2
   2  -7   3 506.318 15.7597   2
  -2  -7  -3 481.223 17.7950   2
   2  -7   3 488.158 15.8185   2
   2  -7   3 495.303 15.7776   3
  -2  -7  -3 473.422 17.5867   3
   2   7   3 483.395 17.7687   2
  -2   7  -3 501.300 15.8325   2
   2   7   3 477.018 17.8354   2
  -2   7  -3 503.980 15.8044   2
   3  -7   3 111.892 5.03370   2
   3  -7   3 107.269 4.99440   2
  -3  -7  -3 101.760 6.29997   3
  -3  -7  -3 111.343 6.85017   2
  -3  -7  -3 103.955 6.65873   2
  -3   7  -3 105.479 4.91637   2
  -3   7  -3 99.9749 4.91874   2
   3   7   3 110.759 6.75355   2
   3   7   3 106.042 6.82182   2
  -4  -7  -3 579.030 21.2662   3
   4  -7   3 568.880 19.2608   2
  -4  -7  -3 570.367 21.8507   2
  -4  -7  -3 566.645 21.6840   2
   4  -7   3 589.498 19.6344   3
   4  -7   3 523.574 19.1276   2
  -4   7  -3 576.453 19.2810   2
   4   7   3 575.511 21.8517   2
  -4   7  -3 567.694 19.3116   2
   4   7   3 566.015 21.7352   2
  -5  -7  -3 286.402 13.4161   3
   5  -7   3 294.963 12.0942   2
  -5  -7  -3 287.250 14.1205   2
  -5  -7  -3 295.143 14.2718   2
   5  -7   3 315.260 12.1573   2
   5   7   3 292.768 14.2320   2
  -5   7  -3 307.964 12.1915   2
  -5   7  -3 289.168 11.8757   2
   5   7   3 290.561 14.2602   2
  -6  -7  -3 -1.3059 1.14812   3
   6  -7   3 -1.6731 2.15235   2
  -6  -7  -3 5.34970 3.04628   2
  -6  -7  -3 0.94797 2.99088   2
   6   7   3 12.0564 4.25308   2
   6   7   3 3.49016 3.17052   2
  -6   7  -3 -2.6380 1.80302   2
  -6   7  -3 0.95146 2.12598   2
  -7  -7  -3 154.864 11.1214   2
  -7  -7  -3 153.936 9.71650   3
  -7  -7  -3 163.539 11.3900   2
   7  -7   3 134.934 8.91031   2
  -7   7  -3 151.645 9.06895   2
   7   7   3 129.489 10.6228   2
  -7   7  -3 149.989 8.89364   2
  -8  -7  -3 6.88686 5.37445   2
  -8  -7  -3 17.2241 5.06018   2
  -8  -7  -3 6.16773 4.57149   3
   8   7   3 12.6982 4.59199   2
  -8   7  -3 6.27013 3.20587   2
  -8   7  -3 10.3576 3.41641   2
  -9  -8   3 43.5778 7.39614   2
   9  -8  -3 57.9400 7.74690   3
  -9   8   3 41.6308 5.96050   2
  -9   8   3 49.4832 6.54970   2
   9   8  -3 30.7283 6.10161   3
   8  -8  -3 38.6435 5.50761   3
  -8  -8   3 43.6912 7.48158   2
  -8  -8   3 38.3589 7.03785   2
   8  -8  -3 35.2956 5.36336   2
   8   8  -3 41.1932 6.55728   2
  -8   8   3 31.2019 4.93322   2
  -8   8   3 31.8633 5.21278   2
   8   8  -3 46.8367 7.34547   3
   7  -8  -3 771.022 28.2766   2
  -7  -8   3 775.427 30.8555   2
  -7  -8   3 809.753 31.6096   2
   7  -8  -3 787.242 29.1389   3
  -7   8   3 825.042 28.8086   2
  -7   8   3 780.684 28.2758   2
   7   8  -3 786.529 31.0289   2
   7   8  -3 775.502 30.8013   3
  -6  -8   3 98.2998 8.14983   2
  -6  -8   3 91.5153 7.43431   3
   6  -8  -3 103.517 7.05581   3
   6  -8  -3 107.065 6.78438   2
  -6  -8   3 93.6817 7.90291   2
   6   8  -3 90.5324 8.15509   2
  -6   8   3 109.324 6.80208   2
  -6   8   3 103.487 6.86713   2
   6   8  -3 105.268 8.20291   3
   6   8  -3 97.4879 8.20743   2
   5  -8  -3 1055.42 33.6312   3
  -5  -8   3 1013.78 35.3739   2
   5  -8  -3 988.913 33.0344   2
  -5  -8   3 1006.52 34.7729   3
   5  -8  -3 994.413 33.1771   2
   5   8  -3 1020.66 35.1672   3
   5   8  -3 1000.90 35.2841   2
  -5   8   3 1021.69 33.2787   2
  -5   8   3 993.433 30.4681   3
  -5   8   3 1003.95 33.1279   2
   5   8  -3 987.515 35.4097   2
   4  -8  -3 1959.52 59.4108   3
   4  -8  -3 1902.81 59.2792   2
  -4  -8   3 1938.84 61.4780   2
  -4  -8   3 1990.36 61.4067   2
   4  -8  -3 1732.66 58.8675   2
   4   8  -3 1927.48 61.2470   2
  -4   8   3 1946.44 59.3019   2
  -4   8   3 1917.83 59.1753   2
  -4   8   3 1931.75 57.3630   3
   4   8  -3 1994.77 61.5533   2
   4   8  -3 1965.44 61.0015   3
  -3  -8   3 41.6936 3.88496   3
  -3  -8   3 38.1164 3.95474   2
   3  -8  -3 39.0645 3.17585   2
   3  -8  -3 36.2078 3.04935   2
  -3  -8   3 40.4720 3.96394   2
   3  -8  -3 32.5942 2.99882   3
   3   8  -3 41.7156 4.00769   2
   3   8  -3 37.7953 4.19547   2
   3   8  -3 37.0517 3.77334   3
  -3   8   3 38.4364 3.13631   2
  -3   8   3 34.3986 2.14884   3
  -2  -8   3 1864.56 59.5156   2
  -2  -8   3 1879.26 59.2695   3
   2  -8  -3 1968.94 58.6495   2
   2  -8  -3 1936.01 58.4957   3
   2  -8  -3 1851.33 58.3706   2
  -2  -8   3 1945.03 59.5318   2
  -2   8   3 1951.49 57.5931   3
   2   8  -3 1977.46 59.7211   2
   2   8  -3 1949.63 59.5871   2
  -2   8   3 1939.58 58.5469   2
   2   8  -3 2020.52 59.3850   3
  -2   8   3 1926.44 58.5270   2
  -1  -8   3 2555.14 77.6739   2
   1  -8  -3 2516.49 77.4381   2
  -1  -8   3 2649.30 77.4573   3
  -1  -8   3 2655.88 77.6071   2
   1  -8  -3 2567.93 77.3954   2
   1  -8  -3 2569.97 77.1713   3
  -1   8   3 2616.15 77.6412   2
   1   8  -3 2506.39 77.4962   2
  -1   8   3 2591.73 77.3766   2
   0  -8  -3 1009.36 31.2511   2
   0  -8   3 970.777 30.3897   2
   0  -8  -3 978.308 31.2472   2
   0  -8  -3 979.352 30.9622   3
   0  -8   3 935.080 30.1251   3
   0  -8   3 1002.13 30.3747   2
   0   8  -3 1004.29 30.4083   2
   0   8  -3 993.232 29.7384   3
   0   8  -3 994.728 30.3629   2
   0   8   3 1030.66 31.4732   2
   0   8   3 942.411 31.1727   2
   1  -8   3 1027.63 30.0681   2
  -1  -8  -3 952.045 31.7219   2
   1  -8   3 946.601 29.8472   2
   1  -8   3 989.324 29.7588   3
  -1  -8  -3 1003.24 31.8476   2
   1   8   3 967.512 31.8644   2
  -1   8  -3 1003.38 29.9066   2
   1   8   3 998.415 31.7544   2
  -1   8  -3 991.652 30.0625   2
  -2  -8  -3 1028.49 33.3633   3
   2  -8   3 1040.89 30.9257   2
  -2  -8  -3 990.601 33.4448   2
  -2  -8  -3 1039.47 33.5818   2
   2  -8   3 996.291 30.9649   2
   2  -8   3 999.653 30.9717   3
   2   8   3 1045.20 33.5583   2
  -2   8  -3 1061.42 31.0085   2
   2   8   3 978.347 33.4476   2
  -2   8  -3 1024.20 30.9983   2
  -3  -8  -3 314.802 13.5669   2
  -3  -8  -3 341.557 13.8128   2
   3  -8   3 335.377 11.1827   2
  -3  -8  -3 334.895 13.4415   3
   3  -8   3 319.196 11.1701   2
   3   8   3 328.796 13.8202   2
   3   8   3 295.040 13.3192   2
  -3   8  -3 321.921 11.1168   2
  -3   8  -3 314.420 11.1659   2
   4  -8   3 1550.91 45.7401   3
   4  -8   3 1489.33 45.1933   2
   4  -8   3 1346.66 45.0555   2
  -4  -8  -3 1409.69 48.2239   2
  -4  -8  -3 1483.19 48.2900   2
  -4  -8  -3 1442.17 47.6397   3
  -4   8  -3 1473.99 45.2678   2
  -4   8  -3 1447.45 45.1294   2
   4   8   3 1483.87 48.3777   2
   4   8   3 1523.87 48.5789   2
  -5  -8  -3 29.7202 4.77122   2
  -5  -8  -3 20.3688 4.12907   2
   5  -8   3 21.2191 2.94641   2
  -5  -8  -3 16.0619 3.21723   3
   5  -8   3 19.4204 2.94603   2
   5   8   3 21.3236 4.29213   2
   5   8   3 19.6759 4.22362   2
  -5   8  -3 21.6569 2.96677   2
  -5   8  -3 22.6640 2.97748   2
  -6  -8  -3 977.152 36.2861   2
  -6  -8  -3 985.186 36.3506   2
   6  -8   3 983.150 33.1043   2
   6   8   3 962.400 36.2642   2
  -6   8  -3 993.614 33.0693   2
  -6   8  -3 1045.95 33.1961   2
   6   8   3 950.811 36.0919   2
   7  -8   3 189.303 10.2220   2
  -7  -8  -3 205.281 13.1146   2
  -7  -8  -3 183.388 12.5117   2
  -7  -8  -3 181.742 13.4631   3
  -7   8  -3 197.844 10.1029   2
   7   8   3 213.298 13.1352   2
  -7   8  -3 198.521 10.3187   2
  -8  -8  -3 148.025 11.4929   3
  -8  -8  -3 192.679 13.3381   2
  -8  -8  -3 144.888 13.4978   2
  -8   8  -3 191.450 10.5208   2
  -8   8  -3 177.989 10.1944   2
   8   8   3 197.959 13.2702   2
  -9  -9   3 26.5827 6.30953   2
   9  -9  -3 31.2570 5.48713   3
  -9   9   3 30.2500 5.13114   2
  -9   9   3 33.3536 5.82136   2
   9   9  -3 41.1286 7.35889   3
  -8  -9   3 -3.6278 4.56866   2
   8  -9  -3 0.81955 2.68442   3
   8  -9  -3 -2.9999 3.31379   2
  -8  -9   3 5.55082 4.23135   2
  -8   9   3 0.99154 2.65710   2
  -8   9   3 0.09732 2.44264   2
   8   9  -3 6.61140 3.51205   3
   8   9  -3 -2.5745 3.79473   2
  -7  -9   3 21.7052 5.09309   2
  -7  -9   3 25.4736 5.77735   2
   7  -9  -3 24.1574 4.46071   3
   7  -9  -3 14.9508 3.64198   2
   7   9  -3 16.2980 4.08586   3
  -7   9   3 21.6455 3.62624   2
   7   9  -3 22.9591 5.18876   2
  -7   9   3 17.9373 3.79301   2
  -6  -9   3 22.4468 4.12327   3
   6  -9  -3 24.3382 3.64411   2
  -6  -9   3 25.5025 4.74122   2
   6  -9  -3 20.4266 3.58889   3
  -6  -9   3 17.2497 4.22415   2
  -6   9   3 22.4527 3.61730   2
   6   9  -3 33.2867 5.43391   3
  -6   9   3 25.2383 3.65954   2
   6   9  -3 25.0624 4.96808   2
   6   9  -3 24.2900 4.56809   2
  -5  -9   3 203.828 11.0230   2
  -5  -9   3 169.322 10.3769   2
   5  -9  -3 182.021 8.65996   2
   5  -9  -3 179.865 8.57240   2
  -5  -9   3 172.929 9.95451   3
   5  -9  -3 191.849 9.02679   3
  -5   9   3 185.471 8.75232   2
  -5   9   3 185.220 8.64784   2
   5   9  -3 175.318 10.1847   3
   5   9  -3 184.718 10.6947   2
   5   9  -3 197.722 10.8249   2
   4  -9  -3 29.0271 3.19572   2
   4  -9  -3 30.8189 3.27694   3
  -4  -9   3 26.6156 3.82863   3
  -4  -9   3 28.9536 4.29769   2
   4  -9  -3 24.7480 3.01629   2
  -4  -9   3 29.1223 4.10107   2
  -4   9   3 30.3343 3.25676   2
  -4   9   3 29.5932 3.19253   2
   4   9  -3 35.9667 4.49743   3
   4   9  -3 21.8774 3.79198   2
   4   9  -3 24.3729 4.14976   2
   3  -9  -3 79.1485 4.51479   2
   3  -9  -3 87.6864 4.62738   3
  -3  -9   3 72.8448 5.34007   2
  -3  -9   3 72.4685 5.25638   3
   3  -9  -3 72.7987 4.28192   2
  -3  -9   3 79.6550 5.76194   2
  -3   9   3 77.4013 4.38011   2
  -3   9   3 82.8172 4.49225   2
   3   9  -3 78.5686 5.71978   2
   3   9  -3 82.6328 5.37092   3
   3   9  -3 70.7264 5.52057   2
   2  -9  -3 125.493 5.76157   2
  -2  -9   3 123.451 6.66868   2
   2  -9  -3 125.885 5.65877   3
  -2  -9   3 126.486 6.51875   2
  -2  -9   3 113.404 6.20698   3
   2  -9  -3 119.130 5.56548   2
   2   9  -3 134.864 6.37836   3
  -2   9   3 122.599 5.68881   2
  -2   9   3 129.256 5.81095   2
   2   9  -3 125.082 6.66985   2
   2   9  -3 118.081 6.40945   2
  -1  -9   3 13.9398 1.97453   3
  -1  -9   3 10.3363 2.02589   2
   1  -9  -3 14.8089 2.12370   2
   1  -9  -3 14.6545 2.23057   2
  -1  -9   3 13.2167 2.22121   2
   1  -9  -3 11.2615 1.77174   3
  -1   9   3 14.3068 2.23149   2
  -1   9   3 12.2551 1.96735   2
   1   9  -3 14.4864 2.27694   2
   1   9  -3 10.2568 1.90662   3
   0  -9   3 300.085 10.9580   2
   0  -9  -3 323.939 11.8630   2
   0  -9   3 328.576 11.0443   2
   0  -9  -3 315.773 11.8897   2
   0  -9   3 313.904 10.8178   3
   0  -9  -3 314.726 11.6208   3
   0   9  -3 315.391 10.9726   2
   0   9   3 331.834 12.0774   2
   0   9  -3 315.209 10.2709   3
   0   9  -3 326.740 11.0774   2
   1  -9   3 176.677 6.37024   2
   1  -9   3 182.611 6.53708   2
  -1  -9  -3 194.724 8.42924   2
   1  -9   3 184.154 6.30260   3
  -1  -9  -3 173.817 8.11833   2
   1   9   3 176.173 8.21204   2
   1   9   3 186.551 8.31339   2
  -1   9  -3 178.853 6.56226   2
  -1   9  -3 179.365 6.41190   2
   2  -9   3 45.2289 2.42121   3
  -2  -9  -3 52.4558 4.60557   2
  -2  -9  -3 56.6464 4.77932   2
  -2  -9  -3 43.4113 4.07858   3
   2  -9   3 48.6747 2.39632   2
   2  -9   3 45.0130 2.38829   2
  -2   9  -3 49.4978 2.46588   2
   2   9   3 45.5677 4.26164   2
  -2   9  -3 47.2739 2.45603   2
   2   9   3 46.1162 4.15823   2
  -3  -9  -3 13.3046 2.86294   3
   3  -9   3 18.8599 1.87717   2
  -3  -9  -3 14.3371 3.03016   2
   3  -9   3 16.9524 1.81591   2
  -3  -9  -3 13.5052 2.94097   2
  -3   9  -3 17.3635 1.88251   2
   3   9   3 13.8767 3.26640   2
  -3   9  -3 17.6306 1.90294   2
   4  -9   3 36.3164 3.01331   2
  -4  -9  -3 32.6565 4.96276   2
   4  -9   3 36.8155 3.02154   2
   4  -9   3 34.4532 3.20342   3
  -4  -9  -3 26.8568 4.40373   2
  -4  -9  -3 30.1820 4.11340   3
   4   9   3 30.6237 4.94463   2
  -4   9  -3 30.2394 2.92711   2
  -4   9  -3 36.3659 3.09042   2
   4   9   3 42.4847 5.06317   2
   5  -9   3 193.930 8.60676   2
  -5  -9  -3 190.206 10.6263   3
  -5  -9  -3 216.898 11.8064   2
   5  -9   3 193.786 8.66465   2
  -5  -9  -3 188.511 11.1172   2
  -5   9  -3 208.769 8.84978   2
   5   9   3 204.922 11.5713   2
  -5   9  -3 197.867 8.61464   2
   5   9   3 198.983 11.4524   2
  -6  -9  -3 -0.4473 2.58021   2
   6  -9   3 1.96794 2.24505   2
  -6  -9  -3 5.72250 3.41978   2
  -6   9  -3 1.59848 2.05713   2
   6   9   3 2.16315 3.12842   2
  -6   9  -3 1.04895 1.93959   2
   6   9   3 3.75884 3.33485   2
   7  -9   3 84.5908 6.71953   2
  -7  -9  -3 79.1599 8.70265   2
  -7  -9  -3 75.7526 9.20656   2
  -7   9  -3 85.2755 6.34010   2
  -7   9  -3 73.6047 5.89549   2
   7   9   3 65.0372 8.23364   2
  -8  -9  -3 15.3072 4.91533   3
  -8  -9  -3 20.9520 5.89985   2
  -8  -9  -3 23.3340 11.0063   2
   8   9   3 12.4895 4.91420   2
  -8   9  -3 14.0894 3.93947   2
   9 -10  -3 55.7371 7.59061   3
  -9 -10   3 43.1241 8.05146   2
  -9  10   3 76.0848 7.96463   2
   9  10  -3 71.6515 10.0173   3
  -9  10   3 59.3582 6.55902   2
   8 -10  -3 39.4563 5.83700   3
  -8 -10   3 27.9357 6.58447   2
  -8 -10   3 34.9162 6.71265   2
   8 -10  -3 31.7037 5.04586   2
  -8  10   3 28.4386 4.32498   2
   8  10  -3 32.2914 6.37038   2
  -8  10   3 31.0294 4.67216   2
   8  10  -3 38.4958 6.91434   3
  -7 -10   3 550.725 24.3235   2
   7 -10  -3 547.378 21.6483   3
  -7 -10   3 525.700 23.5881   2
   7 -10  -3 543.630 20.7208   2
  -7  10   3 516.792 20.3692   2
   7  10  -3 542.462 24.0233   2
  -7  10   3 577.369 21.0955   2
   7  10  -3 533.755 23.5921   3
   6 -10  -3 267.257 12.1603   2
  -6 -10   3 298.301 15.1827   2
  -6 -10   3 311.078 15.2877   2
  -6 -10   3 274.977 14.1720   3
   6 -10  -3 283.645 12.8537   3
  -6  10   3 295.746 12.4192   2
   6  10  -3 286.152 14.8848   2
   6  10  -3 303.219 15.3616   2
   6  10  -3 296.059 14.7624   3
  -5 -10   3 532.312 21.2279   3
  -5 -10   3 528.356 21.7103   2
   5 -10  -3 532.981 19.3003   2
   5 -10  -3 549.675 19.2267   2
   5 -10  -3 569.674 19.7819   3
   5  10  -3 563.894 22.2310   2
  -5  10   3 566.030 19.3572   2
   5  10  -3 492.877 21.0783   3
  -5  10   3 549.415 19.3159   2
   5  10  -3 532.084 21.8759   2
   4 -10  -3 1524.22 51.1643   2
   4 -10  -3 1644.09 51.6901   3
  -4 -10   3 1734.06 54.4923   2
   4 -10  -3 1650.82 51.5438   2
  -4 -10   3 1592.63 53.3753   3
  -4 -10   3 1639.40 53.9036   2
  -4  10   3 1862.99 51.8526   2
   4  10  -3 1749.90 53.8846   3
   4  10  -3 1611.05 53.8520   2
  -4  10   3 1658.28 51.4667   2
   4  10  -3 1683.95 54.2453   2
  -3 -10   3 87.1188 5.96968   2
   3 -10  -3 95.5587 5.01522   2
  -3 -10   3 90.7389 5.98419   3
  -3 -10   3 99.2863 6.54453   2
   3 -10  -3 88.7747 4.91365   3
   3 -10  -3 93.7438 4.84945   2
  -3  10   3 95.9743 5.00124   2
   3  10  -3 98.2971 6.06063   3
   3  10  -3 90.1776 6.19983   2
   3  10  -3 101.866 6.53675   2
  -3  10   3 99.6218 4.97486   2
   2 -10  -3 1411.91 44.6971   2
  -2 -10   3 1533.37 46.2054   2
  -2 -10   3 1450.89 46.1320   2
  -2 -10   3 1406.65 45.7544   3
   2 -10  -3 1497.01 44.9708   2
   2 -10  -3 1505.59 44.8764   3
  -2  10   3 1483.60 44.8933   2
   2  10  -3 1429.18 46.0025   2
  -2  10   3 1428.64 44.7915   2
   2  10  -3 1500.46 46.2496   2
   2  10  -3 1439.56 45.6174   3
   1 -10  -3 1913.60 57.7564   3
  -1 -10   3 1970.57 58.2469   2
   1 -10  -3 1858.84 58.0613   2
  -1 -10   3 1963.58 58.3001   2
  -1 -10   3 1831.37 57.9414   3
   1 -10  -3 1946.51 57.9658   2
  -1  10   3 1898.19 57.8696   2
   1  10  -3 1867.89 57.6519   3
   1  10  -3 1926.89 58.2291   2
  -1  10   3 1900.08 58.2407   2
   0 -10  -3 851.082 27.4494   2
   0 -10  -3 821.014 27.4722   2
   0 -10   3 855.622 26.4013   3
   0 -10   3 888.535 26.5982   2
   0 -10   3 820.967 26.5293   2
   0  10   3 822.786 27.5395   2
   0  10  -3 847.105 26.5706   2
   0  10  -3 878.552 26.5583   2
   1 -10   3 967.653 29.0616   2
  -1 -10  -3 950.478 31.1878   2
   1 -10   3 963.879 28.9528   2
   1 -10   3 944.496 28.8493   3
  -1 -10  -3 954.275 31.2399   2
   1  10   3 949.251 31.3110   2
  -1  10  -3 946.212 29.0613   2
  -1  10  -3 962.888 28.9264   2
   1  10   3 963.295 31.1244   2
   2 -10   3 397.684 12.8382   3
  -2 -10  -3 404.476 15.8214   2
   2 -10   3 412.505 12.5918   2
  -2 -10  -3 395.732 15.5276   3
   2 -10   3 376.861 12.5450   2
  -2 -10  -3 408.473 15.7761   2
  -2  10  -3 412.459 12.6470   2
   2  10   3 429.676 15.8296   2
   2  10   3 421.375 15.9216   2
  -2  10  -3 421.553 12.6561   2
  -3 -10  -3 310.785 13.3648   2
   3 -10   3 297.617 10.2378   3
   3 -10   3 298.710 9.80845   2
  -3 -10  -3 273.394 12.5752   3
  -3 -10  -3 301.311 13.1133   2
   3 -10   3 305.617 9.75393   2
  -3  10  -3 304.032 9.78061   2
  -3  10  -3 260.775 9.71177   2
   3  10   3 294.492 13.2281   2
   4 -10   3 1390.28 42.5157   2
   4 -10   3 1459.79 43.2297   3
  -4 -10  -3 1395.84 46.5002   2
   4 -10   3 1352.08 42.3998   2
  -4 -10  -3 1386.17 46.5665   2
  -4 -10  -3 1382.16 45.9090   3
  -4  10  -3 1402.50 42.5666   2
   4  10   3 1454.23 46.8681   2
   4  10   3 1301.18 46.1511   2
  -4  10  -3 1378.21 42.3970   2
   5 -10   3 59.3974 4.14691   2
  -5 -10  -3 73.0061 7.00194   2
   5 -10   3 62.4284 4.22972   2
  -5 -10  -3 59.4120 6.05097   3
  -5 -10  -3 50.6410 6.53658   2
  -5  10  -3 63.4799 4.29409   2
   5  10   3 63.7096 6.73181   2
  -5  10  -3 60.2880 4.19578   2
   5  10   3 52.3276 6.12830   2
  -6 -10  -3 992.285 35.9056   2
   6 -10   3 933.364 31.3596   2
  -6 -10  -3 920.234 35.3150   2
   6  10   3 909.031 35.2494   2
  -6  10  -3 977.249 31.4412   2
   6  10   3 948.534 35.5810   2
  -6  10  -3 942.811 31.0559   2
  -7 -10  -3 125.766 11.0662   2
  -7 -10  -3 150.595 9.66419   3
  -7 -10  -3 131.176 10.6522   2
   7 -10   3 131.826 8.14695   2
  -7  10  -3 136.738 7.83415   2
   7  10   3 129.005 10.7801   2
  -7  10  -3 139.921 7.77494   2
  -8 -10  -3 131.233 11.6682   2
  -8 -10  -3 97.6368 10.2099   3
  -8  10  -3 126.278 8.08165   2
  -8  10  -3 126.094 8.18691   2
   8  10   3 116.478 11.0753   2
  -9 -11   3 1.79714 5.19238   2
   9 -11  -3 6.66451 3.43586   3
   9  11  -3 0.67169 4.14942   3
  -9  11   3 10.3229 4.10624   2
  -9  11   3 1.67714 3.05210   2
   8 -11  -3 36.2816 5.59863   2
  -8 -11   3 47.2050 7.74610   2
  -8 -11   3 41.9854 8.37075   2
   8 -11  -3 53.3040 6.29177   3
  -8  11   3 48.5224 5.51118   2
   8  11  -3 29.4671 5.81077   2
  -8  11   3 45.0125 5.35226   2
   8  11  -3 30.9601 5.73021   3
  -7 -11   3 34.3117 6.61394   2
   7 -11  -3 37.5620 4.72848   2
   7 -11  -3 41.8116 5.27053   3
  -7 -11   3 41.2056 6.64639   2
   7  11  -3 50.8763 7.07525   3
  -7  11   3 36.8498 4.71133   2
  -7  11   3 43.6624 4.78799   2
  -6 -11   3 539.231 22.9814   2
   6 -11  -3 565.929 20.7684   3
  -6 -11   3 571.437 23.5799   2
   6 -11  -3 530.073 19.7848   2
  -6 -11   3 522.572 22.2363   3
  -6  11   3 533.352 19.8207   2
   6  11  -3 559.563 23.3672   2
   6  11  -3 580.941 23.5610   2
[truncated: 1,476,519 more chars]
