# Supplementary material for: (Phenyl­iodos­yl)benzene tosyl­ate dihydrate
Source: IUCrdata. 2022 May 20;7(Pt 5):x220522. doi: 10.1107/S2414314622005223 (PMC9462033; doi:10.1107/S2414314622005223)
Supplement: Supplementary file 2 [file x-07-x220522-Isup3.hkl]

data_I                                                                          
_shelx_title ' 20220208_DIT_0m_a.res in P2(1)/c'                                
_shelx_refln_list_code          4                                               
_shelx_F_calc_maximum      293.45                                               
_exptl_crystal_F_000      1008.00                                               
_reflns_d_resolution_high  0.6477                                               
                                                                                
loop_                                                                           
 _space_group_symop_operation_xyz                                               
 'x, y, z'                                                                      
 '-x, y+1/2, -z+1/2'                                                            
 '-x, -y, -z'                                                                   
 'x, -y-1/2, z-1/2'                                                             
                                                                                
_cell_length_a     6.1823                                                       
_cell_length_b    24.9509                                                       
_cell_length_c    12.7606                                                       
_cell_angle_alpha  90.000                                                       
_cell_angle_beta  100.257                                                       
_cell_angle_gamma  90.000                                                       
                                                                                
_shelx_F_squared_multiplier     1.000                                           
                                                                                
loop_                                                                           
 _refln_index_h                                                                 
 _refln_index_k                                                                 
 _refln_index_l                                                                 
 _refln_F_squared_calc                                                          
 _refln_F_squared_meas                                                          
 _refln_F_squared_sigma                                                         
 _refln_observed_status                                                         
   1   0   0       5998.37       5854.69       129.34 o                         
   2   0   0      48929.18      51361.41      1580.67 o                         
   3   0   0       4501.62       4450.66       116.00 o                         
   4   0   0         36.90         19.39         5.23 o                         
   5   0   0       4135.80       4075.28        82.69 o                         
   6   0   0        760.26        866.65        22.92 o                         
   7   0   0        207.79        205.76        14.80 o                         
   8   0   0       3017.95       2913.37        59.72 o                         
   9   0   0       1441.78       1365.51        86.10 o                         
   1   1   0       9549.63       9739.42        91.73 o                         
   2   1   0        215.89        262.51         6.21 o                         
   3   1   0         42.80         62.59         4.27 o                         
   4   1   0        128.15        137.62         6.25 o                         
   5   1   0         38.36         31.40         4.47 o                         
   6   1   0         41.13         53.17         5.62 o                         
   7   1   0        425.28        435.41        16.21 o                         
   8   1   0        204.92        236.51        12.31 o                         
   9   1   0        135.48        101.87        28.68 o                         
   1   2   0      19555.28      20720.74       656.07 o                         
   2   2   0      14855.16      14758.62       133.44 o                         
   3   2   0      39620.39      41686.25       466.14 o                         
   4   2   0       1215.60       1225.01        17.55 o                         
   5   2   0       7907.15       7955.26        76.47 o                         
   6   2   0       4099.57       4009.37        44.82 o                         
   7   2   0       3123.82       3082.90        51.46 o                         
   8   2   0       2440.33       2421.18        39.03 o                         
   9   2   0          5.12          6.57        13.88 o                         
   1   3   0      16087.20      16419.23       481.75 o                         
   2   3   0        966.02        932.42        11.69 o                         
   3   3   0        167.66        228.29         7.68 o                         
   4   3   0       2130.01       1977.52        25.45 o                         
   5   3   0       1868.51       1946.06        24.93 o                         
   6   3   0        269.44        281.42        10.83 o                         
   7   3   0       1572.63       1580.63        28.45 o                         
   8   3   0         20.90         31.25         8.92 o                         
   9   3   0        685.75        699.68        39.59 o                         
   0   4   0       9056.88       8908.37       196.33 o                         
   1   4   0          5.73          9.29         1.79 o                         
   2   4   0       4605.21       4715.89        41.31 o                         
   3   4   0      22882.61      22964.46       207.61 o                         
   4   4   0        124.61        107.89         5.27 o                         
   5   4   0      11109.71      11093.83        98.44 o                         
   6   4   0       1648.05       1628.67        21.99 o                         
   7   4   0       1791.47       1899.00        31.37 o                         
   8   4   0       2119.82       2067.28        46.97 o                         
   9   4   0         25.70         29.10        16.46 o                         
   1   5   0        384.09        356.79         5.27 o                         
   2   5   0      18154.21      18479.15       166.38 o                         
   3   5   0        517.64        634.37         9.37 o                         
   4   5   0      16840.81      16984.71       144.11 o                         
   5   5   0       3624.07       3683.15        37.78 o                         
   6   5   0       2370.04       2360.12        28.06 o                         
   7   5   0       3623.11       3594.99        53.76 o                         
   8   5   0        589.97        574.75        21.07 o                         
   9   5   0       1444.52       1424.51        47.49 o                         
   0   6   0       8643.71       8978.46       155.28 o                         
   1   6   0        958.51       1157.39        16.19 o                         
   2   6   0       4261.95       4345.02        42.17 o                         
   3   6   0       3811.60       4066.10        43.85 o                         
   4   6   0        857.45        895.32        15.21 o                         
   5   6   0        438.22        444.71        13.44 o                         
   6   6   0        115.66        127.17         8.31 o                         
   7   6   0        258.19        252.23        13.66 o                         
   8   6   0        899.49        935.28        26.84 o                         
   9   6   0        163.44        132.26        18.17 o                         
   1   7   0       3440.05       3253.67        34.52 o                         
   2   7   0      12146.15      11721.30       107.10 o                         
   3   7   0       1254.05       1166.99        15.48 o                         
   4   7   0      14318.11      14256.64       133.53 o                         
   5   7   0        343.05        398.61        10.90 o                         
   6   7   0       3794.66       3763.69        47.44 o                         
   7   7   0       6492.71       6532.35        84.87 o                         
   8   7   0          1.57          1.26         8.43 o                         
   9   7   0       2336.44       2358.84        85.12 o                         
   0   8   0       1488.34       1579.46        27.98 o                         
   1   8   0        811.34        834.84        11.02 o                         
   2   8   0        684.53        650.42         9.34 o                         
   3   8   0       1181.10       1252.25        16.17 o                         
   4   8   0          0.22          3.63         3.25 o                         
   5   8   0        751.03        730.11        14.31 o                         
   6   8   0          3.36         10.73         5.17 o                         
   7   8   0         25.71         51.09         9.45 o                         
   8   8   0         91.06        113.13        11.66 o                         
   9   8   0         28.10         44.66        14.53 o                         
   1   9   0      22278.69      21677.33       280.95 o                         
   2   9   0       2318.73       2060.18        36.58 o                         
   3   9   0       3446.19       3565.58        39.99 o                         
   4   9   0       8275.13       8061.71        78.93 o                         
   5   9   0        530.83        572.57        12.46 o                         
   6   9   0       1622.82       1655.83        32.71 o                         
   7   9   0       6398.57       6545.54        89.89 o                         
   8   9   0        449.05        463.83        21.08 o                         
   9   9   0       2059.79       2065.18        55.66 o                         
   0  10   0       5507.14       5433.52        85.28 o                         
   1  10   0        794.83        935.84        24.99 o                         
   2  10   0       6085.29       6291.45       133.90 o                         
   3  10   0        936.22        972.18        13.02 o                         
   4  10   0       1896.07       1815.06        22.90 o                         
   5  10   0          7.88         18.58         4.60 o                         
   6  10   0        606.71        603.58        15.12 o                         
   7  10   0          0.36          2.27         6.94 o                         
   8  10   0       1508.67       1544.16        34.15 o                         
   9  10   0        439.89        453.41        26.59 o                         
   1  11   0      15656.13      16006.71       169.49 o                         
   2  11   0       2572.34       2506.99        43.85 o                         
   3  11   0       1997.00       2071.73        30.74 o                         
   4  11   0       7922.24       7924.84        77.64 o                         
   5  11   0       1236.31       1201.94        18.58 o                         
   6  11   0       1093.50       1145.78        21.82 o                         
   7  11   0       4473.52       4579.80        66.92 o                         
   8  11   0         30.14         35.40        10.18 o                         
   0  12   0      26472.54      27660.62       410.29 o                         
   1  12   0          3.87         27.28         4.74 o                         
   2  12   0       3468.01       3360.29        72.66 o                         
   3  12   0       5285.55       5353.51        75.42 o                         
   4  12   0         69.59         58.97         5.42 o                         
   5  12   0       3547.07       3612.56        42.33 o                         
   6  12   0        699.83        702.39        16.46 o                         
   7  12   0        640.64        693.52        19.90 o                         
   8  12   0       2383.05       2379.07        47.99 o                         
   1  13   0        448.76        457.54        14.11 o                         
   2  13   0       2057.71       1970.02        37.48 o                         
   3  13   0          3.12          7.99         4.36 o                         
   4  13   0      10553.23      10493.92       128.00 o                         
   5  13   0       1605.03       1615.95        24.15 o                         
   6  13   0       2382.46       2424.61        35.02 o                         
   7  13   0        968.22        989.49        25.28 o                         
   8  13   0        124.50        140.08        12.77 o                         
   0  14   0       6622.05       6626.29       105.10 o                         
   1  14   0       2819.40       2861.31        38.91 o                         
   2  14   0       4580.75       4765.87        75.34 o                         
   3  14   0      23038.34      21721.77       465.00 o                         
   4  14   0         41.44         33.72         6.40 o                         
   5  14   0       5556.60       5726.89        77.14 o                         
   6  14   0       3739.10       3753.33        53.71 o                         
   7  14   0       1838.95       1828.18        36.08 o                         
   8  14   0       2008.07       2101.16        44.79 o                         
   1  15   0        807.22        808.11        29.05 o                         
   2  15   0        742.62        753.14        20.98 o                         
   3  15   0        190.35        201.01        10.77 o                         
   4  15   0         27.71         15.90         9.08 o                         
   5  15   0        238.99        226.80        13.95 o                         
   6  15   0         46.46         37.08         9.86 o                         
   7  15   0       1268.92       1340.32        44.07 o                         
   8  15   0        170.70        194.45        34.59 o                         
   0  16   0      22807.17      22340.17       359.74 o                         
   1  16   0        957.23        921.41        14.47 o                         
   2  16   0       3392.25       3411.23        58.49 o                         
   3  16   0      10652.65      10383.99       149.87 o                         
   4  16   0         29.08         22.77         6.05 o                         
   5  16   0       8500.81       8606.74       122.20 o                         
   6  16   0       3976.75       3895.76        94.11 o                         
   7  16   0       1071.12       1134.87        46.55 o                         
   8  16   0       2792.41       2801.24        82.14 o                         
   1  17   0        100.25        106.34         5.43 o                         
   2  17   0       2736.55       2566.12        47.77 o                         
   3  17   0          8.13          5.47         4.39 o                         
   4  17   0        171.12        172.64        10.44 o                         
   5  17   0          5.42          5.14         6.74 o                         
   6  17   0        144.77        173.10        15.25 o                         
   7  17   0          0.81          7.48        11.43 o                         
   8  17   0        788.30        815.79        42.73 o                         
   0  18   0      25336.80      24800.53       360.66 o                         
   1  18   0       1448.79       1531.15        23.17 o                         
   2  18   0       5550.02       5519.00        87.54 o                         
   3  18   0       5151.62       5136.90        75.38 o                         
   4  18   0        683.00        686.00        19.57 o                         
   5  18   0       3450.68       3577.58        66.93 o                         
   6  18   0       2277.37       2299.49        65.31 o                         
   7  18   0        273.93        302.64        23.26 o                         
   8  18   0       2405.82       2455.74        79.47 o                         
   1  19   0      11747.07      11577.28       162.46 o                         
   2  19   0       1811.52       1786.15        57.35 o                         
   3  19   0        121.49        112.32         8.51 o                         
   4  19   0        766.03        762.74        20.74 o                         
   5  19   0         11.87         -8.85         9.77 o                         
   6  19   0        465.95        441.77        29.68 o                         
   7  19   0        211.83        227.67        21.12 o                         
   8  19   0          3.26         14.34        18.12 o                         
   0  20   0      10675.96      10977.58       154.13 o                         
   1  20   0        354.26        491.99        18.37 o                         
   2  20   0       5125.47       5091.95        84.48 o                         
   3  20   0       5328.52       5299.67        78.35 o                         
   4  20   0        141.21        134.68         9.78 o                         
   5  20   0       1903.15       1891.48        39.58 o                         
   6  20   0       1058.74       1094.98        46.18 o                         
   7  20   0        131.44        149.97        19.45 o                         
   8  20   0        645.64        652.97        48.85 o                         
   1  21   0      12609.56      12284.25       137.70 o                         
   2  21   0        437.08        473.88        21.53 o                         
   3  21   0       4392.71       4291.43        66.62 o                         
   4  21   0       3843.76       3720.08        79.20 o                         
   5  21   0        215.14        231.07        13.43 o                         
   6  21   0        498.09        525.44        44.14 o                         
   7  21   0       1705.36       1850.75        59.06 o                         
   0  22   0        198.59        258.55        12.18 o                         
   1  22   0        549.37        713.22        14.21 o                         
   2  22   0         60.26         47.67        10.14 o                         
   3  22   0       3301.14       3332.91        67.50 o                         
   4  22   0         62.48         58.82         8.94 o                         
   5  22   0       1994.86       1918.49        40.91 o                         
   6  22   0        142.21        158.19        15.85 o                         
   7  22   0        520.68        509.00        58.93 o                         
   1  23   0       1916.75       1989.52        27.93 o                         
   2  23   0       7779.75       7642.76       150.23 o                         
   3  23   0        483.97        441.10        25.81 o                         
   4  23   0      10324.45      10232.30       191.09 o                         
   5  23   0        847.45        844.92        29.58 o                         
   6  23   0       2586.67       2754.00        64.48 o                         
   7  23   0       2986.24       3215.70        84.88 o                         
   0  24   0        561.93        557.71        17.71 o                         
   1  24   0          0.20         25.94         4.26 o                         
   2  24   0        585.49        621.08        26.06 o                         
   3  24   0          1.44          1.16         8.23 o                         
   4  24   0        190.08        196.11        12.74 o                         
   5  24   0         67.66         75.63        16.58 o                         
   6  24   0         62.11         78.22        17.77 o                         
   7  24   0          2.54        -10.81        22.69 o                         
   1  25   0       6046.13       5951.01        64.47 o                         
   2  25   0       4119.60       4060.97        81.07 o                         
   3  25   0         82.30        106.22        10.53 o                         
   4  25   0       6738.26       6754.68       230.50 o                         
   5  25   0        447.78        427.46        29.23 o                         
   6  25   0       1752.18       1746.93        70.59 o                         
   7  25   0       2031.87       2000.67        96.47 o                         
   0  26   0        205.23        220.95        14.35 o                         
   1  26   0        197.27        303.79        15.34 o                         
   2  26   0         48.93         53.77         9.31 o                         
   3  26   0       1002.81        988.24        27.97 o                         
   4  26   0         12.77         10.20         8.78 o                         
   5  26   0        965.68        971.04        58.10 o                         
   6  26   0        635.71        633.90        55.70 o                         
   1  27   0       5421.78       5385.29        66.83 o                         
   2  27   0       1696.01       1683.61        38.38 o                         
   3  27   0       2218.74       2165.23        57.03 o                         
   4  27   0       1376.34       1334.18        34.15 o                         
   5  27   0        204.62        218.68        42.51 o                         
   6  27   0        275.83        282.35        42.33 o                         
   0  28   0       2269.90       2283.90        49.51 o                         
   1  28   0        116.41        186.37        12.41 o                         
   2  28   0       1762.75       1809.64        40.95 o                         
   3  28   0       1685.30       1704.36        57.40 o                         
   4  28   0        154.62        148.97        16.59 o                         
   5  28   0        844.77        809.57        38.92 o                         
   6  28   0        659.97        664.80        67.74 o                         
   1  29   0       1652.53       1647.46        27.64 o                         
   2  29   0         27.53         13.67        13.15 o                         
   3  29   0         62.06         58.20         8.65 o                         
   4  29   0       2367.01       2317.81        63.05 o                         
   5  29   0        530.91        536.90        59.50 o                         
   6  29   0       1040.44       1013.36        69.03 o                         
   0  30   0       5678.47       5623.85       100.86 o                         
   1  30   0          3.69         32.71         5.73 o                         
   2  30   0       2804.81       2768.39        63.69 o                         
   3  30   0       1312.95       1347.77        40.13 o                         
   4  30   0         36.30         16.78        16.67 o                         
   5  30   0       1156.37       1112.73        65.06 o                         
   1  31   0         42.69         37.53         6.41 o                         
   2  31   0        507.57        488.62        27.69 o                         
   3  31   0        118.67        138.97        14.37 o                         
   4  31   0        374.68        354.08        31.40 o                         
   5  31   0         77.99         58.06        35.78 o                         
   0  32   0       1395.58       1491.95        39.40 o                         
   1  32   0         61.90         66.83         7.43 o                         
   2  32   0       1104.33       1032.96        43.66 o                         
   3  32   0       3159.68       3064.12        71.82 o                         
   4  32   0         11.34         -7.18        31.40 o                         
   5  32   0       2863.90       2849.43       157.50 o                         
   1  33   0          7.62         -0.81         5.76 o                         
   2  33   0          0.77         -0.25         7.05 o                         
   3  33   0         56.24         43.36        10.23 o                         
   4  33   0        168.38        181.07        53.61 o                         
   0  34   0       2389.45       2412.44        54.77 o                         
   1  34   0        494.33        501.81        15.51 o                         
   2  34   0        670.25        671.21        23.84 o                         
   3  34   0       2504.95       2505.22       121.72 o                         
   4  34   0         36.00         11.72        31.20 o                         
   1  35   0        179.12        159.42        21.28 o                         
   2  35   0        362.16        407.92        28.09 o                         
   3  35   0         85.85        102.35        14.21 o                         
   0  36   0       2052.24       2019.52        57.66 o                         
   1  36   0        158.04        150.80        16.54 o                         
   2  36   0        864.16        909.59        33.16 o                         
   3  36   0        936.00        963.20        34.85 o                         
   1  37   0       2508.29       2430.43        70.72 o                         
   2  37   0        580.36        640.61        40.25 o                         
   0  38   0        756.00        776.81        38.87 o                         
   1  38   0        125.72        164.71        26.51 o                         
  -9   1   1       3742.01       3851.29        93.67 o                         
  -8   1   1        731.38        721.84        21.69 o                         
  -7   1   1       3653.02       3733.62        59.11 o                         
  -6   1   1       3923.26       4015.89        50.03 o                         
  -5   1   1         31.90         32.65         4.37 o                         
  -4   1   1      11665.17      11878.78       117.75 o                         
  -3   1   1       5768.45       5741.22        56.36 o                         
  -2   1   1        108.93        101.43         4.04 o                         
  -1   1   1      21846.99      21995.33       342.99 o                         
   1   1   1      49503.29      50419.03      1073.53 o                         
   2   1   1      25749.54      26163.69       274.22 o                         
   3   1   1       2261.55       2457.72        27.34 o                         
   4   1   1      14378.06      14541.41       135.71 o                         
   5   1   1       2818.29       2815.44        34.06 o                         
   6   1   1        998.47        997.96        19.37 o                         
   7   1   1       5902.22       5861.35        68.64 o                         
   8   1   1        540.01        520.81        18.46 o                         
   9   1   1        512.28        510.21        37.31 o                         
  -9   2   1        196.16        198.96        19.44 o                         
  -8   2   1       1427.41       1408.95        30.60 o                         
  -7   2   1       1025.92       1017.63        25.33 o                         
  -6   2   1        281.26        289.39        10.10 o                         
  -5   2   1        715.87        777.99        14.12 o                         
  -4   2   1        184.24        205.65         7.25 o                         
  -3   2   1       5782.59       6177.74        57.60 o                         
  -2   2   1         26.18         50.72         2.94 o                         
  -1   2   1       1736.71       1892.79        18.98 o                         
   1   2   1      18684.25      19772.73       310.76 o                         
   2   2   1       3759.66       3934.86        36.81 o                         
   3   2   1       4439.31       4316.28        41.98 o                         
   4   2   1        209.46        255.19         7.56 o                         
   5   2   1        270.55        270.95         8.33 o                         
   6   2   1        832.66        866.36        16.03 o                         
   7   2   1         54.31         65.42         7.79 o                         
   8   2   1         34.58         29.74         9.58 o                         
   9   2   1        196.94        157.60        23.27 o                         
  -9   3   1        665.31        706.09        31.26 o                         
  -8   3   1        647.53        660.43        20.33 o                         
  -7   3   1       1221.35       1224.25        24.52 o                         
  -6   3   1       5206.52       5150.89        54.61 o                         
  -5   3   1         46.58         58.23         5.13 o                         
  -4   3   1       9612.39       9415.43        90.49 o                         
  -3   3   1       7273.87       7029.96        64.80 o                         
  -2   3   1       5724.64       5610.54        51.05 o                         
  -1   3   1      20939.31      21187.37       332.25 o                         
   0   3   1        705.84        822.39        10.22 o                         
   1   3   1       5218.82       5365.92        49.35 o                         
   2   3   1      21466.15      22276.33       183.60 o                         
   3   3   1       4505.94       4999.80        45.60 o                         
   4   3   1      12684.26      12885.06       111.24 o                         
   5   3   1       5561.09       5653.78        54.41 o                         
   6   3   1        500.22        524.80        12.09 o                         
   7   3   1       4865.38       4895.79        59.35 o                         
   8   3   1         12.01         -2.03        10.16 o                         
   9   3   1       1544.32       1506.27        73.12 o                         
  -9   4   1         31.89         22.79        13.63 o                         
  -8   4   1       1122.59       1148.45        28.36 o                         
  -7   4   1       2295.90       2385.07        36.85 o                         
  -6   4   1        337.34        369.04        10.85 o                         
  -5   4   1      10134.36      10035.55        94.02 o                         
  -4   4   1       2754.80       2802.58        31.87 o                         
  -3   4   1       6691.50       6479.57        60.07 o                         
  -2   4   1       8568.46       8467.78        75.08 o                         
  -1   4   1       1924.47       2199.21        21.94 o                         
   0   4   1       8719.50       8816.26        87.49 o                         
   1   4   1       1437.55       1588.10        18.08 o                         
   2   4   1       1224.19       1235.29        14.81 o                         
   3   4   1       7073.55       7510.41        65.85 o                         
   4   4   1       1576.97       1717.39        23.63 o                         
   5   4   1       2607.21       2744.23        30.20 o                         
   6   4   1       7347.90       7322.34        70.44 o                         
   7   4   1          0.14         -1.22         5.05 o                         
   8   4   1       2728.48       2723.19        46.19 o                         
   9   4   1        618.23        590.69        38.72 o                         
  -9   5   1        763.57        765.83        43.98 o                         
  -8   5   1        255.46        272.83        15.43 o                         
  -7   5   1       1398.34       1397.10        25.46 o                         
  -6   5   1       2781.19       2707.93        31.27 o                         
  -5   5   1        710.28        696.62        13.25 o                         
  -4   5   1       3196.41       3303.77        36.28 o                         
  -3   5   1       3697.01       3651.77        36.16 o                         
  -2   5   1       4931.49       4969.38        45.56 o                         
  -1   5   1      20761.15      21286.26       445.21 o                         
   0   5   1         42.23         54.53         2.85 o                         
   1   5   1       6067.62       6280.95        73.08 o                         
   2   5   1       2702.76       2703.86        27.84 o                         
   3   5   1       1294.84       1348.46        17.46 o                         
   4   5   1       3172.68       3162.15        32.90 o                         
   5   5   1       1932.49       2028.81        23.76 o                         
   6   5   1        158.90        174.23         8.32 o                         
   7   5   1       1555.56       1583.65        33.19 o                         
   8   5   1        187.63        177.49        13.40 o                         
   9   5   1        783.49        823.56        53.34 o                         
  -9   6   1          1.92         -5.36        12.42 o                         
  -8   6   1       2104.07       2149.71        40.22 o                         
  -7   6   1       3439.38       3512.58        52.86 o                         
  -6   6   1       2597.33       2505.34        28.97 o                         
  -5   6   1      14997.27      14873.19       128.84 o                         
  -4   6   1      11514.17      11453.77       108.16 o                         
  -3   6   1       9669.92       9505.06        93.93 o                         
  -2   6   1      26182.07      25104.14       224.93 o                         
  -1   6   1        201.62        150.23         4.08 o                         
   0   6   1      21496.27      21014.17       294.13 o                         
   1   6   1        390.59        380.88        11.20 o                         
   2   6   1        431.14        405.93         6.99 o                         
   3   6   1      14763.45      15055.58       138.56 o                         
   4   6   1       2020.86       2168.80        26.60 o                         
   5   6   1       3859.40       3905.05        49.50 o                         
   6   6   1       8384.71       8438.04        96.33 o                         
   7   6   1          1.70         14.15         7.35 o                         
   8   6   1       3917.44       4013.60        60.54 o                         
   9   6   1       1832.31       1804.05        80.37 o                         
  -9   7   1        480.12        471.32        28.74 o                         
  -8   7   1        314.81        334.46        16.56 o                         
  -7   7   1        548.22        587.12        18.82 o                         
  -6   7   1        134.84        150.94         8.68 o                         
  -5   7   1        307.47        332.34        10.35 o                         
  -4   7   1        170.34        219.86         7.53 o                         
  -3   7   1          0.84          8.03         2.92 o                         
  -2   7   1       1710.45       2008.45        21.90 o                         
  -1   7   1       5199.33       5408.26        61.96 o                         
   0   7   1       7052.67       7340.68        78.75 o                         
   1   7   1       2008.86       2294.66        37.06 o                         
   2   7   1        918.08        874.46        10.79 o                         
   3   7   1        539.30        567.87         9.83 o                         
   4   7   1       1809.30       1844.93        23.55 o                         
   5   7   1         37.02         39.79         5.04 o                         
   6   7   1        101.42        121.73         8.52 o                         
   7   7   1         29.82         26.86         7.90 o                         
   8   7   1         86.76         71.91        10.37 o                         
   9   7   1          0.43         22.20        16.88 o                         
  -9   8   1          2.10         41.47        14.71 o                         
  -8   8   1       3978.77       3934.95        60.11 o                         
  -7   8   1       2679.40       2799.73        44.77 o                         
  -6   8   1       2169.33       2072.54        34.81 o                         
  -5   8   1      10572.89      10472.73       102.62 o                         
  -4   8   1       2016.51       1964.64        24.65 o                         
  -3   8   1      18174.28      18180.68       173.95 o                         
  -2   8   1      25175.54      25206.29       226.09 o                         
  -1   8   1       5068.26       5247.35        58.18 o                         
   0   8   1      24155.45      24279.61       358.96 o                         
   1   8   1       8975.73       8570.93       119.61 o                         
   2   8   1        641.05        495.72        15.33 o                         
   3   8   1      23968.00      23650.86       224.26 o                         
   4   8   1        214.94        286.49         8.12 o                         
   5   8   1       9690.83       9504.19        94.00 o                         
   6   8   1       6118.95       6152.10        74.83 o                         
   7   8   1          5.71         11.16         7.36 o                         
   8   8   1       1550.46       1573.47        35.37 o                         
   9   8   1       1316.86       1369.96        66.08 o                         
  -9   9   1         23.67         25.96        16.65 o                         
  -8   9   1          4.23         27.37         9.84 o                         
  -7   9   1        126.76        127.95        10.39 o                         
  -6   9   1        198.91        212.12        10.10 o                         
  -5   9   1          5.05         21.63         4.53 o                         
  -4   9   1        194.91        209.17         7.76 o                         
  -3   9   1       2024.69       2336.02        31.05 o                         
  -2   9   1        122.63        138.69         4.64 o                         
  -1   9   1       1383.27       1395.43        23.47 o                         
   0   9   1         10.52         18.07         3.02 o                         
   1   9   1        100.46        136.77         8.21 o                         
   2   9   1        345.04        466.64        15.70 o                         
   3   9   1        958.25       1123.35        26.30 o                         
   4   9   1       2392.41       2382.30        29.34 o                         
   5   9   1         11.54          6.14         4.49 o                         
   6   9   1        470.95        462.20        15.05 o                         
   7   9   1        111.09        132.04        10.74 o                         
   8   9   1         42.24         45.70         9.80 o                         
   9   9   1          4.60         12.38        16.25 o                         
  -9  10   1         13.75         20.27        13.22 o                         
  -8  10   1       4449.95       4508.49        69.97 o                         
  -7  10   1       2257.79       2373.78        39.73 o                         
  -6  10   1       3963.22       4018.45        49.81 o                         
  -5  10   1       4228.49       4191.87        46.72 o                         
  -4  10   1       1761.06       1752.81        23.93 o                         
  -3  10   1       5344.81       5248.17        58.60 o                         
  -2  10   1      14667.40      14901.24       142.08 o                         
  -1  10   1       2537.21       2659.75        34.15 o                         
   0  10   1      27968.77      27825.05       311.18 o                         
   1  10   1      25921.31      26969.22       289.53 o                         
   2  10   1       4185.17       4287.93        67.52 o                         
   3  10   1      26190.01      26007.31       275.85 o                         
   4  10   1        248.93        250.41         7.59 o                         
   5  10   1       3077.11       3068.94        37.74 o                         
   6  10   1       3152.66       3035.08        61.71 o                         
   7  10   1          3.83         15.41         6.94 o                         
   8  10   1       2071.54       2106.43        41.61 o                         
  -9  11   1       1178.58       1179.19        39.48 o                         
  -8  11   1         38.38         39.02        11.09 o                         
  -7  11   1       3555.20       3727.53        54.38 o                         
  -6  11   1        373.84        436.15        13.12 o                         
  -5  11   1        760.87        747.75        14.32 o                         
  -4  11   1       1394.51       1404.05        20.44 o                         
  -3  11   1       1802.25       1813.81        21.39 o                         
  -2  11   1        233.19        233.65         5.38 o                         
  -1  11   1       6286.80       6413.07       114.83 o                         
   0  11   1       8721.11       8961.76        91.63 o                         
   1  11   1        234.21        193.05         8.58 o                         
   2  11   1       7267.86       7107.74       146.38 o                         
   3  11   1       2675.23       2776.46        52.04 o                         
   4  11   1       7623.54       7619.24        78.09 o                         
   5  11   1        263.98        245.33        11.08 o                         
   6  11   1        133.95        172.45         9.89 o                         
   7  11   1       1236.15       1281.91        27.98 o                         
   8  11   1        163.96        187.54        15.04 o                         
  -8  12   1        406.90        424.69        26.36 o                         
  -7  12   1        351.86        361.34        15.41 o                         
  -6  12   1          3.51          6.00         7.48 o                         
  -5  12   1       7099.09       7121.41        72.63 o                         
  -4  12   1       3722.99       3723.27        42.86 o                         
  -3  12   1       9755.35       9559.04        90.39 o                         
  -2  12   1       6997.61       6759.12        67.38 o                         
  -1  12   1        545.00        552.53        10.65 o                         
   0  12   1      34644.13      36463.53       538.29 o                         
   1  12   1        398.44        451.41        12.73 o                         
   2  12   1       2274.49       2244.90        41.29 o                         
   3  12   1       3793.60       3965.00        58.66 o                         
   4  12   1       3651.30       3703.33        47.26 o                         
   5  12   1       1171.15       1173.76        18.23 o                         
   6  12   1       4002.83       4039.71        54.42 o                         
   7  12   1        390.02        384.95        15.67 o                         
   8  12   1       1773.30       1790.56        42.17 o                         
  -8  13   1         97.63         87.12        11.28 o                         
  -7  13   1       1794.13       1778.22        33.52 o                         
  -6  13   1       4518.82       4504.34        54.07 o                         
  -5  13   1        325.21        279.62         8.80 o                         
  -4  13   1      11873.52      11931.44       119.27 o                         
  -3  13   1       2871.03       2733.85        31.47 o                         
  -2  13   1       3019.44       3088.79        33.41 o                         
  -1  13   1       8358.72       8472.24       111.39 o                         
   0  13   1        811.06       1169.43        19.08 o                         
   1  13   1       6339.57       6532.43        89.63 o                         
   2  13   1       6242.67       6087.38        92.71 o                         
   3  13   1        734.58        761.09        22.77 o                         
   4  13   1       6053.57       6005.09        89.39 o                         
   5  13   1       4113.53       4029.62        49.83 o                         
   6  13   1        519.04        593.47        20.54 o                         
   7  13   1       3080.67       3199.74        54.58 o                         
   8  13   1        161.66        193.55        14.08 o                         
  -8  14   1        203.81        242.30        16.65 o                         
  -7  14   1       1191.32       1219.10        26.85 o                         
  -6  14   1        743.95        714.07        19.81 o                         
  -5  14   1       1510.44       1465.42        20.37 o                         
  -4  14   1         61.03         69.01         4.81 o                         
  -3  14   1       1289.42       1245.62        25.46 o                         
  -2  14   1       3208.12       3356.65        41.24 o                         
  -1  14   1        303.68        419.71        10.02 o                         
   0  14   1       1131.37       1050.88        15.54 o                         
   1  14   1        259.06        295.48         7.04 o                         
   2  14   1        214.17        221.57        12.64 o                         
   3  14   1       3460.79       3304.35        59.13 o                         
   4  14   1        222.97        177.98        14.99 o                         
   5  14   1       1666.80       1512.43        38.57 o                         
   6  14   1       1082.64       1073.87        25.55 o                         
   7  14   1          0.12          7.46         9.38 o                         
   8  14   1        549.67        540.76        22.48 o                         
  -8  15   1        963.00        969.52        25.82 o                         
  -7  15   1        834.87        840.89        25.59 o                         
  -6  15   1       4699.54       4629.86        57.10 o                         
  -5  15   1        146.26        158.99         8.87 o                         
  -4  15   1       8437.62       8627.64       118.86 o                         
  -3  15   1       7435.70       7228.66       105.50 o                         
  -2  15   1       4875.99       4926.33        54.12 o                         
  -1  15   1      22068.55      22891.28       383.19 o                         
   0  15   1         15.19         18.54         3.48 o                         
   1  15   1       7387.58       7313.25       144.07 o                         
   2  15   1       6441.98       6556.81       204.51 o                         
   3  15   1        518.46        463.93        18.97 o                         
   4  15   1       4399.16       4216.88        74.21 o                         
   5  15   1       6104.68       6046.87        90.94 o                         
   6  15   1         12.11         12.28         9.01 o                         
   7  15   1       7376.15       7267.58       137.15 o                         
   8  15   1        112.60         81.26        27.52 o                         
  -8  16   1        672.09        754.43        44.39 o                         
  -7  16   1          5.54          3.57        10.74 o                         
  -6  16   1         56.58         73.32        12.65 o                         
  -5  16   1         39.82         51.55         8.72 o                         
  -4  16   1         20.35         16.88         6.19 o                         
  -3  16   1          4.02          3.17         5.51 o                         
  -2  16   1        546.79        505.08        11.66 o                         
  -1  16   1        593.77        812.20        30.20 o                         
   0  16   1        212.00        233.46         8.13 o                         
   1  16   1        177.40        231.71        10.50 o                         
   2  16   1        283.54        298.14        18.30 o                         
   3  16   1         29.18         36.16         8.58 o                         
   4  16   1        636.27        627.16        18.38 o                         
   5  16   1        610.80        569.79        27.92 o                         
   6  16   1          7.88         14.52         8.99 o                         
   7  16   1        122.22         90.70        24.42 o                         
   8  16   1          4.02         -9.95        42.09 o                         
  -8  17   1       1216.23       1120.49        49.26 o                         
  -7  17   1       2090.96       2086.38        57.40 o                         
  -6  17   1       4172.03       4030.65        70.35 o                         
  -5  17   1         69.01         92.14        10.05 o                         
  -4  17   1       8109.28       8123.52       113.90 o                         
  -3  17   1        330.15        364.91        13.34 o                         
  -2  17   1        444.31        482.07        10.65 o                         
  -1  17   1       9330.73       9297.11        97.61 o                         
   0  17   1       9036.12       9015.58       100.38 o                         
   1  17   1       8541.51       8602.12       118.34 o                         
   2  17   1      16413.75      15769.56       290.66 o                         
   3  17   1        530.86        593.41        33.10 o                         
   4  17   1       9287.86       9007.34       126.97 o                         
   5  17   1       2677.63       2698.79        51.38 o                         
   6  17   1       1455.21       1441.23        51.48 o                         
   7  17   1       2956.04       3090.18        73.76 o                         
   8  17   1        371.15        410.30        45.52 o                         
  -8  18   1        271.47        304.96        28.21 o                         
  -7  18   1        358.92        394.81        30.08 o                         
  -6  18   1          4.17         14.58        11.01 o                         
  -5  18   1        874.63        870.44        25.04 o                         
  -4  18   1        292.11        290.85        15.62 o                         
  -3  18   1        428.57        401.99        14.51 o                         
  -2  18   1        495.79        532.06        12.62 o                         
  -1  18   1        679.68        795.21        17.87 o                         
   0  18   1       1647.47       1735.93        34.89 o                         
   1  18   1       1211.87       1259.75        18.34 o                         
   2  18   1        263.83        300.04        24.35 o                         
   3  18   1       1343.97       1377.52        34.50 o                         
   4  18   1        228.36        233.84        12.48 o                         
   5  18   1       1088.76       1041.09        27.01 o                         
   6  18   1        889.50        913.52        30.07 o                         
   7  18   1         52.27         38.13        13.51 o                         
   8  18   1         93.36         82.08        34.97 o                         
  -8  19   1        603.76        669.69        38.96 o                         
  -7  19   1       2089.24       2162.65        65.63 o                         
  -6  19   1       2052.24       2025.42        48.13 o                         
  -5  19   1         84.78         76.60         9.52 o                         
  -4  19   1       3424.28       3442.96        79.96 o                         
  -3  19   1       6149.43       6034.60        87.03 o                         
  -2  19   1        196.60        203.69         6.44 o                         
  -1  19   1       5165.71       5174.79        70.59 o                         
   0  19   1       2018.66       1943.74        27.88 o                         
   1  19   1       3529.35       3550.82        40.72 o                         
   2  19   1      10153.04      10018.16       147.92 o                         
   3  19   1        258.63        247.93        20.41 o                         
   4  19   1       4977.65       4978.38        87.83 o                         
   5  19   1        839.54        844.09        24.23 o                         
   6  19   1        334.20        336.52        19.09 o                         
   7  19   1       3966.31       3967.09       153.59 o                         
   8  19   1        314.82        333.16        47.87 o                         
  -8  20   1       2023.94       2039.37       132.29 o                         
  -7  20   1       1270.06       1352.47        49.46 o                         
  -6  20   1        411.39        377.05        22.79 o                         
  -5  20   1       1409.29       1380.87        32.65 o                         
  -4  20   1        126.87        122.50        13.84 o                         
  -3  20   1        994.92        996.65        24.21 o                         
  -2  20   1       1829.42       1872.02        25.68 o                         
  -1  20   1       1647.19       1692.58        26.28 o                         
   0  20   1       6456.92       6441.41        70.75 o                         
   1  20   1       6199.28       6141.29        63.80 o                         
   2  20   1       3084.20       3081.38        56.98 o                         
   3  20   1       6425.75       6472.40       105.15 o                         
   4  20   1        197.38        188.10        16.55 o                         
   5  20   1       1480.25       1488.24        37.66 o                         
   6  20   1        589.29        636.74        35.39 o                         
   7  20   1         11.52         14.84        25.51 o                         
  -7  21   1        150.97        194.43        21.80 o                         
  -6  21   1        893.11        940.83        35.03 o                         
  -5  21   1        539.92        517.56        19.98 o                         
  -4  21   1       1577.24       1540.66        33.42 o                         
  -3  21   1       3048.93       3069.29        51.63 o                         
  -2  21   1        310.72        346.22         9.01 o                         
  -1  21   1       5783.09       5858.58        77.83 o                         
   0  21   1         29.10        108.96         8.60 o                         
   1  21   1       2309.46       2486.17        30.03 o                         
   2  21   1       2296.46       2225.51        45.64 o                         
   3  21   1        759.65        718.99        29.25 o                         
   4  21   1       1405.56       1343.92        37.52 o                         
   5  21   1       1216.21       1213.77        37.43 o                         
   6  21   1         66.22         65.03        11.71 o                         
   7  21   1       1530.10       1653.42        82.92 o                         
  -7  22   1       1619.30       1716.72        57.04 o                         
  -6  22   1        223.30        255.02        18.82 o                         
  -5  22   1       2848.75       2832.74        54.82 o                         
  -4  22   1       2106.40       2069.52        40.98 o                         
  -3  22   1       4043.16       3889.15        70.57 o                         
  -2  22   1       7197.92       7209.48        82.55 o                         
  -1  22   1        866.24        921.17        16.86 o                         
   0  22   1       9755.49       9577.69        96.94 o                         
   1  22   1       1417.25       1488.36        21.56 o                         
   2  22   1        739.10        818.95        28.65 o                         
   3  22   1       6375.84       6322.88       122.06 o                         
   4  22   1        533.68        529.47        36.33 o                         
   5  22   1        701.03        662.15        23.56 o                         
   6  22   1       2509.57       2497.11        91.52 o                         
   7  22   1         17.26        -10.05        25.52 o                         
  -7  23   1          0.74          8.35        13.92 o                         
  -6  23   1          3.32         17.91        16.77 o                         
  -5  23   1         18.72         28.49         8.75 o                         
  -4  23   1          4.86         -4.69         9.32 o                         
  -3  23   1          4.41         11.47         6.80 o                         
  -2  23   1       1003.60       1118.98        17.04 o                         
  -1  23   1       2444.75       2543.83        33.74 o                         
   0  23   1        205.64        364.18        11.43 o                         
   1  23   1        186.61        228.90         9.42 o                         
   2  23   1       1399.16       1294.01        30.38 o                         
   3  23   1       1356.40       1323.11        36.97 o                         
   4  23   1        288.48        285.21        20.48 o                         
   5  23   1        684.95        700.89        35.05 o                         
   6  23   1          2.58         14.39        19.12 o                         
   7  23   1         15.82        -24.92        24.92 o                         
  -7  24   1       2017.70       2154.89        65.86 o                         
  -6  24   1        233.74        246.15        21.31 o                         
  -5  24   1       5118.74       5097.34        90.63 o                         
  -4  24   1       1483.73       1478.76        36.10 o                         
  -3  24   1       6480.56       6418.02       103.05 o                         
  -2  24   1       4252.80       4283.66        53.44 o                         
  -1  24   1        654.17        704.54        14.84 o                         
   0  24   1       8203.63       8320.21        86.15 o                         
   1  24   1       1123.43       1128.65        17.65 o                         
   2  24   1        186.12        170.85        11.81 o                         
   3  24   1       4962.97       4855.71        89.58 o                         
   4  24   1       1433.16       1507.69        99.07 o                         
   5  24   1       2474.35       2445.70        65.69 o                         
   6  24   1       3045.99       2969.11       144.79 o                         
   7  24   1        203.50        214.67        81.75 o                         
  -7  25   1          0.02          7.85        12.21 o                         
  -6  25   1         44.86         60.41        22.23 o                         
  -5  25   1        302.65        310.24        17.78 o                         
  -4  25   1        381.19        410.96        19.24 o                         
  -3  25   1       1312.20       1349.90        42.44 o                         
  -2  25   1        251.86        304.21        12.11 o                         
  -1  25   1        145.29        146.71         8.25 o                         
   0  25   1       1566.77       1677.51        24.57 o                         
   1  25   1         38.54         58.28         5.43 o                         
   2  25   1        290.95        281.35        16.16 o                         
   3  25   1        420.04        425.91        17.36 o                         
   4  25   1          6.43         24.17        12.53 o                         
   5  25   1        268.63        219.83        22.00 o                         
   6  25   1        185.05        204.39        35.73 o                         
   7  25   1        630.56        581.04        83.34 o                         
  -6  26   1       1195.97       1218.31        45.82 o                         
  -5  26   1       2455.64       2435.54        80.53 o                         
  -4  26   1          3.18         24.95         8.91 o                         
  -3  26   1       3750.70       3732.63        68.32 o                         
  -2  26   1       6079.10       5994.43       125.96 o                         
  -1  26   1          3.76         11.91         4.87 o                         
   0  26   1       8278.21       8248.63        96.75 o                         
   1  26   1       2425.83       2490.06        35.41 o                         
   2  26   1        572.43        635.90        27.68 o                         
   3  26   1       5943.79       6032.05        98.69 o                         
   4  26   1         45.53         23.19        13.69 o                         
   5  26   1       1109.27       1080.47        75.45 o                         
   6  26   1       1350.36       1362.67        75.05 o                         
  -6  27   1        478.65        478.52        42.89 o                         
  -5  27   1        163.33        144.13        13.63 o                         
  -4  27   1        682.72        651.12        25.06 o                         
  -3  27   1        372.76        410.50        24.03 o                         
  -2  27   1        246.78        293.30        27.52 o                         
  -1  27   1       2175.91       2219.64        33.82 o                         
   0  27   1        626.47        765.79        17.82 o                         
   1  27   1        246.14        274.26        12.11 o                         
   2  27   1       1861.41       1880.90        40.91 o                         
   3  27   1          6.62          1.54         8.91 o                         
   4  27   1       1980.77       1873.26        54.65 o                         
   5  27   1        130.73         92.72        27.50 o                         
   6  27   1        224.47        239.21        38.99 o                         
  -6  28   1        546.79        457.06        83.61 o                         
  -5  28   1       2404.24       2426.47        86.85 o                         
  -4  28   1        113.57        113.20        13.66 o                         
  -3  28   1       2660.55       2574.68        58.85 o                         
  -2  28   1        405.38        442.49        23.21 o                         
  -1  28   1          1.85         26.41         6.09 o                         
   0  28   1       3987.55       4010.95        53.51 o                         
   1  28   1       3630.98       3636.40        48.24 o                         
   2  28   1        815.83        829.54        25.90 o                         
   3  28   1       2996.79       3043.82        59.85 o                         
   4  28   1        287.62        252.49        23.19 o                         
   5  28   1        337.15        307.96        29.14 o                         
   6  28   1        817.70        807.79        59.34 o                         
  -6  29   1       1042.77       1064.94        97.36 o                         
  -5  29   1          0.66         14.28        23.74 o                         
  -4  29   1       1427.48       1412.20        37.84 o                         
  -3  29   1        573.59        538.36        27.29 o                         
  -2  29   1        107.84        112.99        11.04 o                         
  -1  29   1       4067.44       4064.50        54.23 o                         
   0  29   1       2055.48       2108.57        33.61 o                         
   1  29   1       1977.12       2063.29        31.48 o                         
   2  29   1       4561.95       4452.76        78.40 o                         
   3  29   1          3.39         -8.15         9.43 o                         
   4  29   1       2890.15       2657.02       102.61 o                         
   5  29   1        313.86        291.14        40.15 o                         
   6  29   1        355.03        211.20        38.52 o                         
  -5  30   1        943.39        874.27        59.37 o                         
  -4  30   1        514.52        534.78        25.11 o                         
  -3  30   1        656.33        662.94        27.96 o                         
  -2  30   1       1078.01       1084.48        27.57 o                         
  -1  30   1         38.71         90.34         7.71 o                         
   0  30   1       1027.58       1086.36        22.44 o                         
   1  30   1          4.79         24.77         6.30 o                         
   2  30   1        170.92        198.67        14.84 o                         
   3  30   1        185.67        215.17        13.64 o                         
   4  30   1        109.36         83.69        19.79 o                         
   5  30   1         73.88         98.50        27.94 o                         
  -5  31   1         23.40         28.70        24.13 o                         
  -4  31   1       2476.59       2397.74        83.44 o                         
  -3  31   1       2098.61       2118.63        42.53 o                         
  -2  31   1        405.00        435.75        18.15 o                         
  -1  31   1       4510.45       4549.34        60.12 o                         
   0  31   1       2105.02       2057.05        33.79 o                         
   1  31   1       2570.78       2611.79        41.19 o                         
   2  31   1       3685.21       3574.23        94.86 o                         
   3  31   1         78.53         61.59        17.85 o                         
   4  31   1       1642.64       1557.34        71.24 o                         
   5  31   1       1496.40       1501.64        92.66 o                         
  -5  32   1         48.75         98.21        44.04 o                         
  -4  32   1         63.81         59.81        13.71 o                         
  -3  32   1         48.83         68.01        11.63 o                         
  -2  32   1        350.43        353.58        20.29 o                         
  -1  32   1          0.64         61.28         7.70 o                         
   0  32   1          2.66         40.16         6.99 o                         
   1  32   1        162.60        211.75        11.38 o                         
   2  32   1          0.12         -3.65         8.90 o                         
   3  32   1          8.51         14.02         8.65 o                         
   4  32   1         28.39         29.99        23.35 o                         
   5  32   1        158.80        108.21        42.92 o                         
  -4  33   1       3396.01       3601.13        79.80 o                         
  -3  33   1       2484.67       2448.24        57.24 o                         
  -2  33   1        386.65        417.84        29.10 o                         
  -1  33   1       4537.64       4413.82        80.64 o                         
   0  33   1        186.33        180.54        10.59 o                         
   1  33   1        838.21        812.92        27.66 o                         
   2  33   1        714.85        662.08        25.95 o                         
   3  33   1         63.17         76.39        17.77 o                         
   4  33   1       2506.71       2342.77       137.51 o                         
  -4  34   1         84.05        111.64        19.58 o                         
  -3  34   1        686.60        671.59        41.41 o                         
  -2  34   1        431.25        444.39        20.53 o                         
  -1  34   1        376.51        434.46        16.30 o                         
   0  34   1        588.72        631.38        19.44 o                         
   1  34   1          1.18          7.58         9.26 o                         
   2  34   1          2.65         29.91        15.10 o                         
   3  34   1         18.18         16.19         8.51 o                         
   4  34   1        242.09        188.27        49.22 o                         
  -3  35   1        670.86        721.09        31.73 o                         
  -2  35   1         31.42         18.51        15.67 o                         
  -1  35   1       1190.65       1244.35        28.27 o                         
   0  35   1        654.14        658.41        24.24 o                         
   1  35   1        762.98        688.53        34.16 o                         
   2  35   1       2890.12       2894.63        77.01 o                         
   3  35   1          0.57          9.65         8.77 o                         
  -3  36   1        534.98        534.01        27.42 o                         
  -2  36   1        630.61        600.48        27.78 o                         
  -1  36   1          3.51         12.74         6.89 o                         
   0  36   1       1478.28       1493.34        33.55 o                         
   1  36   1        489.17        535.33        28.97 o                         
   2  36   1        124.39        171.58        19.72 o                         
   3  36   1        672.66        718.39        35.73 o                         
  -2  37   1         30.32         49.30        12.76 o                         
  -1  37   1        546.45        534.35        27.44 o                         
   0  37   1        180.06        235.80        14.55 o                         
   1  37   1        478.50        494.06        31.12 o                         
   2  37   1       1004.51       1013.90        38.97 o                         
  -1  38   1        137.95        147.09        18.01 o                         
   0  38   1        963.08        961.09        31.58 o                         
   1  38   1        996.51       1035.97        47.72 o                         
  -9   0   2       1538.60       1536.50        58.66 o                         
  -8   0   2       1398.29       1378.84        44.13 o                         
  -7   0   2       8550.97       8626.19       175.06 o                         
  -6   0   2        118.11        116.55        10.89 o                         
  -5   0   2       9306.52       9257.20       135.75 o                         
  -4   0   2       5309.02       5064.87       139.69 o                         
  -3   0   2      25238.04      25312.81       311.78 o                         
  -2   0   2      13165.73      13059.67       161.50 o                         
  -1   0   2       2110.55       2258.05        33.90 o                         
   0   0   2       9250.51       9243.85       160.56 o                         
   1   0   2      16686.72      16497.61       245.61 o                         
   2   0   2       4869.18       4847.72       100.47 o                         
   3   0   2      34579.88      35854.64       435.06 o                         
   4   0   2      17444.28      17251.55       216.21 o                         
   5   0   2        140.33        122.44         8.33 o                         
   6   0   2       5277.67       5369.83        80.46 o                         
   7   0   2         77.58         82.65        12.53 o                         
   8   0   2       1400.85       1391.96        41.35 o                         
   9   0   2        721.03        582.87        66.19 o                         
  -9   1   2         17.43         -0.85        11.35 o                         
  -8   1   2        478.69        457.87        20.49 o                         
  -7   1   2        124.36        115.58        11.26 o                         
  -6   1   2       1047.80       1077.08        18.53 o                         
  -5   1   2         79.90         97.19         6.31 o                         
  -4   1   2       4896.73       5404.88        58.20 o                         
  -3   1   2        870.63        896.97        15.27 o                         
  -2   1   2         14.47         29.20         2.99 o                         
  -1   1   2       3291.59       3428.42        33.27 o                         
   0   1   2       2330.20       2356.59        24.40 o                         
   1   1   2        560.97        658.48         9.26 o                         
   2   1   2       1539.48       1547.31        17.89 o                         
   3   1   2        202.53        171.96         5.95 o                         
   4   1   2        553.53        541.14        10.68 o                         
   5   1   2       1198.17       1220.94        17.57 o                         
   6   1   2        114.84        122.70         7.92 o                         
   7   1   2         62.31         92.74         8.74 o                         
   8   1   2          0.65          4.79         9.10 o                         
   9   1   2          4.85          6.25        30.34 o                         
  -9   2   2         96.69        123.78        16.70 o                         
  -8   2   2       3230.06       3179.72        50.59 o                         
  -7   2   2       5083.10       5094.41        69.96 o                         
  -6   2   2          1.41         20.55         4.80 o                         
  -5   2   2       4938.69       4910.14        50.75 o                         
  -4   2   2       3090.80       2795.99        30.89 o                         
  -3   2   2       5543.95       5597.50        55.37 o                         
  -2   2   2      10461.95       9827.97        90.94 o                         
  -1   2   2       8645.72       8906.22        85.29 o                         
   0   2   2      23554.70      24139.94       439.34 o                         
   1   2   2      14623.67      14420.20       129.72 o                         
   2   2   2        996.66       1150.52        13.68 o                         
   3   2   2      13039.98      13104.52       119.98 o                         
   4   2   2       4222.80       4424.19        42.94 o                         
   5   2   2        319.92        305.78         9.14 o                         
   6   2   2       4976.92       5147.53        62.95 o                         
   7   2   2        686.93        713.23        20.32 o                         
   8   2   2       1206.07       1177.39        30.58 o                         
   9   2   2       2107.74       2049.87        90.26 o                         
  -9   3   2         89.77         94.18        15.50 o                         
  -8   3   2       1076.88       1118.83        25.13 o                         
  -7   3   2          3.20          6.01         6.87 o                         
  -6   3   2       3198.35       3167.46        37.50 o                         
  -5   3   2        922.17        991.31        16.37 o                         
  -4   3   2       6542.12       6615.87        63.38 o                         
  -3   3   2      12626.95      13105.05       116.24 o                         
  -2   3   2       7010.75       7336.71        66.06 o                         
  -1   3   2      29234.19      29139.78       456.01 o                         
   0   3   2        972.26        953.05        11.67 o                         
   1   3   2       2366.54       2642.53        26.02 o                         
   2   3   2      10637.97      10960.88        96.33 o                         
   3   3   2       3074.12       3321.80        32.31 o                         
   4   3   2       5184.37       5323.70        50.21 o                         
   5   3   2       2480.15       2467.82        28.22 o                         
   6   3   2         32.19         26.58         4.85 o                         
   7   3   2       2726.59       2675.15        44.14 o                         
   8   3   2         85.99         83.40        12.12 o                         
   9   3   2        390.96        412.38        34.08 o                         
  -9   4   2         43.79         67.40        13.78 o                         
  -8   4   2       2652.84       2688.99        46.66 o                         
  -7   4   2       2993.82       2992.28        47.18 o                         
  -6   4   2        220.24        252.88        10.56 o                         
  -5   4   2       3906.97       3887.78        43.70 o                         
  -4   4   2       4932.08       4890.65        48.76 o                         
  -3   4   2        499.23        475.18         8.96 o                         
  -2   4   2       1750.35       1450.20        16.34 o                         
  -1   4   2       3140.57       3220.06        31.66 o                         
   0   4   2      15779.09      15487.53       350.56 o                         
   1   4   2       9289.11       9353.80        94.36 o                         
   2   4   2        202.14        181.09         4.42 o                         
   3   4   2       3025.79       3014.48        31.82 o                         
   4   4   2        254.70        310.80         7.45 o                         
   5   4   2        203.18        185.19         7.09 o                         
   6   4   2       3293.44       3305.75        41.17 o                         
   7   4   2        885.27        892.01        22.96 o                         
   8   4   2        544.92        568.86        23.60 o                         
   9   4   2       2492.27       2520.33        76.62 o                         
  -9   5   2       2614.89       2745.42        65.35 o                         
  -8   5   2        769.57        752.92        26.59 o                         
  -7   5   2        907.05        917.41        20.39 o                         
  -6   5   2       2678.30       2731.91        33.58 o                         
  -5   5   2       3223.70       3026.61        35.88 o                         
  -4   5   2       3331.56       3418.87        36.17 o                         
  -3   5   2       8367.94       7716.89        70.86 o                         
  -2   5   2        218.95        203.63         5.46 o                         
  -1   5   2      69901.35      70064.45      1222.95 o                         
   0   5   2      63697.43      63186.62      1359.38 o                         
   1   5   2      37398.62      37764.96       582.08 o                         
   2   5   2      23725.04      24355.08       218.39 o                         
   3   5   2        273.01        362.34         8.84 o                         
   4   5   2       1251.58       1204.84        15.76 o                         
   5   5   2       2238.85       2271.32        26.59 o                         
   6   5   2         66.22         78.22         8.76 o                         
   7   5   2       3230.66       3182.54        49.02 o                         
   8   5   2       2113.36       2024.30        41.12 o                         
   9   5   2        328.88        360.34        43.35 o                         
  -9   6   2        330.25        355.74        23.92 o                         
  -8   6   2        145.67        158.88        12.70 o                         
  -7   6   2       1848.94       1872.74        34.57 o                         
  -6   6   2        229.82        218.85         8.73 o                         
  -5   6   2       3060.35       3021.59        35.66 o                         
  -4   6   2       2011.83       2083.48        24.51 o                         
  -3   6   2       1367.21       1298.61        16.24 o                         
  -2   6   2       4632.30       4719.47        44.13 o                         
  -1   6   2       6845.60       6999.24        68.47 o                         
   0   6   2       9224.58       9674.26        97.16 o                         
   1   6   2       2567.06       2811.80        30.63 o                         
   2   6   2         69.70         57.47         3.46 o                         
   3   6   2       1014.17       1021.96        15.22 o                         
   4   6   2       2095.27       2094.09        27.32 o                         
   5   6   2          5.89         12.45         4.56 o                         
   6   6   2       1841.28       1835.89        32.16 o                         
   7   6   2        401.75        412.75        16.64 o                         
   8   6   2        110.01        112.81        14.41 o                         
   9   6   2        328.49        263.80        35.18 o                         
  -9   7   2       1594.46       1575.56        44.84 o                         
  -8   7   2       3283.66       3236.32        52.44 o                         
  -7   7   2        841.23        858.13        22.42 o                         
  -6   7   2       8076.07       7981.04        83.31 o                         
  -5   7   2       3305.23       3407.76        38.89 o                         
  -4   7   2       7790.35       7866.93        73.80 o                         
  -3   7   2      24094.82      24258.60       210.05 o                         
  -2   7   2         88.43         89.04         4.14 o                         
  -1   7   2      24269.62      23841.67       316.31 o                         
   0   7   2      11791.58      11630.53       116.41 o                         
   1   7   2       4377.63       4262.32        44.82 o                         
   2   7   2      20097.92      20006.86       189.25 o                         
   3   7   2       2472.46       2624.64        32.31 o                         
   4   7   2       9012.58       9298.40       103.19 o                         
   5   7   2       7797.11       7821.25        83.00 o                         
   6   7   2        243.43        218.75        11.59 o                         
   7   7   2       7174.29       7243.25        92.13 o                         
   8   7   2        854.20        826.15        25.69 o                         
  -9   8   2         84.33         81.18        14.12 o                         
  -8   8   2         17.57         11.59         8.75 o                         
  -7   8   2        411.40        425.01        16.27 o                         
  -6   8   2        116.25        136.22         8.80 o                         
  -5   8   2        756.38        817.91        15.59 o                         
  -4   8   2          6.12         16.17         3.78 o                         
  -3   8   2        941.56        974.84        14.33 o                         
  -2   8   2        392.60        451.12         8.38 o                         
  -1   8   2       4940.71       4985.85        53.00 o                         
   0   8   2         55.32         31.57         3.64 o                         
   1   8   2       4706.04       5214.30        57.90 o                         
   2   8   2        710.54        708.33         9.27 o                         
   3   8   2        154.71        188.51         7.73 o                         
   4   8   2        874.68        878.58        15.24 o                         
   5   8   2        337.64        383.92        11.33 o                         
   6   8   2         68.55         70.80         7.73 o                         
   7   8   2          0.64         19.64         7.96 o                         
   8   8   2         32.99         43.19        10.36 o                         
  -9   9   2       1023.17       1025.69        48.60 o                         
  -8   9   2       3424.92       3431.82        54.59 o                         
  -7   9   2        365.09        367.45        15.55 o                         
  -6   9   2       7209.38       7382.32        81.80 o                         
  -5   9   2        357.57        429.76        11.28 o                         
  -4   9   2       9387.24       9277.65        94.19 o                         
  -3   9   2      17730.00      18127.48       184.38 o                         
  -2   9   2       3391.58       3789.34        38.56 o                         
  -1   9   2      23633.91      24317.58       249.45 o                         
   0   9   2      14726.64      14723.89       156.11 o                         
   1   9   2        210.69        208.21         4.54 o                         
   2   9   2      21922.12      21069.24       321.62 o                         
   3   9   2       6217.94       6172.71        76.62 o                         
   4   9   2      23780.26      23296.00       235.90 o                         
   5   9   2       9206.03       9221.97        95.76 o                         
   6   9   2        708.68        781.69        19.24 o                         
   7   9   2       5766.33       5812.20        81.87 o                         
   8   9   2        769.78        766.07        25.97 o                         
  -9  10   2        174.43        165.62        18.32 o                         
  -8  10   2          1.82          8.08         8.17 o                         
  -7  10   2        893.32        900.04        22.58 o                         
  -6  10   2         37.43         45.45         7.99 o                         
  -5  10   2       1894.70       1900.89        25.94 o                         
  -4  10   2        315.98        345.42         9.36 o                         
  -3  10   2        512.77        553.88        10.22 o                         
  -2  10   2       1604.02       1642.79        19.55 o                         
  -1  10   2       2135.46       2271.93        27.20 o                         
   0  10   2        447.80        459.52         9.21 o                         
   1  10   2         19.43         49.39         3.55 o                         
   2  10   2       2348.96       2497.41        44.56 o                         
   3  10   2       1728.46       1707.98        24.91 o                         
   4  10   2       3152.19       3216.99        37.40 o                         
   5  10   2       2419.03       2253.51        39.03 o                         
   6  10   2       1450.13       1395.31        30.05 o                         
   7  10   2        153.82        150.34        11.46 o                         
   8  10   2        211.45        212.94        22.91 o                         
  -9  11   2        913.52        954.48        36.38 o                         
  -8  11   2        738.65        735.22        22.56 o                         
  -7  11   2        652.57        713.27        20.04 o                         
  -6  11   2       1956.92       2039.17        32.93 o                         
  -5  11   2       2553.59       2547.87        33.83 o                         
  -4  11   2       2641.86       2642.81        32.35 o                         
  -3  11   2      12597.38      12787.28       119.52 o                         
  -2  11   2        855.67        810.04        11.94 o                         
  -1  11   2      13499.63      13165.24       133.40 o                         
   0  11   2      18743.96      19088.62       190.33 o                         
   1  11   2       4272.21       4414.34        50.10 o                         
   2  11   2      20971.69      21129.19       364.77 o                         
   3  11   2       1750.37       1777.60        31.73 o                         
   4  11   2       5450.83       5703.39        60.48 o                         
   5  11   2       5952.81       5962.32        64.91 o                         
   6  11   2        131.70        163.00         9.51 o                         
   7  11   2       4775.72       4764.46        69.34 o                         
   8  11   2        737.37        733.99        29.93 o                         
  -9  12   2        725.92        754.23        31.37 o                         
  -8  12   2        507.05        478.43        19.11 o                         
  -7  12   2       4176.87       4102.14        58.44 o                         
  -6  12   2        115.24        136.65         8.46 o                         
  -5  12   2       2026.15       2118.30        29.55 o                         
  -4  12   2       3178.20       3151.42        35.73 o                         
  -3  12   2        121.82         85.13         6.09 o                         
  -2  12   2       4505.80       4377.26        44.28 o                         
  -1  12   2        114.70        117.42         6.31 o                         
   0  12   2       6196.94       6287.15        66.43 o                         
   1  12   2       5742.46       5903.68        61.79 o                         
   2  12   2       1893.18       1950.00        42.41 o                         
   3  12   2       9525.28       9295.30       161.29 o                         
   4  12   2       1732.92       1790.86        29.65 o                         
   5  12   2        921.69        992.71        16.34 o                         
   6  12   2       2675.95       2725.12        40.22 o                         
   7  12   2         57.31         62.80        11.04 o                         
   8  12   2        856.91        849.31        31.37 o                         
  -8  13   2        127.35        139.85        13.44 o                         
  -7  13   2        265.87        300.91        13.82 o                         
  -6  13   2        588.44        638.24        15.52 o                         
  -5  13   2       1094.56       1091.29        22.27 o                         
  -4  13   2        233.92        274.16         8.14 o                         
  -3  13   2       3949.43       3775.39        41.67 o                         
  -2  13   2       1539.89       1653.20        25.22 o                         
  -1  13   2       6425.79       6317.89        73.94 o                         
   0  13   2      14998.59      15024.13       160.91 o                         
   1  13   2       1052.42        975.87        13.32 o                         
   2  13   2       9569.41       9632.41       156.50 o                         
   3  13   2         75.99         81.39         6.33 o                         
   4  13   2       2060.71       2080.83        38.63 o                         
   5  13   2        541.49        560.33        15.42 o                         
   6  13   2        213.07        229.93        12.10 o                         
   7  13   2       2006.22       2086.54        44.34 o                         
   8  13   2        784.17        838.16        35.87 o                         
  -8  14   2       1189.60       1187.45        32.85 o                         
  -7  14   2       1937.15       1935.88        33.63 o                         
  -6  14   2        316.98        336.54        14.56 o                         
  -5  14   2       3542.07       3600.71        43.88 o                         
  -4  14   2       5866.67       5997.87        61.15 o                         
  -3  14   2       4841.09       4689.91        48.28 o                         
  -2  14   2      10503.40      10274.61       106.49 o                         
  -1  14   2       1039.46       1033.93        16.92 o                         
   0  14   2      27788.91      27979.05       277.66 o                         
   1  14   2      11251.83      11350.97       119.67 o                         
   2  14   2        338.02        353.71        17.32 o                         
   3  14   2       3397.77       3350.08        71.80 o                         
   4  14   2       1672.55       1650.38        35.59 o                         
   5  14   2          3.66          7.20         7.12 o                         
   6  14   2       4796.03       4887.16        87.72 o                         
   7  14   2       1288.07       1328.82        56.36 o                         
   8  14   2        849.23        798.63        46.09 o                         
  -8  15   2          4.43         14.35         8.48 o                         
  -7  15   2          1.81         10.09         7.59 o                         
  -6  15   2        379.73        416.77        14.49 o                         
  -5  15   2         35.86         45.99         4.70 o                         
  -4  15   2       2090.47       2061.44        25.29 o                         
  -3  15   2        439.84        493.88         9.66 o                         
  -2  15   2        828.57        844.70        13.34 o                         
  -1  15   2         37.95         33.26         3.98 o                         
   0  15   2       5377.37       6009.47        66.73 o                         
   1  15   2         99.13        144.35         7.40 o                         
   2  15   2       1611.83       1484.99        39.84 o                         
   3  15   2        465.93        527.59        22.68 o                         
   4  15   2       1303.93       1291.84        28.29 o                         
   5  15   2        892.73        938.30        31.00 o                         
   6  15   2        231.02        225.24        17.15 o                         
   7  15   2         31.43         13.80        17.74 o                         
   8  15   2         19.76         -5.76        35.30 o                         
  -8  16   2       1619.01       1630.26        42.94 o                         
  -7  16   2       3608.54       3544.48        58.21 o                         
  -6  16   2        124.05        125.59         7.23 o                         
  -5  16   2       7538.84       7357.19        77.31 o                         
  -4  16   2       5836.41       5800.43        62.69 o                         
  -3  16   2       3827.17       3815.89        42.13 o                         
  -2  16   2      10935.36      10788.53       106.59 o                         
  -1  16   2       6069.14       6129.74        69.88 o                         
   0  16   2       7078.16       6904.25        73.90 o                         
   1  16   2       9205.95       9140.13       104.53 o                         
   2  16   2        622.62        682.95        21.52 o                         
   3  16   2      11296.04      11253.48       166.08 o                         
   4  16   2       1550.41       1576.42        44.41 o                         
   5  16   2        201.19        191.76        14.33 o                         
   6  16   2       4725.56       4697.34        85.55 o                         
   7  16   2       1010.04       1030.84        50.92 o                         
   8  16   2       1282.05       1261.07        72.72 o                         
  -8  17   2         33.39        -17.97        25.40 o                         
  -7  17   2          8.58         24.02        12.23 o                         
  -6  17   2          0.59         22.10         8.35 o                         
  -5  17   2          5.39         22.87         8.14 o                         
  -4  17   2         99.00        108.19        10.22 o                         
  -3  17   2       1269.62       1253.16        17.32 o                         
  -2  17   2          0.14          3.35         3.10 o                         
  -1  17   2        214.70        259.65         8.89 o                         
   0  17   2       2403.71       2487.83        31.06 o                         
   1  17   2       3522.01       3604.73        42.99 o                         
   2  17   2       1918.93       1807.20        38.48 o                         
   3  17   2         17.72         36.53        10.92 o                         
   4  17   2          1.20          2.04         7.72 o                         
   5  17   2         23.71         33.16         7.55 o                         
   6  17   2         81.06         87.38        13.08 o                         
   7  17   2         43.36         39.84        22.76 o                         
   8  17   2         59.70         78.50        29.80 o                         
  -8  18   2       1142.86       1129.56        49.92 o                         
  -7  18   2       5416.81       5659.59       114.77 o                         
  -6  18   2        122.28        132.42        19.60 o                         
  -5  18   2       9626.20       9424.60       133.13 o                         
  -4  18   2       5235.32       5112.17        77.94 o                         
  -3  18   2       5894.32       5802.18        60.76 o                         
  -2  18   2       7755.97       7628.75        93.09 o                         
  -1  18   2        631.24        650.46        13.08 o                         
   0  18   2       1291.05       1278.54        19.28 o                         
   1  18   2       3131.44       3058.09        35.83 o                         
   2  18   2        625.19        677.15        23.52 o                         
   3  18   2      10567.38      10173.58       153.39 o                         
   4  18   2       6100.12       6013.65        88.54 o                         
   5  18   2       1007.26       1053.06        35.50 o                         
   6  18   2       5102.65       5083.72       108.93 o                         
   7  18   2          2.16        -25.95        25.95 o                         
   8  18   2        999.23        934.23        68.66 o                         
  -8  19   2        843.31        829.69        43.31 o                         
  -7  19   2        325.98        372.73        43.66 o                         
  -6  19   2       1234.66       1198.19        41.66 o                         
  -5  19   2         96.20         99.16        12.54 o                         
  -4  19   2       2199.34       2124.59        41.37 o                         
  -3  19   2       1832.01       1827.58        35.44 o                         
  -2  19   2       1043.85       1046.57        16.94 o                         
  -1  19   2        457.26        431.24        12.20 o                         
   0  19   2        760.51        715.57        14.48 o                         
   1  19   2         35.75         39.99         4.25 o                         
   2  19   2       7592.90       7294.28       113.03 o                         
   3  19   2       1081.67       1007.12        30.33 o                         
   4  19   2       1407.32       1347.78        37.08 o                         
   5  19   2       2158.50       2202.57        47.99 o                         
   6  19   2         15.41          0.26        22.03 o                         
   7  19   2        796.36        733.57        64.44 o                         
  -8  20   2       1523.32       1591.12        59.43 o                         
  -7  20   2       2378.03       2455.83        71.94 o                         
  -6  20   2         44.84         58.62        11.93 o                         
  -5  20   2       2203.50       2248.63        48.14 o                         
  -4  20   2       1291.45       1298.51        30.48 o                         
  -3  20   2       1279.12       1309.15        28.95 o                         
  -2  20   2       6932.74       7004.59        81.48 o                         
  -1  20   2        815.52        876.53        18.17 o                         
   0  20   2       7814.13       7752.10        88.72 o                         
   1  20   2       2437.36       2451.79        35.56 o                         
   2  20   2         80.99         95.98         7.68 o                         
   3  20   2       3187.78       3171.99        61.39 o                         
   4  20   2       1688.21       1560.15        40.77 o                         
   5  20   2        213.09        246.79        20.17 o                         
   6  20   2       1666.77       1644.25        54.75 o                         
   7  20   2        589.03        561.87        52.88 o                         
  -7  21   2        733.82        673.38        35.65 o                         
  -6  21   2       5191.14       5279.16       105.05 o                         
  -5  21   2        578.43        555.91        21.32 o                         
  -4  21   2       3536.11       3526.53        59.74 o                         
  -3  21   2       3584.70       3627.65        59.06 o                         
  -2  21   2         28.96         37.83         5.15 o                         
  -1  21   2       5865.62       5822.38        70.07 o                         
   0  21   2       2529.21       2654.75        34.22 o                         
   1  21   2         36.60         39.65         3.75 o                         
   2  21   2       1895.85       1823.94        34.38 o                         
   3  21   2       1278.37       1267.63        34.60 o                         
   4  21   2       3663.33       3585.03        70.48 o                         
   5  21   2       2368.49       2398.06        56.83 o                         
   6  21   2         67.55         13.87        26.69 o                         
   7  21   2       2027.93       1982.36        92.18 o                         
  -7  22   2        220.84        236.59        23.53 o                         
  -6  22   2        202.88        230.87        21.16 o                         
  -5  22   2        139.77        144.62        13.68 o                         
  -4  22   2       1200.01       1165.83        36.84 o                         
  -3  22   2        295.74        270.09        14.18 o                         
  -2  22   2       1857.64       1866.05        24.82 o                         
  -1  22   2        283.62        348.23        10.94 o                         
   0  22   2       3267.81       3392.34        41.84 o                         
   1  22   2        706.58        789.53        13.47 o                         
   2  22   2        584.95        644.93        18.60 o                         
   3  22   2       1275.86       1274.92        35.36 o                         
   4  22   2        158.60        125.29        14.81 o                         
   5  22   2          5.23         -2.52        12.86 o                         
   6  22   2        822.17        823.48        55.17 o                         
   7  22   2        300.46        344.13        44.27 o                         
  -7  23   2       1260.79       1391.44        51.19 o                         
  -6  23   2       2389.27       2447.28        61.59 o                         
  -5  23   2       1171.46       1152.91        36.73 o                         
  -4  23   2       1059.67       1123.47        31.42 o                         
  -3  23   2       8003.08       7954.40       112.68 o                         
  -2  23   2        303.10        314.94         9.60 o                         
  -1  23   2       9464.70       9651.47       104.03 o                         
   0  23   2       3922.72       4007.54        48.31 o                         
   1  23   2       2588.41       2656.49        32.07 o                         
   2  23   2       5645.99       5445.93        80.58 o                         
   3  23   2        438.24        441.19        21.27 o                         
   4  23   2       1540.79       1636.87        44.80 o                         
   5  23   2       2632.80       2485.04        69.47 o                         
   6  23   2         75.43         60.81        22.78 o                         
   7  23   2       2365.68       2203.46       146.76 o                         
  -7  24   2         46.82         59.51        27.52 o                         
  -6  24   2          8.90         56.71        20.81 o                         
  -5  24   2        385.97        386.21        20.63 o                         
  -4  24   2        190.29        175.34        14.00 o                         
  -3  24   2        415.08        416.52        19.12 o                         
  -2  24   2       1650.17       1684.67        23.57 o                         
  -1  24   2          3.44         49.19        14.77 o                         
   0  24   2        199.20        252.14        13.03 o                         
   1  24   2        120.76        130.83         6.16 o                         
   2  24   2         22.86         10.24        10.76 o                         
   3  24   2        127.05        106.31        14.59 o                         
   4  24   2        147.70        146.47        17.66 o                         
   5  24   2        120.37        150.63        21.04 o                         
   6  24   2         70.07         75.66        24.19 o                         
   7  24   2          0.18         -7.08        60.76 o                         
  -7  25   2        305.10        328.38        35.08 o                         
  -6  25   2       2713.31       2728.78        71.64 o                         
  -5  25   2        474.27        453.37        21.53 o                         
  -4  25   2       2578.81       2586.33        53.83 o                         
  -3  25   2       3579.68       3667.45        67.28 o                         
  -2  25   2         65.99         78.35         5.97 o                         
  -1  25   2       5598.49       5715.17        75.45 o                         
   0  25   2       3541.94       3508.69        44.38 o                         
   1  25   2       2530.43       2552.18        32.86 o                         
   2  25   2       6603.27       6645.74       116.93 o                         
   3  25   2        575.35        560.49        27.84 o                         
   4  25   2       2362.76       2313.53        82.44 o                         
   5  25   2       3185.65       3059.12        78.04 o                         
   6  25   2        272.10        253.22        39.57 o                         
  -7  26   2          3.94         21.89        13.63 o                         
  -6  26   2          1.31         -0.85        10.51 o                         
  -5  26   2        177.04        157.43        15.00 o                         
  -4  26   2        701.37        679.76        33.72 o                         
  -3  26   2          2.22         -0.72         7.41 o                         
  -2  26   2       1067.95       1065.50        19.82 o                         
  -1  26   2       3013.65       3010.25        45.51 o                         
   0  26   2        681.81        779.13        17.66 o                         
   1  26   2        754.33        761.82        15.65 o                         
   2  26   2        852.83        880.15        32.14 o                         
   3  26   2        256.64        255.61        16.59 o                         
   4  26   2         61.94         77.19        15.81 o                         
   5  26   2        202.40        202.18        35.78 o                         
   6  26   2        399.93        359.13        45.07 o                         
  -6  27   2       3251.47       3244.67       111.36 o                         
  -5  27   2        911.48        909.82        31.13 o                         
  -4  27   2       3373.97       3228.61        64.08 o                         
  -3  27   2       2205.46       2235.15        53.58 o                         
  -2  27   2        195.20        215.61         9.46 o                         
  -1  27   2       1687.32       1720.88        30.92 o                         
   0  27   2        588.05        613.62        15.76 o                         
   1  27   2        126.84        147.14         7.68 o                         
   2  27   2       2825.80       2812.51        60.50 o                         
   3  27   2       1532.62       1576.89        36.69 o                         
   4  27   2       2460.08       2375.42        74.15 o                         
   5  27   2       3315.55       3219.90        94.68 o                         
   6  27   2          3.43         25.15        27.72 o                         
  -6  28   2         93.82        110.28        16.68 o                         
  -5  28   2       2152.80       2093.77        50.07 o                         
  -4  28   2        410.30        423.42        23.91 o                         
  -3  28   2        610.97        641.61        30.54 o                         
  -2  28   2       2489.97       2430.64        38.90 o                         
  -1  28   2        516.96        550.85        16.57 o                         
   0  28   2        441.05        459.71        14.13 o                         
   1  28   2       1727.11       1737.32        27.01 o                         
   2  28   2        360.92        345.52        17.58 o                         
   3  28   2       4489.63       4314.92        76.56 o                         
   4  28   2        833.12        786.99        37.37 o                         
   5  28   2       1083.49       1042.67        88.17 o                         
   6  28   2       1655.33       1705.60        92.81 o                         
  -6  29   2        438.49        425.70        24.76 o                         
  -5  29   2        326.85        343.71        29.21 o                         
  -4  29   2        343.83        298.60        23.56 o                         
  -3  29   2       2076.80       2139.33        53.36 o                         
  -2  29   2          4.26         11.89         8.88 o                         
  -1  29   2       1118.22       1164.18        23.21 o                         
   0  29   2       1274.30       1346.31        26.48 o                         
   1  29   2        245.24        280.33        11.07 o                         
   2  29   2       2510.22       2548.95        70.43 o                         
   3  29   2         50.13         40.92         8.74 o                         
   4  29   2        568.89        495.62        31.81 o                         
   5  29   2        512.33        472.18        48.38 o                         
  -5  30   2       2033.86       2067.52        88.16 o                         
  -4  30   2       2656.52       2583.92        56.86 o                         
  -3  30   2        605.55        614.71        25.75 o                         
  -2  30   2       1850.90       1876.72        33.90 o                         
  -1  30   2        507.85        552.44        16.03 o                         
   0  30   2       2052.46       2044.82        33.33 o                         
   1  30   2       3921.15       3923.13        55.36 o                         
   2  30   2          7.10         16.25         8.15 o                         
   3  30   2       3545.06       3456.90       100.31 o                         
   4  30   2       1448.75       1313.97        66.52 o                         
   5  30   2       1165.60       1035.08        66.50 o                         
  -5  31   2         43.29         76.83        14.24 o                         
  -4  31   2         45.34         50.48        12.64 o                         
  -3  31   2        505.73        515.99        23.35 o                         
  -2  31   2        316.45        346.80        23.58 o                         
  -1  31   2       1171.52       1165.55        23.83 o                         
   0  31   2        726.55        747.22        18.84 o                         
   1  31   2        156.85        173.65        14.39 o                         
   2  31   2         25.85         23.77         9.51 o                         
   3  31   2         18.57         28.96         7.81 o                         
   4  31   2         64.18         -5.46        30.74 o                         
   5  31   2         18.50         24.15        33.82 o                         
  -5  32   2        820.15        836.39        38.57 o                         
  -4  32   2       2222.13       2282.28        59.33 o                         
  -3  32   2         58.04         63.02        15.33 o                         
  -2  32   2       4967.80       4931.58        79.52 o                         
  -1  32   2       1403.93       1400.84        25.52 o                         
   0  32   2       3252.88       3276.67        47.47 o                         
   1  32   2       3538.50       3600.38        69.56 o                         
   2  32   2        126.25        133.13        13.05 o                         
   3  32   2       2929.03       2973.72       103.54 o                         
   4  32   2         75.49        134.04        49.26 o                         
  -4  33   2          8.39          1.13        12.56 o                         
  -3  33   2         58.26         74.35        10.75 o                         
  -2  33   2          2.74         16.78         8.93 o                         
  -1  33   2        165.47        195.97        11.24 o                         
   0  33   2         21.22         57.33         7.86 o                         
   1  33   2         70.61         73.96        11.51 o                         
   2  33   2          1.14         14.38        12.11 o                         
   3  33   2         55.07         66.59         9.53 o                         
   4  33   2         23.47         88.13        37.75 o                         
  -4  34   2       1301.89       1381.80        43.00 o                         
  -3  34   2        782.00        854.66        31.74 o                         
  -2  34   2       2715.34       2685.47        58.45 o                         
  -1  34   2       1045.65       1058.73        23.75 o                         
   0  34   2       1486.66       1523.18        30.98 o                         
   1  34   2       1768.04       1671.29        42.11 o                         
   2  34   2          0.12         -9.50        10.42 o                         
   3  34   2       2009.93       2030.46        50.63 o                         
   4  34   2       1013.71        962.79        90.23 o                         
  -3  35   2       1079.41       1098.97        44.17 o                         
  -2  35   2         58.20         89.73        12.79 o                         
  -1  35   2        329.76        349.08        17.93 o                         
   0  35   2         71.55        105.83        10.32 o                         
   1  35   2        699.73        683.97        30.19 o                         
   2  35   2         94.36        113.25        17.02 o                         
   3  35   2        139.39        119.41        12.71 o                         
  -3  36   2        664.20        674.16        56.94 o                         
  -2  36   2       1251.31       1208.44        70.27 o                         
  -1  36   2        435.85        478.52        17.55 o                         
   0  36   2        240.03        265.88        18.76 o                         
   1  36   2       1281.28       1250.65        66.80 o                         
   2  36   2         50.44         28.77        16.69 o                         
  -2  37   2         38.69         42.99        13.07 o                         
  -1  37   2        453.95        438.42        18.08 o                         
   0  37   2        494.23        490.43        19.96 o                         
   1  37   2         18.51         -3.76        13.94 o                         
   2  37   2       1693.50       1651.86        89.77 o                         
  -1  38   2          2.11         17.23         8.82 o                         
   0  38   2        793.02        778.66        25.21 o                         
  -9   1   3        736.48        715.76        29.77 o                         
  -8   1   3       3497.33       3491.08        59.33 o                         
  -7   1   3          9.48         19.49         6.74 o                         
  -6   1   3       8611.06       8537.27        87.75 o                         
  -5   1   3      14202.29      14030.63       141.26 o                         
  -4   1   3       1913.13       1934.37        30.23 o                         
  -3   1   3      25368.76      24414.93       211.84 o                         
  -2   1   3       1929.78       1947.41        21.16 o                         
  -1   1   3      13032.92      12845.66       116.88 o                         
   0   1   3       6744.64       6346.71        59.61 o                         
   1   1   3          0.06         15.57         3.50 o                         
   2   1   3      18274.46      18608.34       186.57 o                         
   3   1   3      15433.85      15973.22       147.08 o                         
   4   1   3       3643.75       3665.24        40.23 o                         
   5   1   3      17805.17      17847.34       167.17 o                         
   6   1   3       3030.95       2887.50        45.83 o                         
   7   1   3       5594.05       5588.54        73.70 o                         
   8   1   3       2491.80       2308.17        51.76 o                         
  -9   2   3         45.40         59.81        15.06 o                         
  -8   2   3        213.18        241.99        14.90 o                         
  -7   2   3        212.92        221.08        13.05 o                         
  -6   2   3       1265.86       1255.81        20.57 o                         
  -5   2   3       1123.46       1147.39        18.94 o                         
  -4   2   3       7020.95       6985.91        73.33 o                         
  -3   2   3       1077.29       1150.74        16.31 o                         
  -2   2   3       1671.61       1421.65        17.44 o                         
  -1   2   3       7247.56       7765.02        69.25 o                         
   0   2   3      13885.21      14468.95       153.75 o                         
   1   2   3        626.16        701.34        10.58 o                         
   2   2   3        268.12        290.52         6.66 o                         
   3   2   3        614.37        633.27        11.19 o                         
   4   2   3       4843.85       4858.76        48.76 o                         
   5   2   3       1684.16       1674.18        23.54 o                         
   6   2   3       1714.94       1767.36        32.38 o                         
   7   2   3        410.68        402.66        16.02 o                         
   8   2   3        311.32        338.46        18.04 o                         
  -9   3   3       2674.86       2743.81        63.63 o                         
  -8   3   3       4728.60       4713.53        70.30 o                         
  -7   3   3        519.09        504.65        17.98 o                         
  -6   3   3       3392.36       3562.59        42.98 o                         
  -5   3   3       3122.84       3009.14        34.70 o                         
  -4   3   3       1334.41       1365.31        18.65 o                         
  -3   3   3       5133.30       4865.55        49.47 o                         
  -2   3   3       7601.25       7552.23        71.61 o                         
  -1   3   3       7241.46       7292.72        65.36 o                         
   0   3   3      86110.75      84484.01      2563.28 o                         
   1   3   3        436.04        449.85         7.68 o                         
   2   3   3      30491.88      30179.80       270.34 o                         
   3   3   3       3783.37       4022.35        41.84 o                         
   4   3   3       7043.00       6760.26        67.61 o                         
   5   3   3       6095.58       6157.41        61.27 o                         
   6   3   3        365.55        384.77        13.24 o                         
   7   3   3        598.05        592.53        17.81 o                         
   8   3   3       1533.71       1519.54        37.67 o                         
  -9   4   3        706.68        711.08        31.95 o                         
  -8   4   3        288.00        331.25        19.58 o                         
  -7   4   3       2458.71       2494.24        41.93 o                         
  -6   4   3        505.61        510.54        13.39 o                         
  -5   4   3        887.86        928.17        16.00 o                         
  -4   4   3       8027.07       8109.02        83.26 o                         
  -3   4   3         28.88         31.81         3.67 o                         
  -2   4   3      11532.43      11753.40       108.68 o                         
  -1   4   3       5735.77       5786.34        55.12 o                         
   0   4   3       9312.07       9504.08        87.35 o                         
   1   4   3       4283.68       4108.42        40.20 o                         
   2   4   3        626.88        571.81         8.59 o                         
   3   4   3       7145.33       7375.39        78.88 o                         
   4   4   3       1274.60       1277.39        18.07 o                         
   5   4   3        434.79        424.54        10.36 o                         
   6   4   3       2565.00       2534.44        33.82 o                         
   7   4   3       2028.05       2025.84        39.05 o                         
   8   4   3         16.05         11.22        12.45 o                         
  -9   5   3        244.48        241.36        20.88 o                         
  -8   5   3       3130.45       3195.69        52.51 o                         
  -7   5   3        118.74        136.29        10.92 o                         
  -6   5   3       6063.07       5833.83        63.28 o                         
  -5   5   3        527.24        568.07        12.36 o                         
  -4   5   3        316.83        347.45         8.84 o                         
  -3   5   3       9764.03      10149.27        91.93 o                         
  -2   5   3       7795.90       8015.96        72.59 o                         
  -1   5   3       1418.29       1356.36        16.17 o                         
   0   5   3       1103.33        962.93        12.22 o                         
   1   5   3        347.38        438.37         6.76 o                         
   2   5   3      13978.97      14117.07       135.91 o                         
   3   5   3       3189.18       3279.01        40.14 o                         
   4   5   3       2524.09       2535.94        29.79 o                         
   5   5   3        670.47        682.98        15.98 o                         
   6   5   3        501.15        470.44        16.26 o                         
   7   5   3        889.44        870.47        24.56 o                         
   8   5   3        695.60        692.92        24.50 o                         
  -9   6   3       1808.46       1771.40        52.08 o                         
  -8   6   3       1081.66       1142.52        28.77 o                         
  -7   6   3       5293.04       5494.55        74.42 o                         
  -6   6   3        265.84        287.81        10.42 o                         
  -5   6   3       5016.87       5056.16        52.23 o                         
  -4   6   3       8984.89       8854.81        82.63 o                         
  -3   6   3        136.03        158.31         5.93 o                         
  -2   6   3       9890.05      10046.98        89.79 o                         
  -1   6   3      33897.64      32789.74       900.59 o                         
   0   6   3        131.37        162.00         4.89 o                         
   1   6   3      18903.70      18049.49       180.15 o                         
   2   6   3       1342.70       1204.23        16.43 o                         
   3   6   3      15171.45      15736.69       171.30 o                         
   4   6   3       1847.33       1845.02        25.41 o                         
   5   6   3        266.21        254.85        10.62 o                         
   6   6   3       3791.65       3781.87        57.83 o                         
   7   6   3       1737.61       1773.79        36.04 o                         
   8   6   3         21.93         22.93        10.83 o                         
  -9   7   3         43.51         67.64        14.29 o                         
  -8   7   3        215.67        224.41        14.28 o                         
  -7   7   3        352.07        385.19        17.40 o                         
  -6   7   3         24.47         39.78         6.52 o                         
  -5   7   3       6202.98       6061.33        60.77 o                         
  -4   7   3       1576.37       1530.76        20.03 o                         
  -3   7   3       3794.73       3728.79        37.72 o                         
  -2   7   3         28.27         44.20         3.46 o                         
  -1   7   3       5174.50       5132.36        58.62 o                         
   0   7   3        212.74        249.50         5.74 o                         
   1   7   3      16299.94      17410.32       173.94 o                         
   2   7   3       3265.57       3661.43        39.21 o                         
   3   7   3        805.38        788.13        14.13 o                         
   4   7   3       4287.68       4217.06        47.85 o                         
   5   7   3       2204.58       2196.78        32.25 o                         
   6   7   3          0.41          6.37         9.33 o                         
   7   7   3       1112.66       1099.06        27.71 o                         
   8   7   3         69.93         72.64        12.47 o                         
  -9   8   3        377.12        334.25        27.12 o                         
  -8   8   3        276.68        278.59        15.59 o                         
  -7   8   3       5797.83       5854.75        78.08 o                         
  -6   8   3        741.07        748.11        17.52 o                         
  -5   8   3       7536.76       7490.65        75.70 o                         
  -4   8   3      14733.73      14413.35       135.09 o                         
  -3   8   3        252.38        276.56         7.33 o                         
  -2   8   3      14374.97      14518.68       127.61 o                         
  -1   8   3      18894.03      19513.05       195.17 o                         
   0   8   3       7069.30       7357.23        69.00 o                         
   1   8   3       7582.09       7366.05        76.37 o                         
   2   8   3       7599.26       7608.42        75.74 o                         
   3   8   3       2395.93       2395.71        30.46 o                         
   4   8   3      10662.02      10922.26       109.93 o                         
   5   8   3        146.70        157.60         8.45 o                         
   6   8   3       7337.14       7335.36        97.67 o                         
   7   8   3       1497.24       1450.92        32.38 o                         
   8   8   3       1365.53       1319.46        61.36 o                         
  -9   9   3        245.92        239.82        19.48 o                         
  -8   9   3         13.49          4.61         8.31 o                         
  -7   9   3        171.70        151.43        11.20 o                         
  -6   9   3        154.84        177.42         9.67 o                         
  -5   9   3       1328.87       1366.12        21.36 o                         
  -4   9   3        201.85        211.57         8.02 o                         
  -3   9   3        529.19        580.54        11.02 o                         
  -2   9   3        889.08        919.50        13.58 o                         
  -1   9   3         51.13         96.11         4.81 o                         
   0   9   3       2243.73       2362.83        26.32 o                         
   1   9   3       1238.10       1342.76        17.50 o                         
   2   9   3        258.25        351.99         7.35 o                         
   3   9   3        101.70        124.37         5.88 o                         
   4   9   3        251.40        254.24         8.85 o                         
   5   9   3       1507.11       1474.65        24.38 o                         
   6   9   3          2.59         14.85         6.97 o                         
   7   9   3        577.07        581.62        21.77 o                         
   8   9   3        114.87        120.02        17.24 o                         
  -9  10   3        434.55        461.15        38.36 o                         
  -8  10   3        223.58        242.63        14.55 o                         
  -7  10   3       4044.49       4024.51        58.35 o                         
  -6  10   3       2180.17       2146.78        34.45 o                         
  -5  10   3       3904.35       4029.88        47.87 o                         
  -4  10   3      12365.99      12469.72       155.81 o                         
  -3  10   3        629.33        701.20        12.34 o                         
  -2  10   3      11074.16      10933.52       102.41 o                         
  -1  10   3      13824.31      14315.23       137.63 o                         
   0  10   3       6225.81       6324.59        70.76 o                         
   1  10   3       6965.47       7120.19        74.25 o                         
   2  10   3       3147.51       3024.55        32.75 o                         
   3  10   3       2239.95       2182.04        30.93 o                         
   4  10   3      10365.12      10359.75       104.49 o                         
   5  10   3        428.92        451.59        12.60 o                         
   6  10   3       6979.04       7031.41        93.99 o                         
   7  10   3       1033.61       1008.16        25.51 o                         
   8  10   3        887.34        899.53        35.51 o                         
  -9  11   3         34.72         31.47        12.65 o                         
  -8  11   3        330.69        316.25        19.35 o                         
  -7  11   3        272.79        302.34        15.27 o                         
  -6  11   3       4145.79       4056.81        54.17 o                         
  -5  11   3       2663.61       2664.96        36.47 o                         
  -4  11   3       2602.22       2650.73        31.88 o                         
  -3  11   3      10790.17      10318.83       113.97 o                         
  -2  11   3       6044.08       6217.48        61.09 o                         
  -1  11   3       7126.36       6872.29        71.75 o                         
   0  11   3       2969.55       3079.29        37.55 o                         
   1  11   3        292.92        243.18         6.18 o                         
   2  11   3        913.13        886.56        18.83 o                         
   3  11   3       5460.87       5248.26        81.46 o                         
   4  11   3         57.93         64.67         5.22 o                         
   5  11   3       2945.86       2985.31        39.29 o                         
   6  11   3        111.29         98.45         8.96 o                         
   7  11   3       1859.71       1900.21        38.83 o                         
   8  11   3        647.03        713.87        41.03 o                         
  -9  12   3       1810.23       1884.07        52.58 o                         
  -8  12   3        561.64        580.66        20.44 o                         
  -7  12   3       3064.57       3067.06        52.31 o                         
  -6  12   3         76.83         88.02         8.28 o                         
  -5  12   3        698.66        737.15        16.27 o                         
  -4  12   3       1398.34       1377.81        19.97 o                         
  -3  12   3       1009.53        974.03        15.11 o                         
  -2  12   3       6055.18       6013.25        88.11 o                         
  -1  12   3       7397.54       7379.81        74.22 o                         
   0  12   3          5.14         14.17         3.45 o                         
   1  12   3      14875.66      15029.86       151.50 o                         
   2  12   3       6814.75       6975.91        94.18 o                         
   3  12   3       8545.79       8595.29       126.80 o                         
   4  12   3       2809.50       2795.75        34.66 o                         
   5  12   3         17.24         27.22         4.58 o                         
   6  12   3       1757.69       1789.48        32.59 o                         
   7  12   3       1159.61       1141.81        29.69 o                         
   8  12   3         28.97         11.68        14.42 o                         
  -8  13   3       2631.61       2667.57        49.79 o                         
  -7  13   3         29.31         20.77         7.27 o                         
  -6  13   3       2687.38       2681.44        40.15 o                         
  -5  13   3       3362.71       3311.66        39.39 o                         
  -4  13   3       2052.12       2053.39        27.33 o                         
  -3  13   3      15853.92      15809.44       175.87 o                         
  -2  13   3       4043.87       4138.22        45.18 o                         
  -1  13   3       6892.29       6570.34        63.91 o                         
   0  13   3      13323.87      13181.53       142.41 o                         
   1  13   3        337.27        337.63         8.03 o                         
   2  13   3       8142.92       8188.89       109.22 o                         
   3  13   3       2038.12       2067.98        36.77 o                         
   4  13   3       1146.83       1118.79        32.90 o                         
   5  13   3       4741.56       4730.39        67.94 o                         
   6  13   3        710.19        676.76        16.76 o                         
   7  13   3       1902.36       1940.81        38.90 o                         
   8  13   3       1250.47       1233.40        33.29 o                         
  -8  14   3        159.40        205.58        14.95 o                         
  -7  14   3        694.24        697.10        23.61 o                         
  -6  14   3         50.45         71.52         7.72 o                         
  -5  14   3        290.39        315.98         9.96 o                         
  -4  14   3        589.29        566.62        12.26 o                         
  -3  14   3         68.32         83.72         5.12 o                         
  -2  14   3       1185.87       1222.96        17.78 o                         
  -1  14   3       1941.71       2125.61        26.20 o                         
   0  14   3         27.25         28.06         4.01 o                         
   1  14   3       7228.26       7386.15        88.95 o                         
   2  14   3       3506.83       3677.21        55.01 o                         
   3  14   3       3009.41       3032.88        52.95 o                         
   4  14   3        201.92        174.60        19.66 o                         
   5  14   3        194.13        145.67        14.50 o                         
   6  14   3        204.93        185.31        28.76 o                         
   7  14   3        534.81        634.53        50.62 o                         
   8  14   3         28.46         10.38        29.22 o                         
  -8  15   3       5838.97       6109.36       102.66 o                         
  -7  15   3         28.57         23.85         7.07 o                         
  -6  15   3       4609.10       4606.46        64.99 o                         
  -5  15   3       3861.42       3857.75        44.18 o                         
  -4  15   3       1006.17       1000.27        16.71 o                         
  -3  15   3       7414.90       7354.75        93.49 o                         
  -2  15   3       1157.30       1172.93        17.93 o                         
  -1  15   3       8508.89       8318.84        87.04 o                         
   0  15   3      19384.51      19133.89       192.88 o                         
   1  15   3          0.25         14.65         2.72 o                         
   2  15   3      21756.75      21587.99       270.01 o                         
   3  15   3       4171.33       4364.44        94.04 o                         
   4  15   3       5775.68       5674.78        95.85 o                         
   5  15   3       2300.14       2325.68        70.95 o                         
   6  15   3        400.91        388.56        28.21 o                         
   7  15   3        515.53        527.90        39.82 o                         
   8  15   3       2111.17       2040.87        93.00 o                         
  -8  16   3        312.50        382.49        18.98 o                         
  -7  16   3        146.67        174.96        11.67 o                         
  -6  16   3        539.74        531.06        14.10 o                         
  -5  16   3        108.27        120.18         8.14 o                         
  -4  16   3       2350.23       2362.89        29.06 o                         
  -3  16   3          3.97          8.76         3.52 o                         
  -2  16   3        237.29        249.35         7.99 o                         
  -1  16   3        145.46        166.40        10.25 o                         
   0  16   3        914.50        992.21        21.48 o                         
   1  16   3        322.18        278.94         8.17 o                         
   2  16   3        106.16        109.33         7.35 o                         
   3  16   3       1606.83       1537.69        37.17 o                         
   4  16   3        202.87        194.76        15.23 o                         
   5  16   3        420.29        428.19        23.54 o                         
   6  16   3        285.48        276.39        31.55 o                         
   7  16   3         19.72         60.11        38.93 o                         
   8  16   3        193.22        194.98        36.51 o                         
  -8  17   3       2043.67       2071.35        70.31 o                         
  -7  17   3         11.29          8.67         8.29 o                         
  -6  17   3       2835.60       2770.56        37.34 o                         
  -5  17   3       6825.39       6678.48        73.77 o                         
  -4  17   3        473.38        489.32        10.66 o                         
  -3  17   3      17108.89      16693.61       162.62 o                         
  -2  17   3        332.44        351.14        10.01 o                         
  -1  17   3      14814.79      14358.38       147.74 o                         
   0  17   3       5911.77       5851.29        64.47 o                         
   1  17   3       1242.41       1207.33        17.21 o                         
   2  17   3      12078.59      12213.34       173.86 o                         
   3  17   3       5113.79       4940.64       101.90 o                         
   4  17   3        712.34        685.68        26.04 o                         
   5  17   3       4850.78       4653.78        86.41 o                         
   6  17   3       1779.28       1844.42        56.03 o                         
   7  17   3       2432.27       2294.73        80.82 o                         
   8  17   3       1298.62       1338.07       175.42 o                         
  -8  18   3        389.30        445.52        33.82 o                         
  -7  18   3        330.63        330.40        25.00 o                         
  -6  18   3          1.63         -2.34        10.54 o                         
  -5  18   3        390.85        386.35        13.52 o                         
  -4  18   3       2146.74       2092.41        26.23 o                         
  -3  18   3          5.18         22.89         4.11 o                         
  -2  18   3         36.21         35.52         4.52 o                         
  -1  18   3        357.08        410.20        13.31 o                         
   0  18   3        201.11        264.59        11.24 o                         
   1  18   3       2268.98       2215.74        28.88 o                         
   2  18   3         27.58         13.41         8.17 o                         
   3  18   3       2851.78       2750.02        55.49 o                         
   4  18   3        725.28        688.24        26.77 o                         
   5  18   3         64.98         39.28        12.60 o                         
   6  18   3        517.30        506.34        37.23 o                         
   7  18   3         48.04         58.67        24.07 o                         
  -8  19   3       1696.24       1755.18        82.86 o                         
  -7  19   3         87.07         90.77        22.58 o                         
  -6  19   3       3961.83       3972.14        70.45 o                         
  -5  19   3       4434.88       4390.53        72.58 o                         
  -4  19   3       2702.28       2620.10        32.12 o                         
  -3  19   3       4948.73       4946.96        54.29 o                         
  -2  19   3        338.82        373.60        10.36 o                         
  -1  19   3       4930.54       4877.83        56.39 o                         
   0  19   3       7088.24       7054.82        95.55 o                         
   1  19   3        126.34        159.28         6.26 o                         
   2  19   3       1562.75       1464.54        28.97 o                         
   3  19   3       2548.86       2573.95        56.86 o                         
   4  19   3        762.17        770.13        28.72 o                         
   5  19   3       6543.27       6230.70       109.77 o                         
   6  19   3        153.40         94.19        26.68 o                         
   7  19   3       2493.83       2446.92       102.57 o                         
  -8  20   3          3.09         14.70        21.52 o                         
  -7  20   3       1601.02       1670.09        57.43 o                         
  -6  20   3        639.56        619.53        25.73 o                         
  -5  20   3        838.85        832.72        26.07 o                         
  -4  20   3       5039.38       4980.16        77.95 o                         
  -3  20   3         13.21         18.88         3.85 o                         
  -2  20   3       5682.11       5719.67        64.88 o                         
  -1  20   3         71.50        109.90         6.72 o                         
   0  20   3       2729.61       2755.12        35.15 o                         
   1  20   3        550.49        587.65        11.55 o                         
   2  20   3       1758.16       1609.22        31.60 o                         
   3  20   3        923.51        889.94        28.74 o                         
   4  20   3       4059.07       3845.88        74.53 o                         
   5  20   3        360.35        361.64        23.61 o                         
   6  20   3       3549.96       3389.57       184.85 o                         
   7  20   3       1212.74       1140.78       107.39 o                         
  -7  21   3         90.69         99.98        17.83 o                         
  -6  21   3       1415.35       1447.21        43.81 o                         
  -5  21   3        116.50        129.31        12.92 o                         
  -4  21   3        120.86        116.56        11.02 o                         
  -3  21   3        938.87        963.28        15.88 o                         
  -2  21   3       1487.51       1498.74        22.04 o                         
  -1  21   3       2362.69       2417.95        32.79 o                         
   0  21   3       5368.30       5443.48        62.01 o                         
   1  21   3          1.53          1.77         3.47 o                         
   2  21   3       2847.46       2883.02        48.34 o                         
   3  21   3        936.17        889.15        29.47 o                         
   4  21   3       1370.23       1317.15        39.29 o                         
   5  21   3       1071.13        986.27        41.20 o                         
   6  21   3         44.85         44.07        20.24 o                         
   7  21   3        428.26        358.47        45.05 o                         
  -7  22   3       2849.17       2851.56        81.60 o                         
  -6  22   3        684.71        723.23        34.44 o                         
  -5  22   3       2215.90       2179.74        67.69 o                         
  -4  22   3       2369.87       2436.19        54.04 o                         
  -3  22   3        426.07        428.90        10.91 o                         
  -2  22   3       1302.22       1365.93        20.97 o                         
  -1  22   3       7012.01       6963.66        77.95 o                         
   0  22   3       1797.77       1845.62        28.17 o                         
   1  22   3       9863.99       9667.12        97.33 o                         
   2  22   3       1246.54       1266.84        27.98 o                         
   3  22   3       2552.26       2576.79        55.15 o                         
   4  22   3       5720.09       5641.07       100.51 o                         
   5  22   3         76.57         39.47        14.73 o                         
   6  22   3       3596.47       3461.85       249.91 o                         
   7  22   3        401.67        334.73        64.41 o                         
  -7  23   3        131.33        148.75        21.36 o                         
  -6  23   3        111.09        128.77        25.30 o                         
  -5  23   3          0.81         31.71        14.15 o                         
  -4  23   3          6.08          2.28        12.81 o                         
  -3  23   3         18.77         22.27         6.40 o                         
  -2  23   3         21.76         34.36         5.29 o                         
  -1  23   3          1.25         29.95         7.87 o                         
   0  23   3        822.27        826.13        17.21 o                         
   1  23   3         29.10         55.35        11.21 o                         
   2  23   3       4074.37       3843.98        61.76 o                         
   3  23   3        822.46        795.52        40.69 o                         
   4  23   3         68.19        105.68        20.29 o                         
   5  23   3         62.62         76.74        16.48 o                         
   6  23   3         28.79         71.96        29.00 o                         
   7  23   3          0.36         70.59        31.39 o                         
  -7  24   3       3923.86       3912.13       147.05 o                         
  -6  24   3          3.74          7.92        10.44 o                         
  -5  24   3       1066.93       1094.24        33.45 o                         
  -4  24   3       3392.55       3352.75        64.73 o                         
  -3  24   3        782.55        768.92        15.97 o                         
  -2  24   3       5351.15       5475.48        65.89 o                         
  -1  24   3       6282.06       6182.22        75.60 o                         
   0  24   3       1562.20       1612.70        24.90 o                         
   1  24   3       8927.36       8969.28        91.49 o                         
   2  24   3       1054.96       1010.18        27.52 o                         
   3  24   3       6900.05       6891.58       141.75 o                         
   4  24   3       1791.34       1740.54        81.59 o                         
   5  24   3          0.12        -13.94        13.94 o                         
   6  24   3       1551.24       1576.41       110.04 o                         
  -7  25   3         68.57        115.99        19.35 o                         
  -6  25   3         10.57         11.35        20.71 o                         
  -5  25   3        114.23        126.12        15.19 o                         
  -4  25   3          1.68         -8.17         8.17 o                         
  -3  25   3         20.55         32.93         9.33 o                         
  -2  25   3        244.27        266.04        11.49 o                         
  -1  25   3         56.98         86.82         7.37 o                         
   0  25   3       1301.48       1376.46        25.92 o                         
   1  25   3          6.74         18.40         4.81 o                         
   2  25   3        545.11        563.92        25.26 o                         
   3  25   3        157.33        133.69        28.03 o                         
   4  25   3        264.04        193.40        20.49 o                         
   5  25   3          0.24         -4.67        15.77 o                         
   6  25   3         22.82         71.26        29.52 o                         
  -7  26   3       1995.73       2062.95        74.74 o                         
  -6  26   3        918.01        871.85        38.64 o                         
  -5  26   3       1653.85       1719.53        44.45 o                         
  -4  26   3       4728.53       4657.59        84.04 o                         
  -3  26   3        629.25        612.35        25.81 o                         
  -2  26   3       4692.52       4656.99        60.01 o                         
  -1  26   3       2446.55       2494.95        37.57 o                         
   0  26   3       1590.77       1629.60        33.71 o                         
   1  26   3       4748.55       4687.30        58.32 o                         
   2  26   3       1633.08       1591.43        44.19 o                         
   3  26   3       1094.90       1080.56        28.29 o                         
   4  26   3       3583.12       3497.31       108.18 o                         
   5  26   3        186.32        156.31        27.31 o                         
   6  26   3       2112.64       2016.82        94.89 o                         
  -6  27   3        572.59        589.34        34.38 o                         
  -5  27   3        162.13        211.85        20.91 o                         
  -4  27   3        113.93        110.39        14.10 o                         
  -3  27   3        232.36        226.98        17.91 o                         
  -2  27   3         54.52         79.93         7.16 o                         
  -1  27   3       1309.34       1253.36        24.28 o                         
   0  27   3       2029.27       2018.22        32.22 o                         
   1  27   3          5.66         10.70         4.40 o                         
   2  27   3       1533.50       1566.07        43.26 o                         
   3  27   3        869.09        866.79        32.05 o                         
   4  27   3        156.19        174.02        21.03 o                         
   5  27   3        291.75        250.34        31.90 o                         
   6  27   3         20.96         -0.63        27.34 o                         
  -6  28   3        583.24        584.03        38.22 o                         
  -5  28   3        465.01        497.81        28.54 o                         
  -4  28   3       3570.56       3604.79        70.84 o                         
  -3  28   3        135.16        121.96        18.04 o                         
  -2  28   3       4457.84       4443.56        58.32 o                         
  -1  28   3       1355.60       1399.90        26.27 o                         
   0  28   3       1016.08       1031.73        21.33 o                         
   1  28   3       1185.84       1157.06        31.30 o                         
   2  28   3        534.48        540.85        23.23 o                         
   3  28   3        358.76        396.01        26.00 o                         
   4  28   3       2644.88       2571.92        70.20 o                         
   5  28   3        398.11        416.81        85.95 o                         
  -6  29   3        821.62        779.29        37.40 o                         
  -5  29   3       1421.10       1386.24        45.86 o                         
  -4  29   3        937.00        883.59        36.07 o                         
  -3  29   3       3912.74       3830.86        83.28 o                         
  -2  29   3         16.53         41.42         6.12 o                         
  -1  29   3       2270.14       2233.04        35.87 o                         
   0  29   3       1098.66       1129.99        22.72 o                         
   1  29   3         10.10         16.57        10.35 o                         
   2  29   3       1174.56       1190.85        68.65 o                         
   3  29   3       1930.04       1914.58        65.17 o                         
   4  29   3          7.47          4.59        16.64 o                         
   5  29   3       1951.75       1747.77        86.91 o                         
  -5  30   3        201.27        247.18        23.13 o                         
  -4  30   3         96.74        122.14        14.54 o                         
  -3  30   3         69.15         81.05        16.03 o                         
  -2  30   3        179.91        166.16         9.40 o                         
  -1  30   3       1001.96       1000.77        25.14 o                         
   0  30   3         69.08         90.60         8.02 o                         
   1  30   3       1548.26       1526.42        37.84 o                         
   2  30   3        503.48        561.53        22.48 o                         
   3  30   3       1482.06       1462.08        41.73 o                         
   4  30   3         49.24         66.70        27.81 o                         
   5  30   3         92.01         90.77        43.29 o                         
  -5  31   3        621.41        682.79        38.41 o                         
  -4  31   3       1032.74       1038.47        49.18 o                         
  -3  31   3       3818.50       3797.53        86.61 o                         
  -2  31   3        548.57        556.40        19.95 o                         
  -1  31   3       2341.25       2340.72        37.69 o                         
   0  31   3       4682.64       4566.66        60.79 o                         
   1  31   3         48.48         40.13         9.28 o                         
   2  31   3       2875.64       2842.91        74.25 o                         
   3  31   3       1373.64       1347.10        35.63 o                         
   4  31   3        495.64        453.27        44.65 o                         
   5  31   3       1253.69       1226.92        98.27 o                         
  -5  32   3         18.74         26.50        14.80 o                         
  -4  32   3         16.49         12.90        19.87 o                         
  -3  32   3          4.18         -4.15        13.46 o                         
  -2  32   3        106.69         85.81         8.26 o                         
  -1  32   3        100.68        107.90         8.67 o                         
   0  32   3          0.33         29.52         7.04 o                         
   1  32   3         13.02          8.72         8.56 o                         
   2  32   3          1.06          0.93         8.96 o                         
   3  32   3        122.30        131.35        19.42 o                         
   4  32   3         62.59         53.26        35.11 o                         
  -4  33   3        526.53        553.15        51.87 o                         
  -3  33   3       2288.54       2182.15        87.28 o                         
  -2  33   3        808.12        799.78        18.86 o                         
  -1  33   3       1072.27       1054.05        22.44 o                         
   0  33   3       4048.89       4013.31        56.87 o                         
   1  33   3         71.77        100.28        12.99 o                         
   2  33   3       3157.84       3037.22        81.78 o                         
   3  33   3       1153.26       1144.90        43.27 o                         
   4  33   3        989.33        928.06        89.49 o                         
  -4  34   3        274.65        294.64        54.66 o                         
  -3  34   3         43.34         57.92        16.06 o                         
  -2  34   3         81.08         82.75        11.94 o                         
  -1  34   3        656.39        642.20        19.39 o                         
   0  34   3        205.41        246.93        12.62 o                         
   1  34   3       1139.49       1145.73        35.37 o                         
   2  34   3          1.43         11.39        12.16 o                         
   3  34   3         93.95        128.62        11.80 o                         
  -3  35   3       2534.08       2571.20        88.20 o                         
  -2  35   3        189.56        213.81        24.25 o                         
  -1  35   3       1402.60       1402.16        30.59 o                         
   0  35   3       1252.82       1217.43        34.48 o                         
   1  35   3         64.34         69.82        19.80 o                         
   2  35   3       1652.22       1555.21        92.63 o                         
   3  35   3        576.03        614.10        39.79 o                         
  -3  36   3         59.67         86.06        15.90 o                         
  -2  36   3       1473.88       1440.51        43.93 o                         
  -1  36   3        272.72        304.83        15.62 o                         
   0  36   3        114.30        143.98        10.88 o                         
   1  36   3        973.32        958.35        52.60 o                         
   2  36   3        431.24        437.00        32.37 o                         
  -2  37   3         17.79         38.11        13.09 o                         
  -1  37   3       1905.45       1890.53        40.65 o                         
   0  37   3        900.15        880.27        24.51 o                         
   1  37   3        146.88        148.93        18.38 o                         
  -9   0   4       2061.59       2120.20       112.36 o                         
  -8   0   4        185.63        171.70        29.93 o                         
  -7   0   4       4599.08       4677.43       132.86 o                         
  -6   0   4       3200.49       3055.80        52.56 o                         
  -5   0   4         18.13         18.79         6.30 o                         
  -4   0   4      16015.46      16207.50       239.57 o                         
  -3   0   4       1746.45       1678.41        29.31 o                         
  -2   0   4       7137.18       7041.83        91.97 o                         
  -1   0   4      14879.39      14428.01       178.65 o                         
   0   0   4       1011.93        991.54        18.22 o                         
   1   0   4      31396.01      32060.35       953.01 o                         
   2   0   4      30578.82      31681.71       423.21 o                         
   3   0   4       4413.45       4182.63       100.58 o                         
   4   0   4      12238.90      11983.99       188.98 o                         
   5   0   4       3253.87       3267.97        52.54 o                         
   6   0   4       4533.70       4507.57        86.12 o                         
   7   0   4       6203.21       6010.27       111.23 o                         
   8   0   4         29.80         57.66        18.43 o                         
  -9   1   4        171.32        167.12        21.28 o                         
  -8   1   4         75.70         80.52        11.19 o                         
  -7   1   4          9.07         10.79         8.99 o                         
  -6   1   4         79.47         80.54         6.87 o                         
  -5   1   4        866.30        844.05        15.42 o                         
  -4   1   4        247.75        262.31         8.32 o                         
  -3   1   4       2052.92       2147.30        24.79 o                         
  -2   1   4        681.56        597.30        11.81 o                         
  -1   1   4         46.09         71.74         4.26 o                         
   0   1   4        834.23        757.19        10.78 o                         
   1   1   4       1336.56       1502.13        19.27 o                         
   2   1   4        234.72        204.39         6.79 o                         
   3   1   4          2.61         16.48         3.23 o                         
   4   1   4         30.21         30.95         4.53 o                         
   5   1   4          1.65         10.18         3.76 o                         
   6   1   4        177.80        188.15        11.92 o                         
   7   1   4        118.10        125.25        10.13 o                         
   8   1   4        334.51        328.36        18.90 o                         
  -9   2   4       1884.71       1927.84        51.72 o                         
  -8   2   4         15.50         18.45         8.53 o                         
  -7   2   4       5284.89       5280.28        83.48 o                         
  -6   2   4       3038.88       2985.87        38.28 o                         
  -5   2   4        420.57        440.55        11.85 o                         
  -4   2   4      16824.70      16595.52       155.10 o                         
  -3   2   4       3442.00       3682.63        40.24 o                         
  -2   2   4       4111.00       3903.16        38.56 o                         
  -1   2   4      18104.65      18111.62       157.35 o                         
   0   2   4        677.85        762.06        11.43 o                         
   1   2   4      13853.87      13576.24       124.65 o                         
   2   2   4      20228.93      20108.68       257.53 o                         
   3   2   4       3313.31       3222.57        35.46 o                         
   4   2   4      13337.18      13210.27       143.89 o                         
   5   2   4       1109.34       1133.56        18.55 o                         
   6   2   4       5820.11       5829.40        79.42 o                         
   7   2   4       3396.43       3364.06        49.92 o                         
   8   2   4        125.84        103.82        15.85 o                         
  -9   3   4        332.40        315.20        23.14 o                         
  -8   3   4       1574.22       1621.86        34.68 o                         
  -7   3   4        110.38        122.94        12.57 o                         
  -6   3   4         93.84        108.11         7.17 o                         
  -5   3   4       2582.46       2482.48        31.94 o                         
  -4   3   4       1205.11       1113.12        17.67 o                         
  -3   3   4       9281.38       9023.55        86.79 o                         
  -2   3   4       7655.17       7452.22        68.56 o                         
  -1   3   4      12885.95      13030.71       114.67 o                         
   0   3   4      15563.89      15496.14       148.16 o                         
   1   3   4        147.68        176.99         5.53 o                         
   2   3   4       4396.17       4306.47        40.29 o                         
   3   3   4       2078.66       1997.16        23.26 o                         
   4   3   4         13.23         22.84         4.71 o                         
   5   3   4         41.36         50.73         5.09 o                         
   6   3   4        935.94       1001.45        22.08 o                         
   7   3   4        105.75         99.21        11.73 o                         
   8   3   4       1484.12       1533.51        51.48 o                         
  -9   4   4       1342.38       1392.50        43.29 o                         
  -8   4   4        176.18        201.92        14.18 o                         
  -7   4   4       4108.50       4074.34        68.77 o                         
  -6   4   4       1131.63       1193.50        20.14 o                         
  -5   4   4       4082.50       4069.70        44.32 o                         
  -4   4   4       6093.96       6165.62        60.52 o                         
  -3   4   4        600.88        639.84        11.91 o                         
  -2   4   4         13.06         27.82         4.26 o                         
  -1   4   4      42354.68      43190.08       683.17 o                         
   0   4   4       5681.85       5869.58        71.02 o                         
   1   4   4       8645.43       8480.96        79.87 o                         
   2   4   4       6684.35       6455.92        57.67 o                         
   3   4   4       5845.78       6005.23        57.40 o                         
   4   4   4      12264.33      12058.92       122.06 o                         
   5   4   4         79.83         79.08         6.02 o                         
   6   4   4       3474.01       3534.03        49.55 o                         
   7   4   4        721.46        688.17        22.24 o                         
   8   4   4          0.21        -11.67        11.67 o                         
  -9   5   4          3.60         -4.56        12.00 o                         
  -8   5   4       4880.71       4834.61        77.61 o                         
  -7   5   4       1966.81       2000.21        42.49 o                         
  -6   5   4       2997.19       2914.57        35.88 o                         
  -5   5   4       7640.95       7725.63        75.43 o                         
  -4   5   4       2050.30       2002.97        24.76 o                         
  -3   5   4      14998.11      15295.00       143.90 o                         
  -2   5   4       4862.37       4906.12        49.33 o                         
  -1   5   4       3681.80       3833.21        37.41 o                         
   0   5   4      12121.28      11949.19       110.12 o                         
   1   5   4        961.54        885.81        12.55 o                         
   2   5   4       4360.39       4265.06        41.24 o                         
   3   5   4      15889.98      15714.80       159.83 o                         
   4   5   4          1.49         10.62         3.12 o                         
   5   5   4       5292.76       5360.02        64.69 o                         
   6   5   4        757.92        840.44        22.46 o                         
   7   5   4        364.41        333.19        16.51 o                         
   8   5   4        341.98        358.91        22.64 o                         
  -9   6   4         12.06         -0.19        17.88 o                         
  -8   6   4         20.96         39.32         9.96 o                         
  -7   6   4        104.46        155.74        13.19 o                         
  -6   6   4        841.42        828.77        16.38 o                         
  -5   6   4        244.42        276.25         9.68 o                         
  -4   6   4       2110.35       2066.67        25.33 o                         
  -3   6   4       1229.04       1320.18        17.52 o                         
  -2   6   4       2370.50       2397.17        27.24 o                         
  -1   6   4       9693.66       9715.60        95.42 o                         
   0   6   4        814.26        751.62        10.81 o                         
   1   6   4       4048.55       3906.61        39.46 o                         
   2   6   4       1205.82       1294.24        18.01 o                         
   3   6   4        668.15        666.36        13.03 o                         
   4   6   4       1874.35       1930.33        28.33 o                         
   5   6   4       1268.15       1241.22        21.59 o                         
   6   6   4        870.11        885.68        28.41 o                         
   7   6   4       1507.45       1480.73        32.73 o                         
   8   6   4         51.38         30.58        15.89 o                         
  -9   7   4        381.99        372.33        28.25 o                         
  -8   7   4       5977.95       5970.34        82.81 o                         
  -7   7   4        826.41        877.68        33.38 o                         
  -6   7   4       5937.83       5977.00        67.99 o                         
  -5   7   4       6644.66       6538.05        65.38 o                         
  -4   7   4        418.63        435.22        10.08 o                         
  -3   7   4       6308.01       5847.15        76.27 o                         
  -2   7   4      14239.61      14830.81       131.00 o                         
  -1   7   4       3806.45       3917.59        42.18 o                         
   0   7   4      32218.50      33667.64       706.55 o                         
   1   7   4       1851.46       1874.06        21.32 o                         
   2   7   4       6557.24       6299.37        64.78 o                         
   3   7   4       9355.47       9400.75        95.28 o                         
   4   7   4        213.84        208.10         9.03 o                         
   5   7   4       3264.90       3357.61        42.43 o                         
   6   7   4       2364.92       2416.42        45.29 o                         
   7   7   4        737.16        746.82        23.02 o                         
   8   7   4       2551.53       2548.04        66.43 o                         
  -9   8   4         61.04         49.50        18.90 o                         
  -8   8   4        304.90        357.55        17.94 o                         
  -7   8   4        190.18        208.69        13.43 o                         
  -6   8   4        255.74        250.17         9.62 o                         
  -5   8   4       2702.20       2653.72        31.88 o                         
  -4   8   4        347.33        331.77         8.95 o                         
  -3   8   4       1018.79        999.52        14.65 o                         
  -2   8   4        718.46        892.55        13.07 o                         
  -1   8   4        133.44        111.07         8.41 o                         
   0   8   4         36.87         33.35         3.58 o                         
   1   8   4       3016.36       3163.22        34.98 o                         
   2   8   4       1486.94       1563.84        20.38 o                         
   3   8   4        316.81        335.39         8.82 o                         
   4   8   4        202.28        242.64         9.06 o                         
   5   8   4        238.10        233.16         9.76 o                         
   6   8   4         42.21         53.55         8.82 o                         
   7   8   4        141.21        133.25        11.63 o                         
   8   8   4        183.66        207.13        19.97 o                         
  -9   9   4        436.35        442.09        25.56 o                         
  -8   9   4       3128.76       3071.05        51.21 o                         
  -7   9   4        209.73        185.63        13.04 o                         
  -6   9   4       1207.34       1300.47        24.97 o                         
  -5   9   4      13613.56      13728.53       126.03 o                         
  -4   9   4         18.96         30.08         4.01 o                         
  -3   9   4      17337.70      17468.86       154.58 o                         
  -2   9   4        925.34        730.75        11.60 o                         
  -1   9   4      14367.47      14346.85       146.19 o                         
   0   9   4      39446.60      41259.03      1225.99 o                         
   1   9   4        612.54        661.06        11.17 o                         
   2   9   4       6359.75       6298.14        67.88 o                         
   3   9   4       2946.02       2944.95        36.89 o                         
   4   9   4        751.74        752.54        15.34 o                         
   5   9   4       2617.29       2699.29        35.86 o                         
   6   9   4       4168.36       4205.37        62.43 o                         
   7   9   4       1312.89       1336.97        38.50 o                         
   8   9   4       3512.16       3744.05        81.79 o                         
  -9  10   4        265.45        278.14        20.52 o                         
  -8  10   4        280.21        289.74        19.03 o                         
  -7  10   4        459.39        447.01        29.41 o                         
  -6  10   4        759.68        748.93        18.63 o                         
  -5  10   4         28.13         34.49         5.40 o                         
  -4  10   4       2034.86       1921.52        25.69 o                         
  -3  10   4        456.38        532.80        13.93 o                         
  -2  10   4       1909.81       1807.77        26.42 o                         
  -1  10   4       4490.93       4444.82        50.05 o                         
   0  10   4       2301.82       2280.39        25.42 o                         
   1  10   4       9427.33       9746.19       102.76 o                         
   2  10   4         87.78        101.65         4.92 o                         
   3  10   4        100.58        105.18         5.84 o                         
   4  10   4          4.35         13.27         4.08 o                         
   5  10   4        435.65        444.70        12.34 o                         
   6  10   4        454.40        463.17        16.62 o                         
   7  10   4        492.22        440.91        21.98 o                         
   8  10   4         30.17         32.13        13.41 o                         
  -9  11   4         34.47         13.28        14.54 o                         
  -8  11   4       3687.30       3699.47        58.08 o                         
  -7  11   4        638.95        678.42        21.89 o                         
  -6  11   4       3608.21       3586.93        51.47 o                         
  -5  11   4       4538.56       4418.80        50.07 o                         
  -4  11   4       2042.01       2005.60        26.55 o                         
  -3  11   4      12348.35      11913.39       113.29 o                         
  -2  11   4       2948.31       2941.57        39.72 o                         
  -1  11   4       4481.97       4653.23        49.60 o                         
   0  11   4       5974.02       5870.95        57.35 o                         
   1  11   4       1256.33       1231.54        17.55 o                         
   2  11   4       3718.47       3756.91        42.54 o                         
   3  11   4       9396.15       9309.28        93.69 o                         
   4  11   4        185.18        196.13         7.96 o                         
   5  11   4       4211.36       4100.00        51.23 o                         
   6  11   4       3024.66       3031.12        48.17 o                         
   7  11   4        390.72        370.79        17.06 o                         
   8  11   4       1504.47       1455.49        42.77 o                         
  -9  12   4        784.92        800.37        31.95 o                         
  -8  12   4         26.73         46.37         9.97 o                         
  -7  12   4       1438.18       1385.43        32.61 o                         
  -6  12   4       2281.20       2261.33        35.39 o                         
  -5  12   4         42.29         39.88         5.49 o                         
  -4  12   4       6159.98       6237.42        64.78 o                         
  -3  12   4        214.99        268.95         8.38 o                         
  -2  12   4       5766.48       5624.68        59.69 o                         
  -1  12   4       8252.04       7769.62        75.00 o                         
   0  12   4        907.82        913.87        14.89 o                         
   1  12   4       7902.42       7929.70        97.30 o                         
   2  12   4       1494.24       1589.46        19.87 o                         
   3  12   4       3740.45       3789.38        44.61 o                         
   4  12   4       3300.61       3266.27        40.33 o                         
   5  12   4       1513.70       1478.88        23.73 o                         
   6  12   4        917.51        931.36        24.83 o                         
   7  12   4       1628.97       1647.66        36.64 o                         
   8  12   4         51.98         59.00        11.88 o                         
  -8  13   4       3965.19       3995.91        80.97 o                         
  -7  13   4        219.85        232.23        13.11 o                         
  -6  13   4       4023.01       4084.04        51.64 o                         
  -5  13   4       1899.28       1877.07        26.73 o                         
  -4  13   4        929.08        920.25        16.23 o                         
  -3  13   4       3075.47       2908.05        35.15 o                         
  -2  13   4        615.92        584.90        11.91 o                         
  -1  13   4        842.15        824.00        13.88 o                         
   0  13   4        968.15        920.68        15.99 o                         
   1  13   4       1085.09       1012.76        15.42 o                         
   2  13   4       1104.72       1046.29        14.02 o                         
   3  13   4       8042.90       8335.63       114.58 o                         
   4  13   4        284.29        258.37        17.39 o                         
   5  13   4       3388.92       3296.58        41.49 o                         
   6  13   4        153.95        158.00         9.32 o                         
   7  13   4        256.04        255.57        14.79 o                         
   8  13   4        259.75        266.60        27.76 o                         
  -8  14   4        184.99        186.46        15.03 o                         
  -7  14   4       4084.65       4086.26        66.09 o                         
  -6  14   4       1472.12       1489.34        25.78 o                         
  -5  14   4       1225.72       1288.38        21.69 o                         
  -4  14   4       5912.16       6086.03        63.66 o                         
  -3  14   4        118.53        164.24         7.15 o                         
  -2  14   4       4692.03       4553.52        50.14 o                         
  -1  14   4      11291.21      11189.62       105.56 o                         
   0  14   4        134.39        141.33         8.30 o                         
   1  14   4       9085.06       9085.90       105.78 o                         
   2  14   4      10846.19      10740.16       141.30 o                         
   3  14   4       4842.38       4616.76        75.92 o                         
   4  14   4      13343.92      13117.49       200.60 o                         
   5  14   4        567.62        524.28        24.83 o                         
   6  14   4       2607.07       2609.35        90.44 o                         
   7  14   4       1307.95       1316.00        70.52 o                         
   8  14   4          1.66         -1.47        47.82 o                         
  -8  15   4        388.92        391.55        19.78 o                         
  -7  15   4         10.02         11.44         7.43 o                         
  -6  15   4        176.10        191.75        10.33 o                         
  -5  15   4        437.63        431.55        12.37 o                         
  -4  15   4         38.51         47.13         5.21 o                         
  -3  15   4       2217.42       2238.80        27.96 o                         
  -2  15   4        571.67        581.27        11.98 o                         
  -1  15   4       1798.82       1869.00        23.36 o                         
   0  15   4       2068.27       2154.84        28.20 o                         
   1  15   4        283.29        273.76         7.50 o                         
   2  15   4        298.73        295.35        12.05 o                         
   3  15   4         27.10         24.23         8.08 o                         
   4  15   4         10.46         19.88        10.25 o                         
   5  15   4        176.79        153.19        15.67 o                         
   6  15   4         48.81         40.87        14.35 o                         
   7  15   4          7.59         -4.35        15.21 o                         
   8  15   4        243.30        216.58        63.23 o                         
  -8  16   4          4.88         14.54        16.33 o                         
  -7  16   4       3912.60       3736.79        70.49 o                         
  -6  16   4       2511.74       2494.81        48.73 o                         
  -5  16   4        508.52        519.96        14.02 o                         
  -4  16   4      12204.64      12038.53       116.53 o                         
  -3  16   4       2511.69       2486.44        30.38 o                         
  -2  16   4       5704.35       5484.51        59.07 o                         
  -1  16   4      16272.10      15796.86       154.09 o                         
   0  16   4        192.23        163.60         7.06 o                         
   1  16   4       7802.41       7753.09        82.49 o                         
   2  16   4       8147.28       7993.84       123.48 o                         
   3  16   4       1755.33       1706.04        40.37 o                         
   4  16   4       7066.09       6941.43       114.42 o                         
   5  16   4        142.65        150.85        16.49 o                         
   6  16   4       3269.87       3324.74       105.87 o                         
   7  16   4       2202.62       2220.89        66.77 o                         
  -8  17   4        682.11        703.69        24.44 o                         
  -7  17   4         48.99         62.83        12.40 o                         
  -6  17   4        160.93        154.58         9.81 o                         
  -5  17   4         24.73         21.49         5.03 o                         
  -4  17   4         49.82         57.90         5.68 o                         
  -3  17   4        765.15        760.26        14.19 o                         
  -2  17   4        210.92        213.42         8.18 o                         
  -1  17   4        251.64        214.80         8.85 o                         
   0  17   4        208.02        201.05         7.74 o                         
   1  17   4       1081.05       1102.75        18.27 o                         
   2  17   4        805.96        686.48        18.41 o                         
   3  17   4       2862.42       2960.56        65.68 o                         
   4  17   4        113.65        141.23        15.01 o                         
   5  17   4       1145.66       1149.82        64.20 o                         
   6  17   4          2.87         -7.36        15.54 o                         
   7  17   4          0.45        -17.76        17.76 o                         
  -8  18   4        230.74        218.72        26.28 o                         
  -7  18   4       1980.14       2058.50        59.80 o                         
  -6  18   4       1007.28       1013.91        24.46 o                         
  -5  18   4          3.78          6.42         4.58 o                         
  -4  18   4      10434.05      10359.11       106.28 o                         
  -3  18   4       7626.55       7534.85        83.36 o                         
  -2  18   4       4376.81       4305.66        51.33 o                         
  -1  18   4      16289.46      16158.62       225.86 o                         
   0  18   4        161.21        136.44         7.37 o                         
   1  18   4       7112.14       7074.77        76.25 o                         
   2  18   4       3281.95       3219.77        52.28 o                         
   3  18   4       1698.60       1635.52        33.12 o                         
   4  18   4       1567.49       1575.14        47.83 o                         
   5  18   4       1182.26       1186.00        58.79 o                         
   6  18   4       1365.65       1350.57        57.36 o                         
   7  18   4       4582.95       4530.95       120.26 o                         
  -8  19   4        395.28        423.77        33.46 o                         
  -7  19   4         43.02         24.20        14.12 o                         
  -6  19   4        192.83        213.49        14.71 o                         
  -5  19   4        862.31        874.34        17.12 o                         
  -4  19   4        672.17        678.85        15.31 o                         
  -3  19   4       2230.64       2241.32        31.09 o                         
  -2  19   4       4122.71       4158.94        53.03 o                         
  -1  19   4       3009.10       2867.82        37.32 o                         
   0  19   4       2342.70       2383.05        33.73 o                         
   1  19   4         16.22         30.81         3.84 o                         
   2  19   4        725.48        738.09        25.02 o                         
   3  19   4       2259.88       2102.16        39.44 o                         
   4  19   4          4.43          2.46        13.03 o                         
   5  19   4        572.98        561.98        27.76 o                         
   6  19   4       1607.36       1531.54        62.24 o                         
   7  19   4        121.50        148.83        25.85 o                         
  -8  20   4          1.94         10.06        16.59 o                         
  -7  20   4       1517.52       1485.60        58.73 o                         
  -6  20   4       1456.89       1430.81        51.77 o                         
  -5  20   4        942.84        922.61        20.95 o                         
  -4  20   4       6291.25       6193.72        67.99 o                         
  -3  20   4         37.63         41.70         5.17 o                         
  -2  20   4          9.69         14.59         4.60 o                         
  -1  20   4       4170.22       4182.07        50.59 o                         
   0  20   4        954.04        976.67        17.51 o                         
   1  20   4       4939.62       4928.01        56.13 o                         
   2  20   4       4202.53       3973.23        68.10 o                         
   3  20   4        373.49        342.87        13.91 o                         
   4  20   4       5772.44       5417.46       139.17 o                         
   5  20   4        988.69        934.95        44.94 o                         
   6  20   4       2256.48       2260.17        78.42 o                         
   7  20   4        815.17        737.65        48.76 o                         
  -7  21   4          1.86        -11.48        11.48 o                         
  -6  21   4       1092.61       1068.35        50.24 o                         
  -5  21   4       5350.98       5350.62        93.84 o                         
  -4  21   4         19.30         15.09         4.78 o                         
  -3  21   4       7421.04       7357.87        78.37 o                         
  -2  21   4       3232.89       3209.80        39.40 o                         
  -1  21   4         73.84         86.28         6.27 o                         
   0  21   4       5198.87       5337.12        61.48 o                         
   1  21   4       1376.96       1348.93        24.12 o                         
   2  21   4       2325.71       2278.11        45.10 o                         
   3  21   4       2278.32       2253.25        41.98 o                         
   4  21   4          0.29        -10.34        10.34 o                         
   5  21   4       3029.47       3012.58        75.66 o                         
   6  21   4        883.46        813.62        58.99 o                         
   7  21   4       1354.98       1366.80        62.69 o                         
  -7  22   4       1092.72       1175.93        48.41 o                         
  -6  22   4        379.42        424.97        26.11 o                         
  -5  22   4        538.66        520.50        24.60 o                         
  -4  22   4        628.94        639.73        14.84 o                         
  -3  22   4        395.99        407.19        11.50 o                         
  -2  22   4         32.26         38.38         5.28 o                         
  -1  22   4        992.31        947.03        17.44 o                         
   0  22   4        479.64        507.20        12.84 o                         
   1  22   4          9.04         17.54         3.69 o                         
   2  22   4       1763.09       1715.45        34.89 o                         
   3  22   4        603.03        611.84        19.03 o                         
   4  22   4       2881.53       2837.54        78.51 o                         
   5  22   4        196.16        205.85        27.14 o                         
   6  22   4        904.08        914.36        62.55 o                         
   7  22   4        612.38        591.31        45.35 o                         
  -7  23   4        578.89        554.75        34.66 o                         
  -6  23   4       3643.81       3628.71        82.27 o                         
  -5  23   4       3730.54       3835.58        74.24 o                         
  -4  23   4        836.96        825.57        16.02 o                         
  -3  23   4       5372.78       5479.10        68.57 o                         
  -2  23   4       6252.06       6210.31        68.19 o                         
  -1  23   4        192.63        233.12         9.50 o                         
   0  23   4       6290.39       6315.35        71.72 o                         
   1  23   4       1040.93       1070.30        19.26 o                         
   2  23   4       3268.70       3195.14        54.29 o                         
   3  23   4       6035.92       6054.50       100.60 o                         
   4  23   4        539.94        576.10        46.01 o                         
   5  23   4       4269.00       4077.61       168.06 o                         
   6  23   4       1017.24        920.48        61.88 o                         
  -7  24   4          0.34         -6.44        14.29 o                         
  -6  24   4          0.11         -9.68        12.05 o                         
  -5  24   4        270.37        241.11        18.07 o                         
  -4  24   4        162.48        184.90        17.67 o                         
  -3  24   4         71.61         81.46         7.63 o                         
  -2  24   4        232.73        260.72        12.59 o                         
  -1  24   4        216.64        254.04        11.37 o                         
   0  24   4          0.37         20.64         6.26 o                         
   1  24   4        187.69        219.63         9.80 o                         
   2  24   4         13.14          6.08         7.09 o                         
   3  24   4          1.88         -9.38         9.38 o                         
   4  24   4        131.44        120.13        17.78 o                         
   5  24   4         21.74         26.89        20.62 o                         
   6  24   4          9.13          2.63        22.86 o                         
  -7  25   4        371.91        376.03        29.55 o                         
  -6  25   4       1722.80       1810.61        54.41 o                         
  -5  25   4       4485.20       4532.73        85.07 o                         
  -4  25   4          7.27          4.86         8.18 o                         
  -3  25   4       3420.99       3457.83        55.16 o                         
  -2  25   4       1984.90       1996.08        32.39 o                         
  -1  25   4       1908.49       1872.51        33.42 o                         
   0  25   4       8164.07       8266.38       112.07 o                         
   1  25   4        185.93        174.86         6.78 o                         
   2  25   4       4707.32       4666.20        80.24 o                         
   3  25   4       4432.00       4352.56        76.71 o                         
   4  25   4         97.74        104.86        17.59 o                         
   5  25   4       3398.04       3357.16       163.55 o                         
   6  25   4       1422.48       1376.01        77.35 o                         
  -6  26   4        351.39        346.20        27.09 o                         
  -5  26   4        842.37        907.06        45.45 o                         
  -4  26   4        542.33        518.49        34.06 o                         
  -3  26   4         49.70         59.97         7.60 o                         
  -2  26   4         37.27         46.82         7.48 o                         
  -1  26   4        698.36        669.23        18.93 o                         
   0  26   4         16.71         41.98        13.61 o                         
   1  26   4        417.08        388.46        11.78 o                         
   2  26   4        344.42        384.20        18.09 o                         
   3  26   4         12.88         17.05        15.71 o                         
   4  26   4        192.45        177.99        20.62 o                         
   5  26   4         94.41         73.15        24.90 o                         
   6  26   4        295.33        270.87        34.37 o                         
  -6  27   4        356.09        374.14        31.07 o                         
  -5  27   4       2709.64       2614.35        59.24 o                         
  -4  27   4        658.52        625.19        26.10 o                         
  -3  27   4       3117.81       3073.19        45.52 o                         
  -2  27   4       2761.15       2750.99        41.04 o                         
  -1  27   4       2399.49       2386.76        37.47 o                         
   0  27   4       5237.70       5327.81        67.87 o                         
   1  27   4         33.87         25.70         8.11 o                         
   2  27   4       2800.26       2821.09        69.23 o                         
   3  27   4       1329.11       1262.44        49.24 o                         
   4  27   4         63.35         80.89        17.45 o                         
   5  27   4       1285.88       1175.34        70.02 o                         
   6  27   4       1661.96       1653.53        70.88 o                         
  -6  28   4        201.53        216.02        22.66 o                         
  -5  28   4         34.61         40.86        13.32 o                         
  -4  28   4       1031.58        963.18        49.14 o                         
  -3  28   4        216.07        217.01        10.78 o                         
  -2  28   4       1433.53       1435.96        26.94 o                         
  -1  28   4       2822.78       2862.22        42.91 o                         
   0  28   4        434.40        478.45        14.86 o                         
   1  28   4       2554.41       2552.17        72.45 o                         
   2  28   4        537.18        543.15        24.73 o                         
   3  28   4        115.56        161.81        15.40 o                         
   4  28   4        586.06        563.97        34.36 o                         
   5  28   4        415.54        463.09        47.78 o                         
  -6  29   4        416.11        404.77        55.43 o                         
  -5  29   4        990.73       1080.11        44.06 o                         
  -4  29   4        189.62        188.69        21.26 o                         
  -3  29   4       2762.12       2783.59        60.66 o                         
  -2  29   4        686.32        716.13        19.09 o                         
  -1  29   4        434.83        504.58        16.26 o                         
   0  29   4       1256.56       1214.90        22.88 o                         
   1  29   4        341.00        330.58        22.08 o                         
   2  29   4        670.83        668.91        26.60 o                         
   3  29   4       1153.31       1192.46        32.34 o                         
   4  29   4        144.24        130.85        23.90 o                         
   5  29   4        743.38        749.69        60.14 o                         
  -5  30   4        140.21        142.52        29.43 o                         
  -4  30   4       3395.18       3334.53        69.04 o                         
  -3  30   4        159.37        183.37        16.22 o                         
  -2  30   4       2515.82       2487.22        38.85 o                         
  -1  30   4       2348.96       2357.47        38.11 o                         
   0  30   4         37.18         45.74         6.54 o                         
   1  30   4       1545.90       1545.63        38.99 o                         
   2  30   4        785.66        738.81        38.08 o                         
   3  30   4        979.60        965.03        29.13 o                         
   4  30   4       2000.53       2111.71        91.29 o                         
   5  30   4        895.15        889.93        66.42 o                         
  -5  31   4        123.86        106.39        39.14 o                         
  -4  31   4        220.17        231.67        23.42 o                         
  -3  31   4        172.00        182.97        16.26 o                         
  -2  31   4          3.10         27.08         7.73 o                         
  -1  31   4          0.08         24.28         6.89 o                         
   0  31   4        187.78        193.36        10.11 o                         
   1  31   4        670.76        689.60        23.74 o                         
   2  31   4          2.12         24.27        11.99 o                         
   3  31   4        477.61        461.96        31.86 o                         
   4  31   4          0.78          1.17        22.58 o                         
  -5  32   4        706.18        698.78        82.26 o                         
  -4  32   4       2980.93       2961.09       122.55 o                         
  -3  32   4          3.06         23.11        11.81 o                         
  -2  32   4       1234.50       1272.96        27.77 o                         
  -1  32   4       1685.80       1649.29        29.16 o                         
   0  32   4         40.71         42.54         7.14 o                         
   1  32   4       1237.08       1269.44        32.81 o                         
   2  32   4       3499.12       3584.17        70.81 o                         
   3  32   4        318.19        334.36        20.37 o                         
   4  32   4       3793.49       3622.86       184.65 o                         
  -4  33   4          0.09         20.78        32.78 o                         
  -3  33   4         90.77         88.61        34.25 o                         
  -2  33   4         25.65         43.72        10.81 o                         
  -1  33   4          1.07         11.12         6.55 o                         
   0  33   4         12.84         15.18         6.67 o                         
   1  33   4        165.83        174.69        16.58 o                         
   2  33   4        266.48        267.58        22.23 o                         
   3  33   4         97.75         98.60        14.10 o                         
   4  33   4        176.66        192.95        48.83 o                         
  -4  34   4       1779.26       1882.18        74.25 o                         
  -3  34   4        226.20        220.83        23.44 o                         
  -2  34   4       1286.55       1276.14        29.98 o                         
  -1  34   4       3693.06       3687.94        57.95 o                         
   0  34   4         20.31         17.80         7.60 o                         
   1  34   4       2459.46       2434.82        54.82 o                         
   2  34   4       1568.02       1524.74        45.66 o                         
   3  34   4        281.08        319.10        40.31 o                         
  -3  35   4        452.06        461.18        59.25 o                         
  -2  35   4        411.07        435.69        17.47 o                         
  -1  35   4         13.56         44.69         9.03 o                         
   0  35   4        338.77        308.84        14.44 o                         
   1  35   4        128.35        161.51        23.56 o                         
   2  35   4         79.66         61.65        15.09 o                         
  -3  36   4        505.49        553.19        54.81 o                         
  -2  36   4        992.01        992.34        39.94 o                         
  -1  36   4       2516.35       2478.53        45.70 o                         
   0  36   4        269.84        281.85        15.06 o                         
   1  36   4       1134.91       1085.07        52.78 o                         
   2  36   4        265.29        243.88        28.28 o                         
  -1  37   4        317.96        349.63        19.11 o                         
   0  37   4       1694.78       1659.68        41.90 o                         
   1  37   4         16.84         27.01        18.31 o                         
  -9   1   5         16.41         30.03        13.15 o                         
  -8   1   5       5850.49       5852.56        94.87 o                         
  -7   1   5       1662.38       1668.06        35.72 o                         
  -6   1   5       2407.80       2364.44        31.45 o                         
  -5   1   5       6655.71       6548.69        66.01 o                         
  -4   1   5        325.78        358.22        10.02 o                         
  -3   1   5       6921.55       7043.40        67.09 o                         
  -2   1   5      21394.76      21451.79       187.23 o                         
  -1   1   5         14.86         20.59         3.56 o                         
   0   1   5       7575.93       6959.24        64.45 o                         
   1   1   5       4538.00       4155.86        45.18 o                         
   2   1   5       1185.39       1173.98        17.59 o                         
   3   1   5      15530.85      15517.88       144.64 o                         
   4   1   5          4.75         11.98         4.02 o                         
   5   1   5       5089.02       5037.59        55.13 o                         
   6   1   5       4537.16       4549.95        61.93 o                         
   7   1   5         55.19         49.88         8.27 o                         
   8   1   5       1861.90       1863.11        54.50 o                         
  -9   2   5       1039.14       1063.54        38.62 o                         
  -8   2   5        140.12        177.34        14.24 o                         
  -7   2   5       1517.87       1617.33        35.34 o                         
  -6   2   5        111.57        110.92         7.73 o                         
  -5   2   5         32.61         46.73         5.47 o                         
  -4   2   5       1176.05       1289.57        18.86 o                         
  -3   2   5       2540.64       2402.84        27.64 o                         
  -2   2   5        257.78        301.67         7.89 o                         
  -1   2   5      22296.10      22303.31       193.76 o                         
   0   2   5        379.21        288.60         7.23 o                         
   1   2   5       2655.37       2501.61        28.43 o                         
   2   2   5       8856.96       9056.50        88.69 o                         
   3   2   5       3799.07       3589.00        39.57 o                         
   4   2   5       6322.53       6278.61        62.03 o                         
   5   2   5         26.05         30.16         4.97 o                         
   6   2   5         24.47         16.85         6.91 o                         
   7   2   5        220.45        230.16        12.64 o                         
   8   2   5       1002.47       1001.23        45.85 o                         
  -9   3   5         47.72         53.71        14.97 o                         
  -8   3   5       1507.84       1555.52        36.52 o                         
  -7   3   5       1353.74       1431.08        30.45 o                         
  -6   3   5       1291.45       1257.04        22.25 o                         
  -5   3   5      15994.37      15841.28       151.12 o                         
  -4   3   5       1655.22       1642.37        23.17 o                         
  -3   3   5       9583.44       9360.38        86.73 o                         
  -2   3   5       7710.97       7462.48        69.54 o                         
  -1   3   5        781.72        729.67        11.64 o                         
   0   3   5       7969.22       7973.69        76.49 o                         
   1   3   5        442.45        328.38         8.19 o                         
   2   3   5       2270.60       2414.66        26.66 o                         
   3   3   5       7830.26       8067.81        79.13 o                         
   4   3   5       3719.74       3787.46        44.54 o                         
   5   3   5       1364.03       1406.94        20.75 o                         
   6   3   5       6634.82       6773.84        88.30 o                         
   7   3   5        116.80        141.20        12.70 o                         
   8   3   5       1835.85       1980.53        56.42 o                         
  -9   4   5       1252.85       1348.96        52.58 o                         
  -8   4   5        210.25        208.48        15.47 o                         
  -7   4   5       1792.42       1697.25        33.49 o                         
  -6   4   5       3652.02       3635.01        42.95 o                         
  -5   4   5       1052.32       1040.06        18.81 o                         
  -4   4   5      13039.00      13118.79       125.34 o                         
  -3   4   5       6285.06       6323.17        63.87 o                         
  -2   4   5       1630.26       1739.99        21.04 o                         
  -1   4   5      12672.53      12216.16       109.01 o                         
   0   4   5         66.83         73.20         4.75 o                         
   1   4   5      11505.53      11630.89       104.18 o                         
   2   4   5       5891.88       5807.39        63.80 o                         
   3   4   5         99.50        110.03         5.42 o                         
   4   4   5       5126.14       5047.08        56.15 o                         
   5   4   5       5689.72       5562.56        56.96 o                         
   6   4   5       1762.71       1800.34        30.72 o                         
   7   4   5       2106.85       2114.15        42.03 o                         
   8   4   5         75.15         56.69        20.57 o                         
  -9   5   5        174.81        156.53        18.01 o                         
  -8   5   5        674.03        698.55        27.34 o                         
  -7   5   5        639.20        675.98        20.81 o                         
  -6   5   5         92.09        116.39         7.70 o                         
  -5   5   5       9499.69       9520.70        91.29 o                         
  -4   5   5        276.71        346.34        10.45 o                         
  -3   5   5       3276.29       3374.16        37.73 o                         
  -2   5   5       5568.56       5588.40        53.90 o                         
  -1   5   5       2940.60       3490.77        37.13 o                         
   0   5   5       7325.05       7344.84        78.82 o                         
   1   5   5       2423.78       2407.24        27.32 o                         
   2   5   5        153.01        159.17         6.63 o                         
   3   5   5       1133.50       1174.01        16.77 o                         
   4   5   5        111.49        135.13         6.26 o                         
   5   5   5       1914.51       1893.57        32.72 o                         
   6   5   5       2145.21       2126.92        39.27 o                         
   7   5   5        129.31        134.46        12.01 o                         
   8   5   5        550.84        499.19        33.76 o                         
  -9   6   5        641.93        691.61        30.72 o                         
  -8   6   5       1270.50       1288.85        33.46 o                         
  -7   6   5        839.60        884.54        23.67 o                         
  -6   6   5       9167.50       8879.71        89.45 o                         
  -5   6   5        128.32        113.89         7.02 o                         
  -4   6   5      20149.48      19919.70       177.32 o                         
  -3   6   5       6488.75       6404.49        74.27 o                         
  -2   6   5       3045.06       2932.91        32.84 o                         
   0   6   5       1401.41       1442.78        18.63 o                         
   1   6   5       2849.75       2550.83        28.57 o                         
   2   6   5      20212.46      20486.04       178.77 o                         
   3   6   5         18.75         30.16         2.94 o                         
   4   6   5      10155.07      10339.46       112.74 o                         
   5   6   5       3579.10       3613.76        48.13 o                         
   6   6   5       1764.19       1796.97        35.16 o                         
   7   6   5       4639.57       4563.81        70.19 o                         
   8   6   5          3.63          2.93        14.10 o                         
  -9   7   5          1.59         -2.93        12.11 o                         
  -8   7   5        946.67        929.67        26.44 o                         
  -7   7   5          3.40         20.31         7.91 o                         
  -6   7   5        519.24        539.74        14.60 o                         
  -5   7   5         46.56         51.19         5.36 o                         
  -4   7   5        538.48        546.45        11.94 o                         
  -3   7   5         10.02         12.67         3.34 o                         
  -2   7   5       4143.40       4325.35        45.31 o                         
  -1   7   5        414.21        404.76         9.33 o                         
   0   7   5       3660.25       3384.50        36.00 o                         
   1   7   5       5085.82       5406.33        53.88 o                         
   2   7   5        688.53        606.36        11.97 o                         
   3   7   5        355.87        369.37         9.61 o                         
   4   7   5       2122.90       2145.94        29.92 o                         
   5   7   5         14.45         16.26         5.60 o                         
   6   7   5         26.60         24.72         8.55 o                         
   7   7   5        117.32        136.29        12.33 o                         
   8   7   5         27.58         34.20        16.54 o                         
  -9   8   5       5212.62       5278.66        93.70 o                         
  -8   8   5        105.45        104.28        12.72 o                         
  -7   8   5       3806.93       3751.73        60.08 o                         
  -6   8   5       2306.42       2380.94        32.87 o                         
  -5   8   5        257.77        238.35         9.06 o                         
  -4   8   5      14694.43      14257.01       129.70 o                         
  -3   8   5       6275.13       6271.28        60.92 o                         
  -2   8   5        262.05        229.85         7.49 o                         
  -1   8   5      38530.16      38685.50       514.61 o                         
   0   8   5      10934.03      11404.07       106.74 o                         
   1   8   5      26636.83      27010.31       243.79 o                         
   2   8   5      16190.58      16166.20       157.14 o                         
   3   8   5       1350.04       1312.32        19.09 o                         
   4   8   5       3612.94       3696.65        44.67 o                         
   5   8   5       3861.33       3866.82        50.94 o                         
   6   8   5       1542.37       1484.82        33.50 o                         
   7   8   5       3510.63       3461.49        57.21 o                         
   8   8   5        507.01        455.97        33.25 o                         
  -9   9   5          7.22         23.49        17.37 o                         
  -8   9   5        162.40        174.20        16.44 o                         
  -7   9   5         22.90         27.50        10.35 o                         
  -6   9   5        180.93        211.34         9.22 o                         
  -5   9   5        438.81        455.23        11.43 o                         
  -4   9   5          2.96         14.63         4.02 o                         
  -3   9   5        126.14        122.88         5.87 o                         
  -2   9   5        105.61        134.43         6.25 o                         
  -1   9   5        691.98        722.32        16.14 o                         
   0   9   5          8.75         18.46         3.33 o                         
   1   9   5        297.99        302.93         8.24 o                         
   2   9   5          1.73          2.25         3.40 o                         
   3   9   5         38.69         46.48         4.56 o                         
   4   9   5         10.21         13.17         4.74 o                         
   5   9   5         64.57         73.15         7.31 o                         
   6   9   5        302.90        298.26        14.31 o                         
   7   9   5         17.77         25.86        12.24 o                         
   8   9   5        163.81        179.41        27.08 o                         
  -9  10   5       3042.85       2981.61        63.16 o                         
  -8  10   5       1855.22       1864.52        38.14 o                         
  -7  10   5       5163.83       5178.26        76.26 o                         
  -6  10   5       7133.36       7162.64        86.81 o                         
  -5  10   5         87.81         80.65         5.75 o                         
  -4  10   5       8307.09       8451.63        80.78 o                         
  -3  10   5       5715.11       5828.41        57.31 o                         
  -2  10   5       1089.53       1085.45        17.10 o                         
  -1  10   5      10052.89       9303.02       142.98 o                         
   0  10   5        449.68        417.56         9.24 o                         
   1  10   5       1199.68       1017.59        16.80 o                         
   2  10   5      24702.91      25138.75       239.82 o                         
   3  10   5        277.55        302.50         8.60 o                         
   4  10   5       8850.41       8753.75        96.42 o                         
   5  10   5       1235.84       1227.47        23.09 o                         
   6  10   5        578.18        629.94        19.32 o                         
   7  10   5       3028.10       3003.11        55.03 o                         
   8  10   5        395.54        335.04        26.07 o                         
  -9  11   5          0.04         -9.30        18.03 o                         
  -8  11   5       1514.56       1512.08        40.10 o                         
  -7  11   5         73.83         90.89         9.92 o                         
  -6  11   5        724.27        719.69        18.19 o                         
  -5  11   5       1132.16       1161.28        20.23 o                         
  -4  11   5         10.10         17.55         4.57 o                         
  -3  11   5       1648.52       1649.90        22.75 o                         
  -2  11   5       3425.44       3343.04        37.29 o                         
  -1  11   5        481.35        496.77        11.36 o                         
   0  11   5       5032.78       4765.13        48.51 o                         
   1  11   5       7802.56       7846.64        79.83 o                         
   2  11   5        621.42        630.79        11.77 o                         
   3  11   5       1647.30       1654.96        21.95 o                         
   4  11   5        346.98        359.52        14.74 o                         
   5  11   5        419.19        427.77        13.67 o                         
   6  11   5        613.76        629.04        24.01 o                         
   7  11   5         36.08         32.16         9.72 o                         
   8  11   5        359.12        371.29        25.69 o                         
  -9  12   5       1488.57       1478.86        66.75 o                         
  -8  12   5        547.38        544.47        30.61 o                         
  -7  12   5        398.96        393.15        16.67 o                         
  -6  12   5       3329.58       3399.54        47.63 o                         
  -5  12   5        336.37        362.25        11.72 o                         
  -4  12   5       7298.47       7184.47        73.98 o                         
  -3  12   5       1174.76       1238.50        18.97 o                         
  -2  12   5       1724.17       1564.86        29.87 o                         
  -1  12   5       8163.71       7986.25       152.54 o                         
   0  12   5        417.26        440.95         9.16 o                         
   1  12   5       4703.07       4647.62        50.22 o                         
   2  12   5       5901.15       5597.95        59.22 o                         
   3  12   5       1332.89       1399.71        20.58 o                         
   4  12   5       4095.95       3949.22        48.27 o                         
   5  12   5       5880.57       5810.91        69.97 o                         
   6  12   5        939.76        916.04        22.16 o                         
   7  12   5       2070.63       2049.08        68.92 o                         
   8  12   5          1.03         -4.36        12.61 o                         
  -8  13   5       1884.49       1914.20        42.24 o                         
  -7  13   5        960.98        912.37        25.36 o                         
  -6  13   5        621.24        621.69        16.93 o                         
  -5  13   5       6893.45       6748.86        71.77 o                         
  -4  13   5       1264.67       1270.56        21.23 o                         
  -3  13   5       2811.81       2912.64        34.58 o                         
  -2  13   5       8599.31       8890.02        91.15 o                         
  -1  13   5         93.05         91.75         5.60 o                         
   0  13   5       7491.76       7263.45       102.67 o                         
   1  13   5       3494.44       3312.22        37.87 o                         
   2  13   5        845.10        826.90        13.43 o                         
   3  13   5       6550.84       6527.49        69.40 o                         
   4  13   5        205.90        226.38         7.54 o                         
   5  13   5       2400.01       2315.56        35.08 o                         
   6  13   5       2455.51       2467.79        66.11 o                         
   7  13   5         44.09         39.77         8.32 o                         
   8  13   5       1339.09       1293.01       104.90 o                         
  -8  14   5        538.45        496.59        23.01 o                         
  -7  14   5        250.13        248.98        15.06 o                         
  -6  14   5        698.25        673.51        18.02 o                         
  -5  14   5         20.18         30.77         6.26 o                         
  -4  14   5        650.72        648.15        14.10 o                         
  -3  14   5          6.37         17.50         4.07 o                         
  -2  14   5       1614.14       1624.52        23.45 o                         
  -1  14   5       3197.98       3193.10        35.76 o                         
   0  14   5        128.15        113.30         6.04 o                         
   1  14   5        898.57        923.16        15.48 o                         
   2  14   5       3550.42       3665.85        40.96 o                         
   3  14   5        232.19        222.30        18.07 o                         
   4  14   5        822.14        864.90        28.90 o                         
   5  14   5       1124.87       1137.84        32.75 o                         
   6  14   5        182.13        200.18        21.07 o                         
   7  14   5        333.33        325.75        27.48 o                         
  -8  15   5       2051.62       2029.44        45.09 o                         
  -7  15   5       2516.33       2535.56        44.39 o                         
  -6  15   5        354.73        361.24        13.69 o                         
  -5  15   5      10755.80      10549.36       111.15 o                         
  -4  15   5       3184.23       3098.04        37.66 o                         
  -3  15   5       4701.85       4586.43        49.98 o                         
  -2  15   5       8670.18       8410.06       130.69 o                         
  -1  15   5       1228.87       1152.27        17.30 o                         
   0  15   5       7166.35       7069.04        84.77 o                         
   1  15   5       1314.84       1277.56        18.50 o                         
   2  15   5       1139.17       1223.41        16.92 o                         
   3  15   5      10473.39       9830.50       134.56 o                         
   4  15   5       2093.71       2147.38        53.25 o                         
   5  15   5       3197.33       3059.75        73.01 o                         
   6  15   5       5297.69       5196.66       109.34 o                         
   7  15   5        210.03        183.62        34.17 o                         
  -8  16   5         26.31         35.37        11.04 o                         
  -7  16   5         18.22          7.44        12.08 o                         
  -6  16   5        191.47        199.15        10.49 o                         
  -5  16   5         14.57         25.81         5.83 o                         
  -4  16   5       1617.40       1548.52        23.34 o                         
  -3  16   5        123.23        128.97         6.97 o                         
  -2  16   5          0.90          1.20         3.74 o                         
  -1  16   5       2491.75       2509.23        30.08 o                         
   0  16   5        454.02        469.81        11.64 o                         
   1  16   5         40.57         53.23         4.41 o                         
   2  16   5         18.25         33.40         4.73 o                         
   3  16   5         98.91         87.04        10.45 o                         
   4  16   5         38.41         50.68        11.68 o                         
   5  16   5        246.45        245.29        18.95 o                         
   6  16   5        268.29        279.36        25.40 o                         
   7  16   5          8.31        -15.03        18.53 o                         
  -8  17   5       4214.97       4300.18        73.52 o                         
  -7  17   5       1087.85       1147.33        49.31 o                         
  -6  17   5        267.89        249.36        11.45 o                         
  -5  17   5       3252.05       3179.44        43.80 o                         
  -4  17   5        152.64        172.60         8.25 o                         
  -3  17   5       4074.13       4070.18        47.92 o                         
  -2  17   5      10043.47       9993.54       102.10 o                         
  -1  17   5         27.66         44.10         5.06 o                         
   0  17   5      17394.17      17208.98       176.70 o                         
   1  17   5       5453.09       5567.05        59.53 o                         
   2  17   5       2768.24       2656.32        45.99 o                         
   3  17   5       7915.80       7784.92       110.83 o                         
   4  17   5        309.76        305.44        19.10 o                         
   5  17   5       2166.39       2235.41        54.18 o                         
   6  17   5       2974.67       2961.89        75.23 o                         
   7  17   5         73.53         47.87        21.36 o                         
  -8  18   5         64.08         81.88        11.90 o                         
  -7  18   5        408.02        433.33        18.44 o                         
  -6  18   5        571.82        600.32        16.15 o                         
  -5  18   5         30.82         28.63         5.91 o                         
  -4  18   5       1126.75       1107.73        18.98 o                         
  -3  18   5       1244.64       1227.38        20.60 o                         
  -2  18   5        449.58        453.61        12.11 o                         
  -1  18   5       3942.23       3939.89        45.92 o                         
   0  18   5         20.40         13.01         4.44 o                         
   1  18   5          2.58          5.70         3.44 o                         
   2  18   5         24.86         11.76         6.41 o                         
   3  18   5         17.57         10.00         6.70 o                         
   4  18   5        419.54        384.23        22.35 o                         
   5  18   5        264.55        252.60        20.33 o                         
   6  18   5        171.70        166.10        20.74 o                         
   7  18   5       1170.83       1187.45        56.68 o                         
  -8  19   5       2191.80       2185.65        53.82 o                         
  -7  19   5        503.80        535.09        19.34 o                         
  -6  19   5       1546.91       1534.66        36.68 o                         
  -5  19   5       1984.79       1949.34        29.73 o                         
  -4  19   5        434.15        443.11        13.27 o                         
  -3  19   5       1694.04       1673.53        24.31 o                         
  -2  19   5      10528.62      10491.59       113.26 o                         
  -1  19   5          7.04          4.88         4.43 o                         
   0  19   5       7585.04       7668.08        84.48 o                         
   1  19   5       4981.59       5056.07        65.75 o                         
   2  19   5       1101.22       1186.35        32.15 o                         
   3  19   5       8089.35       7902.63       123.33 o                         
   4  19   5          6.03          9.20        10.48 o                         
   5  19   5        464.33        444.96        27.14 o                         
   6  19   5       1147.83       1058.26        44.62 o                         
   7  19   5          3.65          6.00        21.73 o                         
  -8  20   5        111.76        128.35        24.17 o                         
  -7  20   5       1963.76       2025.55        49.62 o                         
  -6  20   5       1065.27       1130.00        35.47 o                         
  -5  20   5         44.54         71.32         7.05 o                         
  -4  20   5       1782.25       1736.21        27.95 o                         
  -3  20   5        788.11        815.14        17.22 o                         
  -2  20   5        280.22        307.60        10.51 o                         
  -1  20   5       6199.23       6406.41        69.54 o                         
   0  20   5       1139.82       1277.74        20.24 o                         
   1  20   5       2547.40       2603.89        32.13 o                         
   2  20   5       4713.69       4656.43        72.11 o                         
   3  20   5        510.01        494.21        19.03 o                         
   4  20   5       2927.77       2866.10        62.51 o                         
   5  20   5        321.48        298.42        22.60 o                         
   6  20   5        361.41        405.73        36.68 o                         
   7  20   5        512.38        520.22        41.73 o                         
  -7  21   5        698.04        660.12        37.96 o                         
  -6  21   5         76.00         78.95        12.88 o                         
  -5  21   5       6502.65       6344.42        75.59 o                         
  -4  21   5         19.57         18.43         5.23 o                         
  -3  21   5       5627.66       5539.79        65.79 o                         
  -2  21   5        109.19        102.63         7.97 o                         
  -1  21   5          8.21          6.91         4.74 o                         
   0  21   5        698.96        723.01        15.66 o                         
   1  21   5       1445.96       1347.64        19.93 o                         
   2  21   5         66.94         52.96        10.26 o                         
   3  21   5       1664.18       1639.01        42.01 o                         
   4  21   5       1920.32       1858.22        49.25 o                         
   5  21   5        804.94        767.34        37.77 o                         
   6  21   5       1808.39       1843.05        95.87 o                         
   7  21   5        338.87        319.95        36.99 o                         
  -7  22   5       1558.36       1625.04        58.90 o                         
  -6  22   5       2576.01       2517.28       114.55 o                         
  -5  22   5         27.49         42.45         6.38 o                         
  -4  22   5       5178.96       5266.82        67.80 o                         
  -3  22   5       2378.99       2415.92        35.25 o                         
  -2  22   5       1805.49       1782.89        29.83 o                         
  -1  22   5       6002.59       6027.95        70.36 o                         
   0  22   5        128.40        140.53         7.48 o                         
   1  22   5       3063.05       3005.12        36.18 o                         
   2  22   5       7025.85       6919.81       121.44 o                         
   3  22   5        107.88        130.13        10.74 o                         
   4  22   5       3588.37       3520.38       105.81 o                         
   5  22   5       2001.41       2021.97        60.95 o                         
   6  22   5        320.69        357.81        39.37 o                         
  -7  23   5        341.63        349.72        30.74 o                         
  -6  23   5         16.47         21.94        14.18 o                         
  -5  23   5        501.53        548.50        17.50 o                         
  -4  23   5         15.14         15.38         6.11 o                         
  -3  23   5        188.01        195.46        10.39 o                         
  -2  23   5        583.31        578.05        19.56 o                         
  -1  23   5        413.14        410.12        12.52 o                         
   0  23   5        316.56        315.25        10.33 o                         
   1  23   5         60.30         49.72         5.20 o                         
   2  23   5         78.70         64.91        15.33 o                         
   3  23   5        120.39        135.53        13.85 o                         
   4  23   5        121.22        101.64        17.97 o                         
   5  23   5         55.48         32.28        16.46 o                         
   6  23   5       1064.66       1149.21        84.94 o                         
  -7  24   5        489.54        482.69        33.43 o                         
  -6  24   5       4841.93       4849.61       105.29 o                         
  -5  24   5         65.49         47.98        12.43 o                         
  -4  24   5       8265.53       8313.54        99.93 o                         
  -3  24   5       1050.93       1083.26        23.37 o                         
  -2  24   5       1215.35       1181.88        23.71 o                         
  -1  24   5       7901.23       7859.54        94.54 o                         
   0  24   5        633.73        635.38        16.18 o                         
   1  24   5       2401.69       2419.94        33.29 o                         
   2  24   5       2826.31       2798.64        60.91 o                         
   3  24   5          0.05         11.03         7.13 o                         
   4  24   5       2668.94       2522.23        66.89 o                         
   5  24   5       2284.35       2361.28        67.72 o                         
   6  24   5       1113.24       1109.78        56.96 o                         
  -7  25   5        227.44        223.62        41.74 o                         
  -6  25   5        130.67        123.83        19.40 o                         
  -5  25   5        194.17        209.03        17.88 o                         
  -4  25   5         90.75        113.19         8.25 o                         
  -3  25   5       1012.63       1028.18        23.01 o                         
  -2  25   5        127.40        116.51         8.79 o                         
  -1  25   5        694.42        781.68        19.35 o                         
   0  25   5         69.04         75.85         7.28 o                         
   1  25   5          1.37          5.73         4.88 o                         
   2  25   5        150.01        159.91        13.27 o                         
   3  25   5        203.95        184.63        13.05 o                         
   4  25   5        432.22        367.20        35.23 o                         
   5  25   5          6.60          2.07        15.78 o                         
   6  25   5        185.32        205.01        28.88 o                         
  -6  26   5       1005.80       1011.82        48.17 o                         
  -5  26   5        123.62        110.83        15.24 o                         
  -4  26   5       2216.96       2257.59        43.63 o                         
  -3  26   5       2910.15       2927.92        45.86 o                         
  -2  26   5        258.49        265.05        12.33 o                         
  -1  26   5       7197.90       7268.36        89.26 o                         
   0  26   5        781.45        819.16        18.88 o                         
   1  26   5       4568.23       4605.81        63.47 o                         
   2  26   5       5454.74       5561.09        95.32 o                         
   3  26   5        309.89        366.16        27.84 o                         
   4  26   5       1764.82       1856.77        59.77 o                         
   5  26   5        601.62        646.49        44.30 o                         
   6  26   5        460.55        389.39        38.38 o                         
  -6  27   5          1.11          5.42        14.15 o                         
  -5  27   5       1073.00       1050.90        59.87 o                         
  -4  27   5         42.22         29.97        10.53 o                         
  -3  27   5        334.78        345.47        16.56 o                         
  -2  27   5        247.66        263.60        13.31 o                         
  -1  27   5          5.73         36.51         8.42 o                         
   0  27   5       2098.23       2116.28        36.26 o                         
   1  27   5        990.41       1026.93        27.91 o                         
   2  27   5        920.14        890.38        30.52 o                         
   3  27   5       1437.36       1459.42        34.59 o                         
   4  27   5        228.85        198.23        30.02 o                         
   5  27   5        390.65        406.85        36.88 o                         
  -6  28   5        585.12        641.85        44.25 o                         
  -5  28   5          0.17         -0.45        11.65 o                         
  -4  28   5        843.30        867.63        31.42 o                         
  -3  28   5       1932.42       1904.16        47.35 o                         
  -2  28   5          6.22          5.77         6.68 o                         
  -1  28   5       4581.72       4645.17        67.05 o                         
   0  28   5        246.80        303.65        13.20 o                         
   1  28   5       1991.74       1926.11        40.87 o                         
   2  28   5       3217.88       3202.95        70.86 o                         
   3  28   5        181.21        181.11        13.14 o                         
   4  28   5       1712.35       1705.91        65.46 o                         
   5  28   5        119.03        123.83        28.38 o                         
  -6  29   5        207.94        149.65        23.32 o                         
  -5  29   5        679.20        707.46        36.97 o                         
  -4  29   5        530.22        511.76        31.14 o                         
  -3  29   5        299.52        323.64        14.42 o                         
  -2  29   5       2486.20       2479.32        39.85 o                         
  -1  29   5          3.61         28.79         6.74 o                         
   0  29   5       4533.78       4561.05        61.04 o                         
   1  29   5       1640.10       1673.39        37.95 o                         
   2  29   5       1101.77       1186.40        40.38 o                         
   3  29   5       1793.22       1728.96        39.42 o                         
   4  29   5         48.53         40.09        18.57 o                         
   5  29   5        397.38        399.78        38.89 o                         
  -5  30   5         22.72          5.39        31.18 o                         
  -4  30   5       1707.95       1612.88        46.69 o                         
  -3  30   5        581.80        553.74        18.04 o                         
  -2  30   5        321.38        334.14        15.51 o                         
  -1  30   5        334.61        332.61        14.21 o                         
   0  30   5          9.03         27.13         6.29 o                         
   1  30   5          4.87         -1.14         7.77 o                         
   2  30   5        647.78        613.41        33.46 o                         
   3  30   5        183.75        194.07        16.80 o                         
   4  30   5        592.37        581.94        45.13 o                         
  -5  31   5       3072.14       3123.55       144.75 o                         
  -4  31   5         21.94         41.37        15.51 o                         
  -3  31   5       2094.04       2093.08        37.50 o                         
  -2  31   5       2128.25       2154.88        38.30 o                         
  -1  31   5        756.33        816.66        22.31 o                         
   0  31   5       1804.29       1787.10        34.87 o                         
   1  31   5       1921.48       1863.52        43.13 o                         
   2  31   5         83.27         89.10        12.75 o                         
   3  31   5       5372.47       5478.36       105.07 o                         
   4  31   5        559.16        525.21        55.44 o                         
  -5  32   5          0.33         -2.61        25.62 o                         
  -4  32   5         54.84         65.20        18.31 o                         
  -3  32   5         28.90         28.86         8.55 o                         
  -2  32   5        102.57        121.60        12.04 o                         
  -1  32   5        130.18        149.00        10.65 o                         
   0  32   5        129.27        147.11        10.12 o                         
   1  32   5          6.33         12.88        15.08 o                         
   2  32   5         26.84         27.37         9.86 o                         
   3  32   5         29.47         30.25         9.74 o                         
   4  32   5          3.39         28.35        23.96 o                         
  -4  33   5        405.55        383.76        41.70 o                         
  -3  33   5       2686.21       2579.67       105.76 o                         
  -2  33   5       1808.28       1800.92        38.59 o                         
  -1  33   5          6.59         -1.61         7.37 o                         
   0  33   5       3110.81       3086.23        47.38 o                         
   1  33   5       1560.16       1543.63        38.52 o                         
   2  33   5        227.70        276.69        30.26 o                         
   3  33   5       1371.47       1467.83        93.39 o                         
  -4  34   5        437.73        401.48        36.07 o                         
  -3  34   5        292.06        289.30        26.82 o                         
  -2  34   5        144.32        160.91        13.54 o                         
  -1  34   5          9.66          7.80         7.64 o                         
   0  34   5         63.56         74.15         8.82 o                         
   1  34   5          4.78         -3.90        11.92 o                         
   2  34   5        211.68        233.66        22.71 o                         
   3  34   5         58.27         54.88        12.04 o                         
  -3  35   5        248.82        298.12        49.96 o                         
  -2  35   5       2171.77       2263.10        48.51 o                         
  -1  35   5          0.87         17.51         8.71 o                         
   0  35   5       2306.07       2283.50        43.08 o                         
   1  35   5        942.69        918.94        36.72 o                         
   2  35   5        339.98        293.98        24.92 o                         
  -2  36   5        176.49        177.15        14.75 o                         
  -1  36   5       1981.13       2034.09        46.89 o                         
   0  36   5        194.00        200.08        13.63 o                         
   1  36   5        417.22        394.42        27.72 o                         
  -1  37   5         31.16         30.22        11.99 o                         
   0  37   5       1041.14       1136.94        49.67 o                         
  -9   0   6       3416.40       3371.49       117.39 o                         
  -8   0   6       6321.19       6154.13       121.57 o                         
  -7   0   6       1149.08       1086.76        37.28 o                         
  -6   0   6      15575.14      15262.09       201.79 o                         
  -5   0   6       1532.25       1543.64        32.61 o                         
  -4   0   6      17931.93      17921.26       227.83 o                         
  -3   0   6       2897.22       3121.94        48.74 o                         
  -2   0   6        241.95        283.43        11.58 o                         
  -1   0   6      17782.13      18028.64       224.82 o                         
   0   0   6       8374.64       8413.99       110.24 o                         
   1   0   6       2108.38       2013.07        35.46 o                         
   2   0   6      10202.10      10009.54       143.60 o                         
   3   0   6       1150.17       1196.74        27.12 o                         
   4   0   6      10559.59      10314.75       150.02 o                         
   5   0   6       9493.58       9587.74       144.16 o                         
   6   0   6       1279.06       1192.16        36.12 o                         
   7   0   6        890.63        894.91        32.01 o                         
   8   0   6        944.24       1026.18       112.91 o                         
  -9   1   6        143.47        136.29        20.56 o                         
  -8   1   6        182.62        202.17        16.57 o                         
  -7   1   6        889.46        882.30        23.96 o                         
  -6   1   6        181.49        211.84        10.08 o                         
  -5   1   6        601.26        600.83        13.74 o                         
  -4   1   6        571.59        585.64        13.22 o                         
  -3   1   6        765.64        865.85        14.60 o                         
  -2   1   6        286.86        291.49         8.12 o                         
  -1   1   6       5017.55       5386.55        52.45 o                         
   0   1   6        975.89       1098.54        15.62 o                         
   1   1   6       1288.03       1214.64        17.69 o                         
   2   1   6        184.77        204.50         7.88 o                         
   3   1   6       1374.49       1405.44        20.39 o                         
   4   1   6          0.87         14.79         5.70 o                         
   5   1   6       1931.57       1920.09        30.99 o                         
   6   1   6         24.17         28.30         6.86 o                         
   7   1   6         27.88         14.63         8.02 o                         
   8   1   6         51.02         32.91        17.00 o                         
  -9   2   6       2078.32       2028.10        60.91 o                         
  -8   2   6       3474.06       3491.64        66.07 o                         
  -7   2   6       1912.50       1954.46        39.86 o                         
  -6   2   6       9707.85       9578.79        98.78 o                         
  -5   2   6        713.25        735.89        15.35 o                         
  -4   2   6       6462.81       6568.16        70.45 o                         
  -3   2   6      17760.82      17609.46       157.01 o                         
  -2   2   6        182.23        240.72         7.73 o                         
  -1   2   6      33466.87      33670.11       335.37 o                         
   0   2   6       1221.73       1081.65        15.43 o                         
   1   2   6       1205.79       1075.73        17.14 o                         
   2   2   6      12400.74      11950.68       119.06 o                         
   3   2   6         85.99         89.08         5.76 o                         
   4   2   6       2506.62       2472.52        30.03 o                         
   5   2   6       3226.93       3253.67        42.99 o                         
   6   2   6         95.80         88.33         9.22 o                         
   7   2   6       3114.36       3117.60        53.63 o                         
   8   2   6       1655.24       1701.71        60.40 o                         
  -9   3   6        383.43        373.33        26.75 o                         
  -8   3   6       1005.49       1031.44        29.95 o                         
  -7   3   6       1821.13       1799.30        38.09 o                         
  -6   3   6        258.51        308.23        13.01 o                         
  -5   3   6       2174.67       2170.99        28.82 o                         
  -4   3   6        324.07        368.36        10.47 o                         
  -3   3   6        316.61        409.25        10.00 o                         
  -2   3   6       2654.40       2613.27        30.65 o                         
  -1   3   6       2798.53       2727.48        29.93 o                         
   0   3   6       4230.42       4372.03        45.88 o                         
   1   3   6       5904.12       5773.40        61.11 o                         
   2   3   6          0.21          3.39         3.26 o                         
   3   3   6       5823.22       5825.23        60.31 o                         
   4   3   6       1471.19       1453.00        21.72 o                         
   5   3   6       1388.08       1382.95        23.03 o                         
   6   3   6       1666.45       1646.59        31.85 o                         
   7   3   6         45.91         42.18         9.97 o                         
   8   3   6        167.91         66.37        28.32 o                         
  -9   4   6       1006.33       1001.41        38.18 o                         
  -8   4   6        146.76        167.29        13.97 o                         
  -7   4   6         55.53         58.95         9.15 o                         
  -6   4   6       1521.79       1558.58        27.34 o                         
  -5   4   6       7113.78       6877.07        72.69 o                         
  -4   4   6      11715.71      11590.38       107.87 o                         
  -3   4   6      14556.41      14554.62       131.41 o                         
  -2   4   6       6393.40       6928.21        68.78 o                         
  -1   4   6      21005.38      20631.74       180.97 o                         
   0   4   6       2258.18       2220.36        26.72 o                         
   1   4   6       2226.92       2145.98        26.09 o                         
   2   4   6       5286.83       4997.23        49.65 o                         
   3   4   6        412.37        436.39        10.03 o                         
   4   4   6        103.34         95.72         6.23 o                         
   5   4   6       2767.54       2842.99        38.74 o                         
   6   4   6          2.11          5.27         7.52 o                         
   7   4   6       3223.30       3258.32        66.32 o                         
   8   4   6        634.32        595.02        42.29 o                         
  -9   5   6          2.45          5.21        13.54 o                         
  -8   5   6       1872.57       1798.55        40.12 o                         
  -7   5   6       1367.44       1379.47        30.22 o                         
  -6   5   6        422.28        444.35        14.00 o                         
  -5   5   6       3412.21       3422.90        41.75 o                         
  -4   5   6       7844.27       7901.90        80.19 o                         
  -3   5   6        472.63        539.27        11.86 o                         
  -2   5   6       8335.23       7963.78        74.95 o                         
  -1   5   6        114.26        177.53         7.01 o                         
   0   5   6      14018.85      13874.98       129.62 o                         
   1   5   6      13463.10      13584.35       121.78 o                         
   2   5   6         35.65         43.86         3.99 o                         
   3   5   6       6875.18       6922.86        78.52 o                         
   4   5   6       3263.02       3255.54        36.36 o                         
   5   5   6         90.00        101.09        12.29 o                         
   6   5   6       5099.44       5112.04        74.75 o                         
   7   5   6        237.92        216.66        14.66 o                         
   8   5   6       1797.05       1771.10        68.69 o                         
  -9   6   6        341.09        322.35        23.21 o                         
  -8   6   6        545.97        516.38        24.27 o                         
  -7   6   6        247.90        254.92        14.55 o                         
  -6   6   6        826.85        799.61        18.89 o                         
  -5   6   6        471.56        496.22        12.77 o                         
  -4   6   6       3074.98       3099.56        37.47 o                         
  -3   6   6        980.27        903.70        15.66 o                         
  -2   6   6        226.36        232.00         8.53 o                         
  -1   6   6       6112.58       6328.47        63.45 o                         
   0   6   6       3453.97       3515.70        38.19 o                         
   1   6   6        954.42        956.49        15.00 o                         
   2   6   6       7394.19       7556.84        71.12 o                         
   3   6   6         63.02         80.60         4.64 o                         
   4   6   6       2451.87       2416.29        33.30 o                         
   5   6   6         98.13        115.39        10.94 o                         
   6   6   6         17.33         10.42         7.79 o                         
   7   6   6         30.83         23.96         9.75 o                         
   8   6   6        250.93        258.66        25.55 o                         
  -9   7   6         34.42         34.37        16.02 o                         
  -8   7   6       2389.47       2386.96        56.88 o                         
  -7   7   6       2056.55       2095.50        38.61 o                         
  -6   7   6        429.92        416.08        14.23 o                         
  -5   7   6       5248.26       5149.88        60.66 o                         
  -4   7   6       6535.34       6686.87        66.47 o                         
  -3   7   6       2130.10       2039.56        26.53 o                         
  -2   7   6      20157.08      20050.26       176.96 o                         
  -1   7   6       1550.35       1579.07        21.23 o                         
   0   7   6      10844.67      10756.26       106.33 o                         
   1   7   6      14756.58      14734.57       144.09 o                         
   2   7   6          0.88          6.06         2.78 o                         
   3   7   6      12208.54      12183.79       119.40 o                         
   4   7   6       3284.79       3312.47        48.56 o                         
   5   7   6        279.08        289.90        13.23 o                         
   6   7   6       5072.99       5030.31        98.51 o                         
   7   7   6        297.09        257.84        15.64 o                         
   8   7   6       1849.57       1826.61        60.01 o                         
  -9   8   6          3.51         14.17        13.20 o                         
  -8   8   6        135.35        195.78        19.07 o                         
  -7   8   6        393.94        396.84        17.91 o                         
  -6   8   6        361.90        370.82        13.99 o                         
  -5   8   6        972.15        919.00        17.07 o                         
  -4   8   6        285.56        302.11        11.27 o                         
  -3   8   6         21.35         12.74         3.34 o                         
  -2   8   6       1183.20       1175.79        22.38 o                         
  -1   8   6       2167.33       2393.28        28.68 o                         
   0   8   6         15.09          8.81         3.28 o                         
   1   8   6        123.58        134.28         5.96 o                         
   2   8   6        167.12        200.90         7.97 o                         
   3   8   6        280.25        252.00         9.53 o                         
   4   8   6       1487.79       1414.94        25.01 o                         
   5   8   6          6.60          1.00         5.90 o                         
   6   8   6        369.64        393.93        19.30 o                         
   7   8   6         57.62         84.73        11.69 o                         
   8   8   6         26.81         37.88        19.70 o                         
  -9   9   6       1667.48       1666.62        47.80 o                         
  -8   9   6       2682.68       2698.76        53.39 o                         
  -7   9   6       4422.94       4442.45        67.94 o                         
  -6   9   6        368.45        378.39        14.17 o                         
  -5   9   6       6549.58       6513.89        69.20 o                         
  -4   9   6         97.61        100.18         6.34 o                         
  -3   9   6       4143.20       3976.82        42.34 o                         
  -2   9   6       6726.81       6417.73        79.03 o                         
  -1   9   6       6484.08       6637.99        73.37 o                         
   0   9   6       2839.48       2766.94        33.21 o                         
   1   9   6      23060.90      23045.53       210.25 o                         
   2   9   6          0.11          3.59         3.64 o                         
   3   9   6      20648.65      20589.04       191.36 o                         
   4   9   6       6142.50       5937.19        70.73 o                         
   5   9   6       1027.34       1046.66        23.06 o                         
   6   9   6       4403.93       4383.72        66.02 o                         
   7   9   6         25.53         14.09        13.94 o                         
   8   9   6        420.09        448.57        30.28 o                         
  -9  10   6        180.00        193.75        19.63 o                         
  -8  10   6       1163.96       1179.88        32.97 o                         
  -7  10   6        100.02        111.62        10.93 o                         
  -6  10   6       1051.18       1001.69        23.43 o                         
  -5  10   6         91.64         98.65         6.71 o                         
  -4  10   6       2169.08       2221.71        28.12 o                         
  -3  10   6        535.21        546.14        11.61 o                         
  -2  10   6         17.21         20.05         3.84 o                         
  -1  10   6         36.19         35.04         4.46 o                         
   0  10   6       1748.44       1783.69        24.59 o                         
   1  10   6        328.61        371.46         8.46 o                         
   2  10   6       8231.47       8278.79        85.52 o                         
   3  10   6        573.71        568.12        12.57 o                         
   4  10   6       1438.56       1462.22        25.28 o                         
   5  10   6       1041.62       1036.17        23.00 o                         
   6  10   6          1.10         -7.12         7.12 o                         
   7  10   6        111.27         88.27        16.76 o                         
   8  10   6          3.58        -10.63        15.11 o                         
  -9  11   6        138.11        154.35        17.97 o                         
  -8  11   6       1157.55       1118.67        33.99 o                         
  -7  11   6       3980.15       3898.35        62.17 o                         
  -6  11   6        210.77        204.18        11.08 o                         
  -5  11   6       4626.14       4484.17        49.09 o                         
  -4  11   6       1284.29       1369.30        21.66 o                         
  -3  11   6        762.36        713.90        13.32 o                         
  -2  11   6       8670.34       8469.34       124.22 o                         
  -1  11   6        242.54        265.66         9.16 o                         
   0  11   6       6771.24       6567.76        65.55 o                         
   1  11   6       6025.09       5856.69        62.65 o                         
   2  11   6       1732.30       1806.69        24.79 o                         
   3  11   6       7944.41       7964.86        83.45 o                         
   4  11   6       5343.86       5347.07        60.85 o                         
   5  11   6        805.47        844.07        20.24 o                         
   6  11   6       4476.21       4535.87        67.23 o                         
   7  11   6        396.41        391.39        21.27 o                         
  -8  12   6       1240.04       1246.19        38.21 o                         
  -7  12   6        680.58        672.99        23.97 o                         
  -6  12   6       3587.18       3620.31        48.48 o                         
  -5  12   6        667.41        657.38        15.65 o                         
  -4  12   6       2705.85       2576.53        33.32 o                         
  -3  12   6        658.97        714.92        14.42 o                         
  -2  12   6        773.02        791.34        15.38 o                         
  -1  12   6       5312.64       5243.43        58.55 o                         
   0  12   6       7418.22       7149.77        73.97 o                         
   1  12   6       2005.70       1901.41        25.46 o                         
   2  12   6      10316.15      10294.17       110.45 o                         
   3  12   6        700.24        782.01        16.24 o                         
   4  12   6       2698.88       2667.40        35.02 o                         
   5  12   6       2542.10       2526.39        39.42 o                         
   6  12   6        277.71        290.64        14.07 o                         
   7  12   6        647.51        679.58        25.08 o                         
  -8  13   6       1022.52       1036.07        36.24 o                         
  -7  13   6        246.68        245.65        14.59 o                         
  -6  13   6        347.92        345.86        13.76 o                         
  -5  13   6       1240.18       1257.88        23.36 o                         
  -4  13   6       9488.86       9466.33        95.16 o                         
  -3  13   6         79.28         89.17         6.28 o                         
  -2  13   6       6422.90       6156.12        66.81 o                         
  -1  13   6        506.04        533.77        12.10 o                         
   0  13   6       3609.54       3540.00        41.98 o                         
   1  13   6       1089.75       1129.72        26.50 o                         
   2  13   6        478.69        543.07        11.81 o                         
   3  13   6        726.03        751.34        13.52 o                         
   4  13   6       1701.75       1693.99        25.68 o                         
   5  13   6        113.21        108.20         8.87 o                         
   6  13   6       4086.90       4169.40        82.62 o                         
   7  13   6        578.47        583.98        21.77 o                         
  -8  14   6        803.01        807.84        32.77 o                         
  -7  14   6        210.07        213.91        13.76 o                         
  -6  14   6       2879.65       2815.73        48.08 o                         
  -5  14   6       2772.53       2739.12        38.46 o                         
  -4  14   6       1821.63       1886.53        27.12 o                         
  -3  14   6      12691.66      12532.82       121.11 o                         
  -2  14   6          7.19         12.79         3.99 o                         
  -1  14   6      22865.17      22029.35       243.48 o                         
   0  14   6        700.71        752.46        13.56 o                         
   1  14   6       4665.74       4628.14        61.35 o                         
   2  14   6      11075.82      11291.75       119.11 o                         
   3  14   6        601.28        523.83        11.68 o                         
   4  14   6       1686.44       1621.34        23.89 o                         
   5  14   6       3949.59       3924.82        52.80 o                         
   6  14   6         54.33         67.99        16.74 o                         
   7  14   6       3160.73       3166.66       139.17 o                         
  -8  15   6         14.78         -2.31        11.69 o                         
  -7  15   6        307.94        341.94        21.39 o                         
  -6  15   6         85.74         84.55         8.35 o                         
  -5  15   6        442.71        436.77        14.05 o                         
  -4  15   6         67.73         87.61         6.93 o                         
  -3  15   6        170.84        170.18         8.74 o                         
  -2  15   6        152.89        157.87         9.02 o                         
  -1  15   6        523.27        518.85        13.20 o                         
   0  15   6        184.70        191.89         8.01 o                         
   1  15   6        723.45        720.93        13.79 o                         
   2  15   6       1092.15       1119.38        22.22 o                         
   3  15   6       1483.50       1482.10        21.39 o                         
   4  15   6        881.31        892.72        30.73 o                         
   5  15   6        227.90        224.56        27.05 o                         
   6  15   6        649.03        595.61        33.78 o                         
   7  15   6         52.85         35.09        20.87 o                         
  -8  16   6       1558.34       1592.83        40.16 o                         
  -7  16   6        917.59        895.94        23.56 o                         
  -6  16   6       3619.71       3615.64        50.71 o                         
  -5  16   6       1564.12       1549.54        26.47 o                         
  -4  16   6       7582.92       7322.14        76.64 o                         
  -3  16   6       9839.80       9787.77       102.00 o                         
  -2  16   6          0.20          8.44         5.18 o                         
  -1  16   6      10757.39      10345.10       121.97 o                         
   0  16   6       5100.23       4998.10        55.57 o                         
   1  16   6       1048.40       1112.57        17.99 o                         
   2  16   6       8664.24       8588.51        88.24 o                         
   3  16   6        112.15        136.76        10.13 o                         
   4  16   6       2939.21       3025.65        63.20 o                         
   5  16   6       5236.72       5265.30       104.13 o                         
   6  16   6        231.43        212.28        23.16 o                         
   7  16   6       2672.32       2478.24        82.67 o                         
  -8  17   6          5.86         20.32        13.33 o                         
  -7  17   6         89.73         82.99        10.67 o                         
  -6  17   6        101.21        108.30         9.31 o                         
  -5  17   6        140.15        142.67        12.16 o                         
  -4  17   6       1251.84       1250.83        21.39 o                         
  -3  17   6        642.57        623.96        14.86 o                         
  -2  17   6       2132.47       2133.07        29.57 o                         
  -1  17   6       1814.58       1758.45        24.18 o                         
   0  17   6        522.03        521.70        12.65 o                         
   1  17   6       1262.02       1198.70        18.86 o                         
   2  17   6        583.41        608.62        11.34 o                         
   3  17   6         10.83          2.96         5.83 o                         
   4  17   6         40.64         30.34        11.29 o                         
   5  17   6        156.73        145.76        16.95 o                         
   6  17   6        370.47        392.54        29.79 o                         
   7  17   6        103.20        150.40        27.11 o                         
  -8  18   6       1934.67       1900.60        42.91 o                         
  -7  18   6       1472.64       1495.09        39.14 o                         
  -6  18   6       6799.35       6734.68        82.78 o                         
  -5  18   6          6.48         -5.17         5.17 o                         
  -4  18   6       5061.85       5064.07        59.89 o                         
  -3  18   6       3377.51       3312.89        41.95 o                         
  -2  18   6       1118.33       1043.92        18.85 o                         
  -1  18   6      11749.42      11744.10       119.23 o                         
   0  18   6       5783.96       5736.78        67.48 o                         
   1  18   6        403.46        349.07         9.94 o                         
   2  18   6       7102.32       7216.59        85.84 o                         
   3  18   6         94.99         97.02         9.37 o                         
   4  18   6       5921.32       5940.39        95.57 o                         
   5  18   6       1668.79       1563.42        45.08 o                         
   6  18   6        422.40        409.16        30.53 o                         
   7  18   6        865.43        764.89        49.89 o                         
  -8  19   6        690.67        710.49        25.50 o                         
  -7  19   6       1549.05       1524.77        39.22 o                         
  -6  19   6        260.34        288.35        13.26 o                         
  -5  19   6       2945.60       2870.06        41.81 o                         
  -4  19   6          6.06         14.71         5.52 o                         
  -3  19   6        672.43        682.83        14.91 o                         
  -2  19   6       1484.99       1517.67        23.91 o                         
  -1  19   6        434.50        459.64        12.70 o                         
   0  19   6       1164.11       1188.86        20.72 o                         
   1  19   6       1116.51       1065.62        17.72 o                         
   2  19   6          9.04         10.02         6.68 o                         
   3  19   6       1739.77       1758.76        34.77 o                         
   4  19   6        390.20        441.16        28.04 o                         
   5  19   6        859.58        815.31        33.83 o                         
   6  19   6        791.19        856.55        42.36 o                         
   7  19   6         36.13         20.82        25.73 o                         
  -8  20   6        582.42        686.54        60.54 o                         
  -7  20   6        666.69        663.96        36.00 o                         
  -6  20   6       2621.38       2595.51        56.99 o                         
  -5  20   6        821.28        850.20        20.76 o                         
  -4  20   6       4510.25       4384.64        56.23 o                         
  -3  20   6       4424.95       4363.78        52.58 o                         
  -2  20   6        243.33        253.04        10.44 o                         
  -1  20   6       3568.97       3581.61        43.99 o                         
   0  20   6       1317.82       1305.14        22.11 o                         
   1  20   6        928.69        977.98        16.83 o                         
   2  20   6       4372.11       4163.53        69.87 o                         
   3  20   6         21.83         32.06         7.43 o                         
   4  20   6        954.26        870.82        29.75 o                         
   5  20   6       1663.93       1630.60        53.08 o                         
   6  20   6         13.85         23.03        18.74 o                         
  -7  21   6       1931.39       1879.22        41.46 o                         
  -6  21   6        225.38        215.91        15.05 o                         
  -5  21   6       6473.41       6317.78        80.60 o                         
  -4  21   6       1558.80       1474.08        29.39 o                         
  -3  21   6       1133.87       1113.66        20.91 o                         
  -2  21   6       4034.89       3960.86        48.32 o                         
  -1  21   6       1488.58       1455.34        23.70 o                         
   0  21   6       1730.23       1720.03        26.75 o                         
   1  21   6       5305.54       5367.44        63.25 o                         
   2  21   6         61.20         74.76         8.77 o                         
   3  21   6       2455.11       2499.53        47.85 o                         
   4  21   6        473.84        457.84        23.68 o                         
   5  21   6       1045.89       1093.04        44.31 o                         
   6  21   6       1264.15       1350.89        60.23 o                         
  -7  22   6         43.59         56.34        34.61 o                         
  -6  22   6        693.16        650.16        19.98 o                         
  -5  22   6        714.26        716.87        18.34 o                         
  -4  22   6       1769.66       1755.64        32.91 o                         
  -3  22   6       2199.26       2127.69        35.06 o                         
  -2  22   6        342.38        337.02        13.35 o                         
  -1  22   6       2799.83       2742.59        36.57 o                         
   0  22   6          2.26          8.41         6.42 o                         
   1  22   6        255.87        233.25         8.71 o                         
   2  22   6         14.24         19.84         6.46 o                         
   3  22   6          1.84         -2.34         6.79 o                         
   4  22   6          2.32         10.53        11.37 o                         
   5  22   6        403.26        343.87        27.78 o                         
   6  22   6         94.23         55.52        23.48 o                         
  -7  23   6        976.63        989.74        62.87 o                         
  -6  23   6         33.93         34.24         9.50 o                         
  -5  23   6       3109.29       3050.12        51.73 o                         
  -4  23   6       4275.07       4221.78        58.29 o                         
  -3  23   6        686.42        671.59        23.02 o                         
  -2  23   6      10932.72      10978.33       136.69 o                         
  -1  23   6        260.97        281.32        13.56 o                         
   0  23   6       5409.85       5500.19        71.70 o                         
   1  23   6       3775.60       3823.38        48.35 o                         
   2  23   6         16.74         15.22         7.09 o                         
   3  23   6       1902.35       1958.92        41.25 o                         
   4  23   6        634.23        689.49        31.24 o                         
   5  23   6         24.46         42.82        17.62 o                         
   6  23   6       3064.49       3043.28       109.20 o                         
  -7  24   6          0.74          6.41        14.45 o                         
  -6  24   6         11.26         18.78        20.81 o                         
  -5  24   6         39.88         42.82         8.40 o                         
  -4  24   6        436.48        395.67        16.11 o                         
  -3  24   6        122.61        130.44        12.89 o                         
  -2  24   6        104.23        111.41         9.89 o                         
  -1  24   6          4.57          6.50         5.57 o                         
   0  24   6         42.24         49.32         6.66 o                         
   1  24   6          6.72          7.79         4.81 o                         
   2  24   6          5.19         14.56         9.59 o                         
   3  24   6         23.25         16.81         7.24 o                         
   4  24   6         29.04         30.00        12.75 o                         
   5  24   6          2.25         27.84        17.77 o                         
   6  24   6          1.14        -30.04        30.04 o                         
  -7  25   6        880.85        848.39        63.52 o                         
  -6  25   6        122.93        122.59        34.43 o                         
  -5  25   6       3586.26       3631.04        56.67 o                         
  -4  25   6       3492.42       3487.33        50.56 o                         
  -3  25   6       1618.82       1622.55        31.61 o                         
  -2  25   6       4317.61       4269.66        58.63 o                         
  -1  25   6       1248.40       1307.25        25.87 o                         
   0  25   6       1526.25       1563.27        27.88 o                         
   1  25   6       3913.26       4079.96        59.13 o                         
   2  25   6        250.58        233.03        15.39 o                         
   3  25   6       4516.44       4619.65        80.52 o                         
   4  25   6       2188.69       2051.26        55.42 o                         
   5  25   6        427.75        382.15        33.66 o                         
  -6  26   6         68.34         78.66        17.48 o                         
  -5  26   6        765.14        757.16        44.86 o                         
  -4  26   6        292.38        311.47        13.25 o                         
  -3  26   6       1145.61       1107.37        23.99 o                         
  -2  26   6         96.41        113.58         9.54 o                         
  -1  26   6        432.47        456.22        16.80 o                         
   0  26   6         55.38         60.52         7.03 o                         
   1  26   6          4.90          0.38         4.32 o                         
   2  26   6        287.95        295.85        16.14 o                         
   3  26   6         20.58         10.36         8.70 o                         
   4  26   6         83.29         68.01        16.52 o                         
   5  26   6        440.92        536.68        40.47 o                         
  -6  27   6        193.38        197.13        22.90 o                         
  -5  27   6       1849.77       1878.71        50.66 o                         
  -4  27   6        415.11        396.75        16.19 o                         
  -3  27   6          3.83          5.15         6.21 o                         
  -2  27   6       3742.19       3732.13        53.52 o                         
  -1  27   6       1446.22       1404.21        27.60 o                         
   0  27   6        601.42        617.28        19.20 o                         
   1  27   6       3189.97       3277.78        64.47 o                         
   2  27   6         25.33         19.69        11.04 o                         
   3  27   6       6099.89       6144.15       128.60 o                         
   4  27   6        701.16        648.33        36.65 o                         
   5  27   6        828.38        852.15        53.88 o                         
  -6  28   6        559.94        575.86        42.38 o                         
  -5  28   6         34.34         37.22        14.53 o                         
  -4  28   6        675.93        698.08        23.29 o                         
  -3  28   6        754.71        726.43        24.73 o                         
  -2  28   6          2.36          5.85         6.32 o                         
  -1  28   6       1071.15       1092.53        24.22 o                         
   0  28   6       1104.00       1121.98        24.88 o                         
   1  28   6        389.18        418.95        21.29 o                         
   2  28   6       3641.20       3718.87        65.96 o                         
   3  28   6          1.71         27.40         8.84 o                         
   4  28   6       1125.86       1044.80        52.60 o                         
   5  28   6       1161.28       1145.69        59.72 o                         
  -5  29   6        600.97        601.04        36.59 o                         
  -4  29   6         86.85         93.89        18.72 o                         
  -3  29   6        221.82        254.26        15.67 o                         
  -2  29   6       1107.94       1092.10        24.58 o                         
  -1  29   6        750.40        709.50        21.33 o                         
   0  29   6       2078.93       2116.22        37.34 o                         
   1  29   6       1846.28       1882.80        41.61 o                         
   2  29   6         39.68         26.56        10.95 o                         
   3  29   6        429.50        443.75        26.45 o                         
   4  29   6       1080.15       1121.31        55.59 o                         
  -5  30   6         68.15         83.05        21.66 o                         
  -4  30   6       1362.82       1382.68        56.61 o                         
  -3  30   6        452.27        474.01        20.62 o                         
  -2  30   6         21.31         13.66         7.91 o                         
  -1  30   6       2509.01       2503.80        44.18 o                         
   0  30   6        763.55        759.31        19.58 o                         
   1  30   6        430.29        421.08        24.31 o                         
   2  30   6       2995.19       2871.98        61.75 o                         
   3  30   6        809.26        790.11        42.44 o                         
   4  30   6       2042.91       2067.13        92.16 o                         
  -5  31   6         85.28         99.42        22.76 o                         
  -4  31   6        398.91        430.02        44.38 o                         
  -3  31   6         39.46         31.78        14.82 o                         
  -2  31   6       1079.31       1080.37        25.22 o                         
  -1  31   6         45.92         66.48         8.86 o                         
   0  31   6        171.87        178.95        14.48 o                         
   1  31   6         10.94         10.66         8.82 o                         
   2  31   6         93.45         93.20        13.23 o                         
   3  31   6         40.49         44.37        16.68 o                         
   4  31   6        218.58        208.77        65.34 o                         
  -4  32   6       1405.76       1400.95        63.33 o                         
  -3  32   6       3625.65       3681.72        91.38 o                         
  -2  32   6          5.72         13.52         7.68 o                         
  -1  32   6       3443.55       3397.45        57.33 o                         
   0  32   6        416.90        444.90        18.83 o                         
   1  32   6        968.30        927.05        29.74 o                         
   2  32   6       2672.51       2698.97        72.40 o                         
   3  32   6        153.94        137.93        15.96 o                         
  -4  33   6          0.39        -15.62        15.62 o                         
  -3  33   6          6.67         13.76        13.44 o                         
  -2  33   6        564.53        575.87        22.48 o                         
  -1  33   6          0.16          4.61         8.23 o                         
   0  33   6        246.15        245.25        13.77 o                         
   1  33   6         29.80         19.85        12.24 o                         
   2  33   6          6.40          1.67        12.74 o                         
   3  33   6         52.76         62.45        20.33 o                         
  -3  34   6       1974.71       1979.92        73.53 o                         
  -2  34   6         28.06         47.09        15.45 o                         
  -1  34   6       3557.06       3558.32        62.58 o                         
   0  34   6       1117.85       1141.65        28.05 o                         
   1  34   6        503.15        513.36        28.61 o                         
   2  34   6       2150.26       2128.52        65.49 o                         
  -3  35   6        187.39        224.48        28.69 o                         
  -2  35   6       2177.93       2121.14        49.02 o                         
  -1  35   6        209.58        221.51        15.45 o                         
   0  35   6        436.23        453.46        18.99 o                         
   1  35   6        317.83        318.01        31.82 o                         
   2  35   6        105.41         78.75        17.53 o                         
  -2  36   6         18.16         23.51        11.84 o                         
  -1  36   6        460.86        468.12        23.61 o                         
   0  36   6       1220.21       1166.70        42.35 o                         
   1  36   6          1.28         12.47        18.49 o                         
  -9   1   7       1835.83       1809.96        67.31 o                         
  -8   1   7        184.02        189.71        14.72 o                         
  -7   1   7       5211.75       5375.02        75.35 o                         
  -6   1   7       1713.52       1683.67        28.97 o                         
  -5   1   7      12974.47      12453.24       118.36 o                         
  -4   1   7      12522.69      12593.03       121.04 o                         
  -3   1   7       1094.63       1112.51        17.47 o                         
  -2   1   7      14944.23      14732.39       132.93 o                         
  -1   1   7       9178.74       9611.71        89.24 o                         
   0   1   7       3221.87       3107.07        34.03 o                         
   1   1   7      15930.99      15615.71       146.41 o                         
   2   1   7       2513.65       2429.27        31.84 o                         
   3   1   7       5187.55       5237.57        56.11 o                         
   4   1   7       8057.59       8073.10        82.37 o                         
   5   1   7         15.78         29.61         6.98 o                         
   6   1   7       7656.40       7747.51        97.05 o                         
   7   1   7        984.55        963.58        27.76 o                         
   8   1   7        702.56        670.77        49.84 o                         
  -9   2   7         30.01         51.00        18.36 o                         
  -8   2   7        320.42        339.67        19.46 o                         
  -7   2   7         65.38         66.78        10.34 o                         
  -6   2   7       1717.96       1699.84        28.23 o                         
  -5   2   7       2222.51       2169.37        29.48 o                         
  -4   2   7       2871.29       2847.23        34.16 o                         
  -3   2   7       1111.71       1061.55        16.93 o                         
  -2   2   7        297.86        307.77         9.03 o                         
  -1   2   7        137.89        197.91        10.18 o                         
   0   2   7        301.31        267.31         8.15 o                         
   1   2   7        943.33       1126.49        17.73 o                         
   2   2   7       2677.29       2644.20        35.70 o                         
   3   2   7       1357.55       1309.68        22.10 o                         
   4   2   7          4.84         11.30         4.40 o                         
   5   2   7       3526.81       3586.11        54.72 o                         
   6   2   7         30.72         22.28         7.00 o                         
   7   2   7        588.43        553.88        25.73 o                         
   8   2   7         71.23        101.78        24.76 o                         
  -9   3   7       1055.95       1080.10        52.23 o                         
  -8   3   7       1062.51       1048.03        31.17 o                         
  -7   3   7       1948.33       2023.38        41.27 o                         
  -6   3   7         47.90         67.02         8.18 o                         
  -5   3   7       1308.35       1280.12        21.02 o                         
  -4   3   7       5067.46       5044.88        55.45 o                         
  -3   3   7        304.02        334.13         9.55 o                         
  -2   3   7      24719.66      25031.77       219.69 o                         
  -1   3   7      12535.18      12425.97       113.00 o                         
   0   3   7       3584.94       3498.93        39.22 o                         
   1   3   7      12697.61      12162.56       115.89 o                         
   2   3   7        964.00        985.86        17.24 o                         
   3   3   7       6041.12       6083.00        63.59 o                         
   4   3   7       2593.28       2647.49        32.22 o                         
   5   3   7          0.92         -1.78         5.52 o                         
   6   3   7       3825.30       3835.95        58.42 o                         
   7   3   7       2212.68       2208.20        47.07 o                         
   8   3   7        175.55        193.63        25.52 o                         
  -9   4   7       1124.66       1217.66        55.31 o                         
  -8   4   7       2096.12       2163.24        46.09 o                         
  -7   4   7        240.14        258.46        15.85 o                         
  -6   4   7       2813.90       2754.88        42.21 o                         
  -5   4   7        233.69        253.65        11.88 o                         
  -4   4   7       1071.76       1111.41        18.93 o                         
  -3   4   7       3722.45       3799.43        41.34 o                         
  -2   4   7       9528.82       9719.12        90.73 o                         
  -1   4   7       2141.17       2043.97        25.02 o                         
   0   4   7       8055.84       7659.93        76.17 o                         
   1   4   7        249.31        238.11         8.67 o                         
   2   4   7       8068.20       8085.18        80.55 o                         
   3   4   7       1088.28       1069.95        16.40 o                         
   4   4   7       1740.39       1739.66        24.93 o                         
   5   4   7       2879.55       2899.85        43.52 o                         
   6   4   7        159.04        139.72        11.92 o                         
   7   4   7        726.76        720.10        26.40 o                         
   8   4   7       1081.26       1120.18        49.57 o                         
  -9   5   7        367.18        397.61        35.72 o                         
  -8   5   7        478.47        509.24        21.61 o                         
  -7   5   7       1166.15       1159.87        27.92 o                         
  -6   5   7        335.95        359.65        14.76 o                         
  -5   5   7       1280.04       1264.33        21.91 o                         
  -4   5   7       4340.77       4268.28        46.56 o                         
  -3   5   7        152.71        164.26         7.89 o                         
  -2   5   7       6000.02       6072.44        59.95 o                         
  -1   5   7       2841.87       2852.81        32.03 o                         
   0   5   7         92.34        118.14         6.45 o                         
   1   5   7       3697.08       3593.21        38.38 o                         
   2   5   7       3217.82       3248.32        37.55 o                         
   3   5   7       2110.32       2110.94        25.35 o                         
   4   5   7       1698.97       1698.88        23.18 o                         
   5   5   7        156.95        150.45         8.50 o                         
   6   5   7       1050.03       1039.57        26.85 o                         
   7   5   7        344.83        325.30        18.46 o                         
   8   5   7        196.06        216.60        25.02 o                         
  -9   6   7       1936.39       1958.67        74.80 o                         
  -8   6   7       2074.60       2070.39        44.02 o                         
  -7   6   7        248.07        253.27        14.78 o                         
  -6   6   7       1953.40       1998.21        32.48 o                         
  -5   6   7       3329.98       3314.67        42.43 o                         
  -4   6   7        549.46        561.84        13.73 o                         
  -3   6   7       9838.84       9775.73        92.25 o                         
  -2   6   7       2426.25       2297.36        27.70 o                         
  -1   6   7      20484.20      20198.52       178.61 o                         
   0   6   7      10762.11      10417.12       100.37 o                         
   1   6   7         13.02         11.28         3.68 o                         
   2   6   7       9956.53       9795.83        91.12 o                         
   3   6   7       2338.21       2346.11        27.16 o                         
   4   6   7        572.75        585.36        11.62 o                         
   5   6   7       3357.38       3384.57        58.11 o                         
   6   6   7        219.61        236.76        14.32 o                         
   7   6   7        633.74        642.58        32.67 o                         
   8   6   7       2137.27       2075.66        83.10 o                         
  -9   7   7        342.19        352.13        27.85 o                         
  -8   7   7          4.17          7.63         9.73 o                         
  -7   7   7        129.74        140.61        11.82 o                         
  -6   7   7         33.97         46.24         7.28 o                         
  -5   7   7        558.25        627.82        14.59 o                         
  -4   7   7        388.95        407.63        11.81 o                         
  -3   7   7        468.14        503.68        11.68 o                         
  -2   7   7         83.72         99.54         5.69 o                         
  -1   7   7        378.90        371.14        10.15 o                         
   0   7   7       2373.58       2471.57        31.48 o                         
   1   7   7       1325.92       1337.12        19.37 o                         
   2   7   7        638.50        631.82        11.81 o                         
   3   7   7        475.40        453.53         9.48 o                         
   4   7   7        944.20        901.82        18.73 o                         
   5   7   7         91.71         84.60         9.46 o                         
   6   7   7        500.64        452.13        18.59 o                         
   7   7   7         86.27         87.60        12.16 o                         
  -9   8   7        669.15        639.49        46.01 o                         
  -8   8   7       3665.52       3625.94        62.96 o                         
  -7   8   7         54.08         62.34        10.44 o                         
  -6   8   7       6751.52       6635.15        77.51 o                         
  -5   8   7       6589.54       6481.53        67.03 o                         
  -4   8   7       4134.72       3978.60        46.29 o                         
  -3   8   7      14258.88      14197.61       135.59 o                         
  -2   8   7        667.79        692.84        13.62 o                         
  -1   8   7       8475.74       8404.11        83.08 o                         
   0   8   7       4205.39       4017.55        41.96 o                         
   1   8   7        169.54        174.35         8.75 o                         
   2   8   7      13089.27      12881.15       116.82 o                         
   3   8   7       3293.46       3253.46        39.02 o                         
   4   8   7       1311.64       1336.16        23.34 o                         
   5   8   7       6529.04       6452.74        91.45 o                         
   6   8   7        737.45        751.59        24.79 o                         
   7   8   7       1254.09       1242.41        34.64 o                         
  -9   9   7         93.07         71.27        16.45 o                         
  -8   9   7        103.49        103.67        13.35 o                         
  -7   9   7        130.30        102.95        10.73 o                         
  -6   9   7          0.95          7.01         6.66 o                         
  -5   9   7        673.24        686.27        15.46 o                         
  -4   9   7       2140.84       2143.03        29.86 o                         
  -3   9   7         16.88         33.10         4.89 o                         
  -2   9   7       1637.61       1644.33        22.10 o                         
  -1   9   7        103.30        105.03         5.76 o                         
   0   9   7        110.40        111.52         6.03 o                         
   1   9   7        183.61        233.12         7.90 o                         
   2   9   7        295.57        334.36        10.55 o                         
   3   9   7        350.01        356.53        10.84 o                         
   4   9   7         43.71         45.43         6.10 o                         
   5   9   7          4.19          2.38         7.32 o                         
   6   9   7        145.79        127.76        12.66 o                         
   7   9   7         59.91         42.91        11.75 o                         
  -9  10   7       1273.32       1236.11        43.10 o                         
  -8  10   7       2997.39       3057.55        56.56 o                         
  -7  10   7          7.63          0.82         7.49 o                         
  -6  10   7       8936.68       8938.80        99.33 o                         
  -5  10   7       8950.99       8724.32        86.20 o                         
  -4  10   7       3091.49       3095.59        36.71 o                         
  -3  10   7       7642.91       7431.29        76.14 o                         
  -2  10   7        910.45       1003.47        16.33 o                         
  -1  10   7       3858.50       3732.49        45.92 o                         
   0  10   7       3223.36       3351.07        37.98 o                         
   1  10   7        124.48        113.60         6.20 o                         
   2  10   7       7352.63       7340.59        78.22 o                         
   3  10   7       2157.79       2175.35        29.01 o                         
   4  10   7       1618.46       1530.30        26.90 o                         
   5  10   7       7349.27       7278.99        97.77 o                         
   6  10   7        261.51        258.12        14.64 o                         
   7  10   7       1632.86       1609.34        46.15 o                         
  -8  11   7         26.03         17.03        12.42 o                         
  -7  11   7       1578.15       1619.74        33.78 o                         
  -6  11   7        639.83        676.24        18.50 o                         
  -5  11   7       4083.44       4001.66        45.87 o                         
  -4  11   7       3525.00       3531.73        40.59 o                         
  -3  11   7       1136.15       1062.32        17.48 o                         
  -2  11   7       3844.84       3796.34        48.92 o                         
  -1  11   7         71.49         82.82         5.93 o                         
   0  11   7         13.87         15.78         4.31 o                         
   1  11   7       2507.96       2364.48        28.74 o                         
   2  11   7       2605.57       2720.73        34.77 o                         
   3  11   7       4233.92       4100.45        46.56 o                         
   4  11   7       3639.88       3609.15        48.50 o                         
   5  11   7         83.72         98.94         9.14 o                         
   6  11   7       1891.77       1857.55        36.80 o                         
   7  11   7         46.29         16.72        11.49 o                         
  -8  12   7       2950.73       2948.15        64.51 o                         
  -7  12   7         88.40         95.24        10.77 o                         
  -6  12   7       2230.70       2238.43        35.57 o                         
  -5  12   7       2898.24       2852.04        37.33 o                         
  -4  12   7        120.58        130.28         7.56 o                         
  -3  12   7       3124.20       3308.90        37.76 o                         
  -2  12   7       1176.37       1123.11        20.82 o                         
  -1  12   7      10297.91      10001.09       124.40 o                         
   0  12   7       7982.64       7975.29        83.04 o                         
   1  12   7       1937.65       1812.60        25.84 o                         
   2  12   7       6282.69       6332.42        68.79 o                         
   3  12   7         84.57        114.14         6.70 o                         
   4  12   7        309.52        327.27        12.58 o                         
   5  12   7       1667.17       1690.85        30.73 o                         
   6  12   7        430.44        383.49        19.16 o                         
   7  12   7        133.96        105.56        22.01 o                         
  -8  13   7       1779.11       1801.10        44.31 o                         
  -7  13   7       2186.40       2065.64        39.11 o                         
  -6  13   7        728.18        779.33        19.73 o                         
  -5  13   7       1268.15       1334.44        24.87 o                         
  -4  13   7       5157.54       5051.44        56.84 o                         
  -3  13   7         66.00         79.56         6.50 o                         
  -2  13   7       6129.33       5802.57        72.12 o                         
  -1  13   7       9751.34       9779.76        95.92 o                         
   0  13   7       2606.86       2461.54        30.11 o                         
   1  13   7      11585.25      11743.51       124.99 o                         
   2  13   7         24.56         23.79         4.79 o                         
   3  13   7       2789.34       2814.99        34.49 o                         
   4  13   7       1690.01       1756.39        29.03 o                         
   5  13   7         69.81         74.49         7.77 o                         
   6  13   7       3220.33       3169.54        56.38 o                         
   7  13   7        733.06        708.62        36.35 o                         
  -8  14   7        441.73        424.70        29.45 o                         
  -7  14   7        127.11        144.74        11.97 o                         
  -6  14   7        585.82        587.68        17.57 o                         
  -5  14   7        200.99        213.30        10.96 o                         
  -4  14   7        148.69        176.03         9.18 o                         
  -3  14   7       2549.77       2464.63        32.40 o                         
  -2  14   7        908.87        909.11        16.86 o                         
  -1  14   7       7349.61       7043.98        71.93 o                         
   0  14   7        135.44        145.54         6.73 o                         
   1  14   7       1108.43       1126.04        19.10 o                         
   2  14   7       1708.83       1814.59        28.85 o                         
   3  14   7       1360.39       1285.23        20.45 o                         
   4  14   7          2.04         -4.44         4.44 o                         
   5  14   7        540.41        535.67        14.88 o                         
   6  14   7        328.61        318.76        21.98 o                         
   7  14   7         98.82         36.96        27.41 o                         
  -8  15   7        660.10        665.17        35.88 o                         
  -7  15   7       4563.79       4597.13        71.23 o                         
  -6  15   7        344.00        347.16        16.70 o                         
  -5  15   7       3042.49       2909.55        40.81 o                         
  -4  15   7       4465.59       4421.12        51.43 o                         
  -3  15   7       1685.30       1628.87        24.63 o                         
  -2  15   7      10903.49      10802.15       106.10 o                         
  -1  15   7       8212.09       8357.98       116.73 o                         
   0  15   7       1872.78       1755.36        23.63 o                         
   1  15   7       6963.04       7040.29        75.35 o                         
   2  15   7        904.33        954.66        20.95 o                         
   3  15   7       7776.88       7781.61        78.99 o                         
   4  15   7       3475.93       3433.05        59.10 o                         
   5  15   7        187.55        197.93        18.61 o                         
   6  15   7       3415.16       3506.35        85.79 o                         
   7  15   7       1189.82       1150.09        80.47 o                         
  -8  16   7        118.50        182.62        27.52 o                         
  -7  16   7          0.06         13.81         9.17 o                         
  -6  16   7        169.63        182.48        11.09 o                         
  -5  16   7        245.34        238.25        12.54 o                         
  -4  16   7       1195.31       1103.40        20.72 o                         
  -3  16   7         15.08         21.74         4.57 o                         
  -2  16   7       1075.77       1071.25        24.87 o                         
  -1  16   7       1281.17       1194.16        20.33 o                         
   0  16   7          3.83          8.27         4.27 o                         
   1  16   7         97.87         74.30         6.08 o                         
   2  16   7        948.99        843.62        15.49 o                         
   3  16   7        969.20        991.78        19.61 o                         
   4  16   7         65.61         64.50        13.21 o                         
   5  16   7        237.20        250.74        20.66 o                         
   6  16   7        136.76        128.88        24.20 o                         
   7  16   7          5.62        -36.97        36.97 o                         
  -8  17   7        380.46        424.46        26.72 o                         
  -7  17   7       2435.23       2437.13        64.72 o                         
  -6  17   7        865.35        845.29        25.38 o                         
  -5  17   7       3733.30       3735.30        49.29 o                         
  -4  17   7       4718.23       4752.62        65.18 o                         
  -3  17   7         91.47        106.88         7.68 o                         
  -2  17   7       4802.44       5031.81        58.00 o                         
  -1  17   7       3970.98       4077.85        48.12 o                         
   0  17   7       2544.65       2517.36        33.42 o                         
   1  17   7      11591.27      11412.65       116.15 o                         
   2  17   7       2235.02       2206.89        29.12 o                         
   3  17   7       3269.47       3427.69        55.72 o                         
   4  17   7       7855.16       7810.71       175.10 o                         
   5  17   7         14.55         49.80        13.88 o                         
   6  17   7       4190.28       4200.70       194.56 o                         
   7  17   7        399.16        387.28        45.60 o                         
  -8  18   7        298.29        299.77        28.75 o                         
  -7  18   7          9.05         11.42        11.96 o                         
  -6  18   7        638.57        641.64        19.23 o                         
  -5  18   7        514.72        518.67        16.49 o                         
  -4  18   7        374.09        354.95        13.21 o                         
  -3  18   7        685.93        704.27        15.77 o                         
  -2  18   7        136.99        163.16         8.83 o                         
  -1  18   7        246.94        269.92        10.00 o                         
   0  18   7        769.42        761.98        15.81 o                         
   1  18   7         18.98         16.41         4.68 o                         
   2  18   7        184.04        168.82         8.46 o                         
   3  18   7        314.75        360.06        16.41 o                         
   4  18   7          9.27         -3.45         8.04 o                         
   5  18   7        693.20        705.35        33.96 o                         
   6  18   7         39.42         41.51        20.54 o                         
  -8  19   7         22.19          0.68        11.32 o                         
  -7  19   7       1741.41       1765.38        46.82 o                         
  -6  19   7        891.52        853.75        26.33 o                         
  -5  19   7       2809.05       2830.44        41.61 o                         
  -4  19   7       3417.62       3424.72        45.37 o                         
  -3  19   7        959.30        976.08        19.82 o                         
  -2  19   7       6282.02       6202.74        66.16 o                         
  -1  19   7       2375.88       2326.36        32.43 o                         
   0  19   7        355.09        371.74        11.46 o                         
   1  19   7       7651.88       7540.63        85.39 o                         
   2  19   7       2785.74       2752.75        33.90 o                         
   3  19   7       1815.37       1777.93        36.26 o                         
   4  19   7       2846.11       2949.69        80.36 o                         
   5  19   7         45.26         23.12        14.94 o                         
   6  19   7       2145.66       2128.51        75.52 o                         
  -7  20   7        144.42        141.33        21.23 o                         
  -6  20   7       2098.62       2007.46        51.15 o                         
  -5  20   7        898.76        916.65        21.65 o                         
  -4  20   7       3492.51       3521.72        51.68 o                         
  -3  20   7       3278.45       3278.11        43.09 o                         
  -2  20   7         75.09         43.93         5.97 o                         
  -1  20   7       2123.92       2201.19        31.54 o                         
   0  20   7       1235.23       1233.71        21.11 o                         
   1  20   7         31.53         23.65         5.07 o                         
   2  20   7       2266.29       2371.45        39.45 o                         
   3  20   7       2306.10       2286.50        55.51 o                         
   4  20   7         60.61         61.12        10.27 o                         
   5  20   7       2278.26       2192.51        89.25 o                         
   6  20   7         86.58        103.67        23.95 o                         
  -7  21   7        531.49        548.18        27.31 o                         
  -6  21   7         62.01         60.84         9.08 o                         
  -5  21   7         30.27         39.93         8.23 o                         
  -4  21   7       1106.88       1102.34        24.72 o                         
  -3  21   7        208.24        197.05        10.77 o                         
  -2  21   7       3928.77       3768.69        50.57 o                         
  -1  21   7       2445.99       2432.64        34.12 o                         
   0  21   7        793.95        801.06        17.74 o                         
   1  21   7       3684.44       3748.30        45.35 o                         
   2  21   7        547.19        587.75        21.25 o                         
   3  21   7        747.16        782.04        31.74 o                         
   4  21   7        157.90        181.62        19.95 o                         
   5  21   7         46.34         52.07        22.65 o                         
   6  21   7        296.11        269.90        32.01 o                         
  -7  22   7         14.36          4.23        10.78 o                         
  -6  22   7       1347.50       1364.05        45.20 o                         
  -5  22   7       1057.25       1047.42        24.07 o                         
  -4  22   7       1739.26       1728.92        33.17 o                         
  -3  22   7       4878.52       4883.47        61.81 o                         
  -2  22   7        431.54        457.71        15.90 o                         
  -1  22   7       4309.27       4247.08        57.93 o                         
   0  22   7       5600.76       5688.12        72.48 o                         
   1  22   7          0.96          9.91         5.28 o                         
   2  22   7       6743.95       6856.71       116.84 o                         
   3  22   7       1108.10       1171.46        35.10 o                         
   4  22   7        308.75        286.46        23.50 o                         
   5  22   7       2052.12       1971.38        76.15 o                         
   6  22   7        309.40        274.79        43.77 o                         
  -7  23   7        137.63        143.32        25.60 o                         
  -6  23   7         92.18        103.74        10.71 o                         
  -5  23   7         88.68         93.58         9.07 o                         
  -4  23   7        458.52        459.98        16.16 o                         
  -3  23   7        127.04        129.19        10.67 o                         
  -2  23   7         42.73         49.32         7.57 o                         
  -1  23   7        202.69        202.92        11.37 o                         
   0  23   7         75.83         71.71         8.13 o                         
   1  23   7        162.48        158.98         9.74 o                         
   2  23   7         27.04         11.05         8.80 o                         
   3  23   7        106.41        118.88        18.71 o                         
   4  23   7        359.42        303.67        28.05 o                         
   5  23   7          0.04         -0.05        24.62 o                         
   6  23   7        114.52        125.27        28.07 o                         
  -7  24   7        564.36        511.40        38.17 o                         
  -6  24   7       1480.19       1502.30        36.22 o                         
  -5  24   7       1393.52       1394.53        31.63 o                         
  -4  24   7         76.15         78.02         9.01 o                         
  -3  24   7       4726.17       4725.79        73.88 o                         
  -2  24   7       1788.40       1756.76        32.06 o                         
  -1  24   7       5634.73       5586.43        72.65 o                         
   0  24   7       5542.37       5654.68        84.27 o                         
   1  24   7         50.44         62.26         6.54 o                         
   2  24   7       5754.55       5932.36        92.80 o                         
   3  24   7       1380.67       1403.42        38.01 o                         
   4  24   7        372.56        321.02        27.30 o                         
   5  24   7       1656.55       1585.58        65.90 o                         
  -6  25   7         59.32         75.52        11.42 o                         
  -5  25   7         40.94         40.12        11.94 o                         
  -4  25   7         83.68         75.46        10.09 o                         
  -3  25   7          4.64         23.89         8.59 o                         
  -2  25   7          2.16          3.27         6.51 o                         
  -1  25   7        242.82        265.23        14.11 o                         
   0  25   7        620.43        625.34        17.34 o                         
   1  25   7       2030.24       2078.71        32.27 o                         
   2  25   7          5.51         -2.36         7.92 o                         
   3  25   7        239.40        215.83        15.29 o                         
   4  25   7          0.05        -15.44        15.44 o                         
   5  25   7         33.11        -19.94        19.94 o                         
  -6  26   7       3212.70       3279.56       111.43 o                         
  -5  26   7       1797.89       1754.30        35.97 o                         
  -4  26   7       1694.74       1679.64        32.39 o                         
  -3  26   7       2874.82       2883.42        45.23 o                         
  -2  26   7         97.30         98.05         9.27 o                         
  -1  26   7       2320.85       2431.87        39.65 o                         
   0  26   7       1392.44       1320.74        26.12 o                         
   1  26   7        219.47        226.50        13.29 o                         
   2  26   7       3138.09       3143.36        64.15 o                         
   3  26   7       2741.51       2750.05        56.25 o                         
   4  26   7        803.87        871.43        43.47 o                         
   5  26   7       3545.75       3527.92       104.97 o                         
  -6  27   7        130.84        112.12        21.23 o                         
  -5  27   7        333.53        378.24        19.46 o                         
  -4  27   7       2022.02       1982.36        35.84 o                         
  -3  27   7        110.20        107.44         9.75 o                         
  -2  27   7       2102.20       2101.39        36.82 o                         
  -1  27   7          8.40          8.87         6.43 o                         
   0  27   7        466.04        485.89        15.83 o                         
   1  27   7        124.29        139.14         8.63 o                         
   2  27   7         10.05          7.22         8.79 o                         
   3  27   7       1107.65       1046.54        33.00 o                         
   4  27   7        599.30        684.35        44.59 o                         
   5  27   7          9.79         12.78        22.21 o                         
  -6  28   7       1459.69       1508.65        69.57 o                         
  -5  28   7       1174.07       1144.12        41.05 o                         
  -4  28   7        332.60        353.53        24.55 o                         
  -3  28   7        888.51        908.88        22.82 o                         
  -2  28   7         77.98         48.45         8.34 o                         
  -1  28   7       1109.09       1117.57        25.15 o                         
   0  28   7       2253.25       2302.29        37.61 o                         
   1  28   7          2.58          3.56         8.71 o                         
   2  28   7       1768.82       1790.98        41.31 o                         
   3  28   7        379.80        377.74        28.37 o                         
   4  28   7        111.95         96.69        42.71 o                         
  -5  29   7       1809.88       1831.06        76.25 o                         
  -4  29   7       2209.80       2221.65        45.13 o                         
  -3  29   7         59.26         75.77        11.01 o                         
  -2  29   7        802.93        788.78        21.71 o                         
  -1  29   7        278.16        266.80        13.51 o                         
   0  29   7        296.01        280.81        13.15 o                         
   1  29   7       1122.11       1057.42        33.52 o                         
   2  29   7        185.14        222.58        16.46 o                         
   3  29   7        888.59        901.15        58.98 o                         
   4  29   7       1755.78       1732.78        68.96 o                         
  -5  30   7        112.41         83.82        21.80 o                         
  -4  30   7         66.00         69.15        15.74 o                         
  -3  30   7        233.57        237.58        13.45 o                         
  -2  30   7        714.75        756.07        21.54 o                         
  -1  30   7        486.72        480.50        17.52 o                         
   0  30   7       1021.68       1017.68        27.14 o                         
   1  30   7         39.73         43.02        11.31 o                         
   2  30   7        390.99        386.91        20.23 o                         
   3  30   7         62.49         60.94        14.94 o                         
   4  30   7         59.71         80.24        28.73 o                         
  -5  31   7        591.76        601.14        44.96 o                         
  -4  31   7       1220.82       1294.42        35.21 o                         
  -3  31   7          0.76          3.97         9.78 o                         
  -2  31   7       2102.33       2095.25        41.05 o                         
  -1  31   7       1667.00       1675.92        35.14 o                         
   0  31   7       1015.96       1048.63        27.86 o                         
   1  31   7       4079.28       3972.22        78.99 o                         
   2  31   7         99.22         89.89        15.51 o                         
   3  31   7       1372.50       1427.33        46.09 o                         
  -4  32   7          0.76         12.76         9.41 o                         
  -3  32   7        152.17        149.04        14.55 o                         
  -2  32   7          0.47          8.47        10.29 o                         
  -1  32   7         86.15         69.18        11.22 o                         
   0  32   7          2.83         15.77         8.40 o                         
   1  32   7         22.79         54.18        12.92 o                         
   2  32   7         73.78         60.65        18.32 o                         
   3  32   7          1.18         -9.10        26.77 o                         
  -4  33   7       1415.44       1497.98        70.17 o                         
  -3  33   7        157.72        138.49        17.86 o                         
  -2  33   7       3093.05       3106.32        60.27 o                         
  -1  33   7       2150.50       2190.25        45.46 o                         
   0  33   7       1221.83       1230.09        30.31 o                         
   1  33   7       3057.54       2993.63       120.26 o                         
   2  33   7         59.19         57.12        21.50 o                         
  -3  34   7         94.97         95.19        13.31 o                         
  -2  34   7        436.13        437.93        25.18 o                         
  -1  34   7        305.79        275.74        19.09 o                         
   0  34   7       1088.63       1097.29        27.87 o                         
   1  34   7         99.79        135.67        20.05 o                         
   2  34   7        575.97        544.41        33.01 o                         
  -2  35   7       1440.67       1473.50        41.19 o                         
  -1  35   7        344.58        342.51        20.92 o                         
   0  35   7        238.49        236.76        16.60 o                         
   1  35   7       1108.98       1042.00        82.21 o                         
  -9   0   8        503.21        449.95        63.85 o                         
  -8   0   8       2770.10       2786.08        71.10 o                         
  -7   0   8        319.52        320.85        23.19 o                         
  -6   0   8       1843.21       1817.40        43.98 o                         
  -5   0   8      11894.66      11530.15       156.50 o                         
  -4   0   8        461.58        460.14        17.88 o                         
  -3   0   8       9288.77       9165.17       124.37 o                         
  -2   0   8       4686.33       4237.73        64.00 o                         
  -1   0   8       8562.15       8443.59       113.92 o                         
   0   0   8       6253.21       6146.10        86.33 o                         
   1   0   8        213.64        186.40        14.28 o                         
   2   0   8       6620.55       6584.98       102.31 o                         
   3   0   8       4742.42       4583.90        70.57 o                         
   4   0   8        859.22        796.93        24.22 o                         
   5   0   8       3659.44       3701.61        75.93 o                         
   6   0   8       3012.23       3000.50        67.77 o                         
   7   0   8       1020.21       1053.92        49.79 o                         
  -9   1   8         25.07         57.54        23.48 o                         
  -8   1   8        224.42        215.46        15.44 o                         
  -7   1   8          4.07          1.30         7.69 o                         
  -6   1   8       1029.13       1071.19        23.50 o                         
  -5   1   8       1113.66       1124.01        20.45 o                         
  -4   1   8       6552.96       6585.29        67.25 o                         
  -3   1   8          0.38          6.78         4.08 o                         
  -2   1   8       1466.44       1532.41        21.55 o                         
  -1   1   8        939.59       1070.30        16.99 o                         
   0   1   8        103.39         87.96         5.74 o                         
   1   1   8        427.36        435.42        11.27 o                         
   2   1   8        122.55        112.07         7.26 o                         
   3   1   8        765.08        780.05        15.74 o                         
   4   1   8          9.87         16.12         4.76 o                         
   5   1   8       1605.72       1572.30        32.70 o                         
   6   1   8        940.24        932.37        23.55 o                         
   7   1   8        124.16        119.99        14.94 o                         
  -9   2   8        687.53        638.49        51.69 o                         
  -8   2   8       3272.44       3281.28        56.05 o                         
  -7   2   8        485.24        507.58        19.70 o                         
  -6   2   8       1665.95       1668.90        29.79 o                         
  -5   2   8       5296.24       5190.68        56.70 o                         
  -4   2   8        494.06        479.19        12.70 o                         
  -3   2   8       5201.67       5100.00        55.84 o                         
  -2   2   8       7213.07       7064.77        69.32 o                         
  -1   2   8       2151.41       2029.23        25.67 o                         
   0   2   8      12077.09      12022.25       110.72 o                         
   1   2   8       3253.31       3243.44        38.30 o                         
   2   2   8       5404.23       5222.35        56.48 o                         
   3   2   8       4710.88       4630.89        51.81 o                         
   4   2   8          6.90          8.56         4.47 o                         
   5   2   8       4341.21       4341.24        64.39 o                         
   6   2   8       1250.89       1196.48        27.94 o                         
   7   2   8        614.45        622.87        29.71 o                         
  -9   3   8        682.19        524.33        63.47 o                         
  -8   3   8          0.03         11.12        11.55 o                         
  -7   3   8       2507.66       2534.02        45.00 o                         
  -6   3   8       3052.39       2910.99        44.48 o                         
  -5   3   8        452.08        437.74        12.79 o                         
  -4   3   8        806.39        845.37        16.52 o                         
  -3   3   8       1378.04       1388.24        20.79 o                         
  -2   3   8       1880.58       1871.85        24.70 o                         
  -1   3   8       7139.67       7513.22        72.72 o                         
   0   3   8        213.06        211.77        10.28 o                         
   1   3   8       2685.72       2504.82        30.10 o                         
   2   3   8       2243.23       2274.99        31.23 o                         
   3   3   8       1745.11       1670.03        24.66 o                         
   4   3   8       2364.74       2295.39        29.86 o                         
   5   3   8        129.40        122.72         9.67 o                         
   6   3   8        350.49        374.18        16.65 o                         
   7   3   8       1341.03       1320.22        45.39 o                         
  -9   4   8        155.36        139.31        52.75 o                         
  -8   4   8       2909.60       2888.28        55.44 o                         
  -7   4   8         94.87        111.05        12.09 o                         
  -6   4   8       1565.97       1568.18        30.51 o                         
  -5   4   8        442.98        467.09        13.15 o                         
  -4   4   8       1467.37       1372.26        24.76 o                         
  -3   4   8       1553.64       1565.29        22.50 o                         
  -2   4   8       3271.29       3301.43        37.28 o                         
  -1   4   8        666.96        735.36        13.78 o                         
   0   4   8      10229.61      10096.54        98.90 o                         
   1   4   8       5625.39       5571.99        58.93 o                         
   2   4   8       4350.52       4153.65        46.85 o                         
   3   4   8       7049.02       6931.01        66.34 o                         
   4   4   8          4.09         -2.28         4.45 o                         
   5   4   8       2840.00       2860.46        43.99 o                         
   6   4   8        175.64        178.08        13.38 o                         
   7   4   8         85.17         91.78        16.54 o                         
  -9   5   8       3326.81       3323.84       119.55 o                         
  -8   5   8         35.91         39.74        10.62 o                         
  -7   5   8       4136.76       4104.69        67.30 o                         
  -6   5   8       2883.53       2928.64        47.93 o                         
  -5   5   8       1712.74       1724.74        25.99 o                         
  -4   5   8       5612.87       5629.79        59.18 o                         
  -3   5   8        184.72        199.43        10.05 o                         
  -2   5   8       1579.24       1599.20        22.30 o                         
  -1   5   8      11480.81      11453.94       106.12 o                         
   0   5   8       1385.61       1456.48        21.58 o                         
   1   5   8      13148.59      12921.21       123.89 o                         
   2   5   8       3858.64       3826.68        43.83 o                         
   3   5   8       4781.77       4656.90        47.63 o                         
   4   5   8       8664.27       8541.92        87.51 o                         
   5   5   8        310.50        296.28        11.91 o                         
   6   5   8       3085.17       3014.46        52.56 o                         
   7   5   8        403.82        402.78        24.77 o                         
  -9   6   8         16.97          7.64        33.03 o                         
  -8   6   8        276.19        253.27        16.64 o                         
  -7   6   8          0.80         35.12         9.41 o                         
  -6   6   8        144.09        177.79        11.77 o                         
  -5   6   8        424.45        428.60        12.97 o                         
  -4   6   8         27.31         41.89         5.66 o                         
  -3   6   8       1610.47       1609.57        23.12 o                         
  -2   6   8        160.93        133.40         6.80 o                         
  -1   6   8       2376.12       2477.84        33.65 o                         
   0   6   8       1239.66       1227.58        19.16 o                         
   1   6   8       2110.08       2007.67        26.94 o                         
   2   6   8        268.51        270.08         9.62 o                         
   3   6   8       3172.09       3069.32        34.22 o                         
   4   6   8        617.42        587.62        13.05 o                         
   5   6   8        844.93        893.60        26.39 o                         
   6   6   8        674.24        713.56        23.30 o                         
   7   6   8        147.17        119.39        16.34 o                         
  -9   7   8       3121.04       3221.07       116.84 o                         
  -8   7   8          6.85          5.41        11.40 o                         
  -7   7   8       5809.92       5862.55        81.64 o                         
  -6   7   8       3794.97       3798.04        51.85 o                         
  -5   7   8       2720.82       2723.32        36.82 o                         
  -4   7   8      12368.43      12124.64       114.41 o                         
  -3   7   8       2416.33       2497.86        31.11 o                         
  -2   7   8       8943.84       8948.96       117.02 o                         
  -1   7   8      11555.71      11482.71       111.46 o                         
   0   7   8        498.65        498.41        11.81 o                         
   1   7   8      14306.53      13743.00       131.18 o                         
   2   7   8       7103.39       6968.06        68.31 o                         
   3   7   8       2225.56       2213.86        26.56 o                         
   4   7   8       6483.95       6400.60        77.57 o                         
   5   7   8        592.64        611.37        25.25 o                         
   6   7   8       2178.53       2093.03        41.40 o                         
   7   7   8       1431.04       1386.69        65.75 o                         
  -9   8   8         64.98         73.74        21.29 o                         
  -8   8   8         78.56         83.25        12.31 o                         
  -7   8   8        222.27        237.06        14.84 o                         
  -6   8   8         51.04         51.28         7.90 o                         
  -5   8   8         20.00         21.38         4.92 o                         
  -4   8   8        303.29        351.38        13.25 o                         
  -3   8   8        386.66        401.74        11.70 o                         
  -2   8   8        778.57        820.25        15.34 o                         
  -1   8   8        105.76        148.47         7.48 o                         
   0   8   8         29.22         47.98         4.95 o                         
   1   8   8        361.62        378.05        10.45 o                         
   2   8   8        371.76        345.05         9.41 o                         
   3   8   8         15.25         16.82         4.85 o                         
   4   8   8         10.32          5.40         5.94 o                         
   5   8   8         33.44         21.14         7.53 o                         
   6   8   8        260.47        273.35        17.41 o                         
   7   8   8         62.09         43.56        14.73 o                         
  -8   9   8         23.38         34.60        10.81 o                         
  -7   9   8       1765.42       1779.14        36.51 o                         
  -6   9   8       5009.04       4936.45        62.80 o                         
  -5   9   8        384.28        396.95        12.84 o                         
  -4   9   8      15944.67      16019.98       154.08 o                         
  -3   9   8       3936.10       3835.73        42.98 o                         
  -2   9   8      24015.89      23257.57       206.52 o                         
  -1   9   8       9066.72       8996.88        93.92 o                         
   0   9   8       6400.44       6466.65        66.84 o                         
   1   9   8       9099.80       8915.61        89.36 o                         
   2   9   8       6787.19       6667.03        65.21 o                         
   3   9   8        948.96        903.81        17.56 o                         
   4   9   8       5255.27       5183.12        65.52 o                         
   5   9   8       1081.02       1067.48        26.40 o                         
   6   9   8       1632.12       1588.26        37.30 o                         
   7   9   8       2944.74       3106.43        72.78 o                         
  -8  10   8        298.82        295.25        19.85 o                         
  -7  10   8         40.05         32.40        14.16 o                         
  -6  10   8          7.98         26.86         7.30 o                         
  -5  10   8       1027.25       1081.01        21.59 o                         
  -4  10   8         99.97        117.37         7.94 o                         
  -3  10   8       2871.30       3017.60        37.63 o                         
  -2  10   8        297.10        288.40         9.84 o                         
  -1  10   8       4862.34       4863.96        52.94 o                         
   0  10   8       1200.21       1256.93        19.65 o                         
   1  10   8          0.81          4.86         3.81 o                         
   2  10   8        720.56        749.84        15.96 o                         
   3  10   8        434.66        406.14        12.09 o                         
   4  10   8         63.60         71.11         7.80 o                         
   5  10   8        121.64        122.28        10.66 o                         
   6  10   8        236.82        274.68        20.38 o                         
   7  10   8         25.03         15.50        12.80 o                         
  -8  11   8         43.82         54.74        12.34 o                         
  -7  11   8       3023.59       3014.00        54.10 o                         
  -6  11   8       1847.27       1868.16        32.49 o                         
  -5  11   8       1134.11       1144.56        23.30 o                         
  -4  11   8      10878.86      10484.37       100.96 o                         
  -3  11   8       1458.74       1555.59        23.99 o                         
  -2  11   8       3522.88       3233.14        39.12 o                         
  -1  11   8       7272.22       7170.98        77.32 o                         
   0  11   8        104.93        102.72         6.47 o                         
   1  11   8      14092.31      14327.61       136.33 o                         
   2  11   8        965.74        921.29        17.91 o                         
   3  11   8       3589.61       3581.92        42.99 o                         
   4  11   8       2427.66       2513.53        45.67 o                         
   5  11   8        403.89        400.02        20.23 o                         
   6  11   8       1606.60       1552.43        33.91 o                         
   7  11   8        860.57        913.40        34.98 o                         
  -8  12   8        963.89        939.64        35.25 o                         
  -7  12   8         21.73         24.18         8.97 o                         
  -6  12   8       1116.22       1136.16        24.61 o                         
  -5  12   8       3571.54       3568.60        47.96 o                         
  -4  12   8        230.16        225.76         9.62 o                         
  -3  12   8       6636.45       6460.56        68.82 o                         
  -2  12   8       3761.80       3816.28        52.68 o                         
  -1  12   8       4987.26       4817.67        55.58 o                         
   0  12   8       1392.44       1446.81        21.54 o                         
   1  12   8        186.01        191.25         7.57 o                         
   2  12   8       1503.18       1519.31        24.94 o                         
   3  12   8       2730.67       2696.79        34.75 o                         
   4  12   8          6.75          4.63         5.55 o                         
   5  12   8       1672.80       1674.97        33.49 o                         
   6  12   8        859.79        894.54        28.20 o                         
   7  12   8        186.06        187.05        18.44 o                         
  -8  13   8         14.30         42.96        13.61 o                         
  -7  13   8       2947.48       3071.94        51.67 o                         
  -6  13   8       2658.15       2642.70        40.57 o                         
  -5  13   8       3512.83       3360.40        46.07 o                         
  -4  13   8       2765.65       2845.51        35.58 o                         
  -3  13   8        593.65        593.76        14.53 o                         
  -2  13   8        557.53        549.01        14.48 o                         
  -1  13   8       6466.27       6122.96        76.02 o                         
   0  13   8         34.40         42.56         5.05 o                         
   1  13   8        913.68        842.04        16.85 o                         
   2  13   8         52.29         68.45         6.40 o                         
   3  13   8       2559.00       2575.85        33.63 o                         
   4  13   8       1727.46       1721.60        32.30 o                         
   5  13   8        104.87        105.90         9.77 o                         
   6  13   8        814.66        836.70        26.12 o                         
   7  13   8        545.59        547.96        26.75 o                         
  -8  14   8       4892.35       4850.40        92.10 o                         
  -7  14   8         87.64         75.65        11.07 o                         
  -6  14   8       3041.72       2970.19        44.21 o                         
  -5  14   8       2337.29       2295.60        35.72 o                         
  -4  14   8       1822.31       1786.25        27.77 o                         
  -3  14   8       1811.74       1880.71        27.72 o                         
  -2  14   8       2743.97       2702.84        36.37 o                         
  -1  14   8         11.18         10.29         4.46 o                         
   0  14   8      10837.66      10734.25       105.10 o                         
   1  14   8       3036.09       3060.18        39.14 o                         
   2  14   8       7593.21       7394.62        80.01 o                         
   3  14   8       3482.43       3582.22        47.54 o                         
   4  14   8        152.35        155.23         9.70 o                         
   5  14   8       4797.44       4918.30        71.15 o                         
   6  14   8        815.44        858.58        29.06 o                         
   7  14   8        231.36        212.36        37.32 o                         
  -8  15   8         70.31        104.90        14.68 o                         
  -7  15   8         37.30         45.79         9.64 o                         
  -6  15   8        749.25        777.57        21.16 o                         
  -5  15   8        105.70         84.37         8.63 o                         
  -4  15   8       2001.40       1897.51        30.47 o                         
  -3  15   8         25.95         31.67         5.57 o                         
  -2  15   8        515.78        535.65        14.37 o                         
  -1  15   8        104.40        135.56         7.50 o                         
   0  15   8        127.84        135.08         7.05 o                         
   1  15   8        460.22        470.55        12.76 o                         
   2  15   8        359.31        386.34        11.71 o                         
   3  15   8        157.78        139.58         8.10 o                         
   4  15   8        105.88        124.45        10.32 o                         
   5  15   8        186.48        174.51        11.72 o                         
   6  15   8        410.74        383.72        31.71 o                         
   7  15   8         59.58         61.89        30.52 o                         
  -8  16   8       2457.16       2443.21        53.49 o                         
  -7  16   8        612.53        610.59        22.66 o                         
  -6  16   8       3255.88       3239.57        61.81 o                         
  -5  16   8       4879.91       4836.74        60.70 o                         
  -4  16   8        386.04        373.21        13.67 o                         
  -3  16   8       2658.22       2706.44        37.71 o                         
  -2  16   8       5163.47       5105.33        62.79 o                         
  -1  16   8       1391.18       1442.67        22.37 o                         
   0  16   8       8327.13       8303.24        83.70 o                         
   1  16   8       2341.08       2329.43        32.18 o                         
   2  16   8       3287.10       3374.74        41.97 o                         
   3  16   8       6155.55       6152.01        69.59 o                         
   4  16   8          0.52          2.27         5.30 o                         
   5  16   8       4614.36       4660.54       114.27 o                         
   6  16   8        734.17        776.04        45.56 o                         
  -8  17   8         11.26         18.24        12.22 o                         
  -7  17   8         42.03         49.61        10.60 o                         
  -6  17   8        114.55        134.35        11.58 o                         
  -5  17   8        199.91        206.15        11.61 o                         
  -4  17   8        140.37        131.91         9.13 o                         
  -3  17   8         52.79         48.24         6.74 o                         
  -2  17   8        195.64        188.91         9.63 o                         
  -1  17   8        470.04        476.14        12.41 o                         
   0  17   8        312.71        299.78        11.69 o                         
   1  17   8        906.20        920.47        17.98 o                         
   2  17   8        123.88        141.39         8.29 o                         
   3  17   8          1.24         -1.00         6.14 o                         
   4  17   8        185.99        218.61        16.25 o                         
   5  17   8          0.53          0.49        17.61 o                         
   6  17   8        395.87        404.70        35.45 o                         
  -8  18   8       1655.94       1596.41        54.59 o                         
  -7  18   8         52.39         69.53        11.34 o                         
  -6  18   8        854.37        856.06        23.83 o                         
  -5  18   8       6073.83       5901.27        74.61 o                         
  -4  18   8         65.04         60.63         9.37 o                         
  -3  18   8       7769.21       7664.20        84.95 o                         
  -2  18   8       3383.89       3260.75        42.47 o                         
  -1  18   8       2201.09       2300.04        32.24 o                         
   0  18   8       4452.12       4549.30        54.04 o                         
   1  18   8        710.20        664.99        15.15 o                         
   2  18   8       2646.65       2626.25        36.87 o                         
   3  18   8       2420.97       2404.96        39.22 o                         
   4  18   8        508.99        492.53        21.73 o                         
   5  18   8       2571.52       2557.50        79.76 o                         
   6  18   8       1850.04       1754.22        96.19 o                         
  -7  19   8        390.42        401.24        22.12 o                         
  -6  19   8       1026.12        955.01        26.03 o                         
  -5  19   8         77.65         71.06         8.50 o                         
  -4  19   8       1807.03       1848.95        31.99 o                         
  -3  19   8        372.13        381.50        13.68 o                         
  -2  19   8       1482.19       1479.48        23.92 o                         
  -1  19   8       1456.99       1404.41        23.40 o                         
   0  19   8        427.58        461.69        13.14 o                         
   1  19   8       2468.79       2376.72        34.17 o                         
   2  19   8        611.70        581.48        14.26 o                         
   3  19   8         95.64         88.66        10.63 o                         
   4  19   8        899.39        926.63        31.09 o                         
   5  19   8        381.99        377.75        30.10 o                         
   6  19   8        517.59        524.46        40.53 o                         
  -7  20   8         93.00        130.30        13.81 o                         
  -6  20   8        509.38        481.23        26.79 o                         
  -5  20   8       1046.71       1047.78        23.84 o                         
  -4  20   8         78.09        100.84         9.76 o                         
  -3  20   8       4231.92       4245.35        56.08 o                         
  -2  20   8       3036.10       2931.82        41.89 o                         
  -1  20   8       1185.18       1191.03        24.94 o                         
   0  20   8       1870.70       1959.91        31.28 o                         
   1  20   8       1243.45       1238.27        22.98 o                         
   2  20   8        942.37        977.59        18.61 o                         
   3  20   8       2527.85       2531.98        47.27 o                         
   4  20   8         23.12          6.75        11.82 o                         
   5  20   8       2042.65       2187.46        74.77 o                         
   6  20   8       1110.28       1144.63        57.22 o                         
  -7  21   8        715.51        686.95        43.14 o                         
  -6  21   8       1336.77       1334.08        31.76 o                         
  -5  21   8         91.52        115.36         9.78 o                         
  -4  21   8       3561.32       3553.13        53.36 o                         
  -3  21   8        229.67        214.72        11.30 o                         
  -2  21   8       6796.72       6552.92        78.25 o                         
  -1  21   8       4187.81       4141.39        61.48 o                         
   0  21   8         29.38         25.03         6.01 o                         
   1  21   8       1482.24       1518.86        26.15 o                         
   2  21   8       1189.55       1172.86        21.45 o                         
   3  21   8        406.18        397.99        22.70 o                         
   4  21   8       1832.79       1807.08        50.41 o                         
   5  21   8        501.97        529.05        40.56 o                         
   6  21   8        787.32        819.17        89.74 o                         
  -7  22   8          0.35         -9.48         9.48 o                         
  -6  22   8        987.53       1010.12        40.92 o                         
  -5  22   8        101.33        115.84        10.47 o                         
  -4  22   8         88.37        108.81         9.33 o                         
  -3  22   8         16.14         27.83         6.48 o                         
  -2  22   8       1624.63       1619.45        31.01 o                         
  -1  22   8         70.40         62.54         7.88 o                         
   0  22   8       2184.38       2191.29        35.97 o                         
   1  22   8       1276.19       1309.56        32.41 o                         
   2  22   8        962.96       1002.62        49.23 o                         
   3  22   8       1160.81       1222.40        33.39 o                         
   4  22   8        123.72        118.27        15.04 o                         
   5  22   8        317.08        308.57        31.16 o                         
  -7  23   8       2513.01       2402.02        53.91 o                         
  -6  23   8        503.48        517.15        21.67 o                         
  -5  23   8        910.56        908.15        25.35 o                         
  -4  23   8       1677.14       1636.66        30.11 o                         
  -3  23   8        358.03        347.14        14.80 o                         
  -2  23   8       1803.22       1823.22        33.43 o                         
  -1  23   8       5695.77       5686.23        74.53 o                         
   0  23   8        155.96        162.81        10.98 o                         
   1  23   8       6059.60       6270.71        78.93 o                         
   2  23   8       3007.61       3101.18        58.22 o                         
   3  23   8       2159.76       2105.72        46.39 o                         
   4  23   8       3319.74       3301.26        71.42 o                         
   5  23   8         34.66         28.72        21.31 o                         
  -6  24   8        176.17        165.18        13.75 o                         
  -5  24   8        248.51        260.18        15.98 o                         
  -4  24   8          0.91          4.50         7.08 o                         
  -3  24   8        360.22        377.61        16.86 o                         
  -2  24   8         86.62         94.89         9.26 o                         
  -1  24   8         68.25         69.58         9.97 o                         
   0  24   8         59.76         60.87         8.05 o                         
   1  24   8         13.33         -0.62         8.31 o                         
   2  24   8        186.60        209.98        15.63 o                         
   3  24   8         16.53         20.15         9.82 o                         
   4  24   8        795.03        728.04        32.93 o                         
   5  24   8          8.33         27.09        20.87 o                         
  -6  25   8       1084.62       1086.05        32.54 o                         
  -5  25   8       1136.02       1149.07        40.00 o                         
  -4  25   8       3552.19       3548.76        57.13 o                         
  -3  25   8        560.53        511.28        17.99 o                         
  -2  25   8       1858.04       1908.83        34.91 o                         
  -1  25   8       3557.02       3603.21        53.06 o                         
   0  25   8          0.27          6.45         6.66 o                         
   1  25   8       2954.25       2967.08        43.37 o                         
   2  25   8       2216.90       2196.93        47.20 o                         
   3  25   8        789.01        762.76        33.10 o                         
   4  25   8       3486.63       3521.83        93.81 o                         
   5  25   8         72.69         43.31        23.94 o                         
  -6  26   8        223.94        186.26        16.42 o                         
  -5  26   8        577.95        556.68        23.61 o                         
  -4  26   8          0.62          3.53         8.35 o                         
  -3  26   8        397.06        416.57        17.55 o                         
  -2  26   8         77.84         75.30         9.78 o                         
  -1  26   8         74.68         62.09         9.00 o                         
   0  26   8        829.16        844.26        26.40 o                         
   1  26   8         70.24         62.46         7.48 o                         
   2  26   8       1159.67       1144.24        32.75 o                         
   3  26   8         33.50         19.80        14.57 o                         
   4  26   8         87.05         56.92        22.78 o                         
   5  26   8        424.59        340.52        36.81 o                         
  -6  27   8       1120.91       1145.73        41.04 o                         
  -5  27   8        735.81        705.92        28.86 o                         
  -4  27   8       4399.69       4269.27        62.29 o                         
  -3  27   8        681.59        732.24        21.45 o                         
  -2  27   8       1826.81       1833.04        37.02 o                         
  -1  27   8       2256.58       2266.33        38.97 o                         
   0  27   8         67.33         68.87         8.42 o                         
   1  27   8       1493.66       1529.21        29.36 o                         
   2  27   8        802.31        813.16        30.20 o                         
   3  27   8        141.88        160.93        15.46 o                         
   4  27   8       1244.74       1115.90        56.82 o                         
  -5  28   8       2054.68       2053.25        47.87 o                         
  -4  28   8          1.31         15.38        11.37 o                         
  -3  28   8       2287.13       2306.88        40.64 o                         
  -2  28   8       1482.72       1428.72        30.30 o                         
  -1  28   8       2887.84       2917.60        46.49 o                         
   0  28   8        432.24        452.95        16.14 o                         
   1  28   8         47.23         32.61        11.02 o                         
   2  28   8        160.00        186.29        17.07 o                         
   3  28   8       1173.74       1267.42        41.93 o                         
   4  28   8          7.57        -19.14        19.14 o                         
  -5  29   8         82.39         65.57        12.29 o                         
  -4  29   8       1034.13       1061.77        32.65 o                         
  -3  29   8        211.69        225.92        14.17 o                         
  -2  29   8        714.75        676.86        21.31 o                         
  -1  29   8       1129.15       1106.71        26.10 o                         
   0  29   8         13.90         18.77         7.31 o                         
   1  29   8       2052.28       1990.84        46.30 o                         
   2  29   8        878.13        858.48        35.08 o                         
   3  29   8        263.94        279.66        26.51 o                         
   4  29   8        768.89        828.92        59.40 o                         
  -5  30   8       3209.24       3267.28        79.06 o                         
  -4  30   8          4.56         22.41        14.91 o                         
  -3  30   8       4119.37       3993.66        65.18 o                         
  -2  30   8       1510.69       1577.78        32.60 o                         
  -1  30   8        232.54        249.57        13.88 o                         
   0  30   8       2647.07       2678.01        47.23 o                         
   1  30   8         76.37         81.03        17.21 o                         
   2  30   8       2534.71       2527.66        64.86 o                         
   3  30   8        369.42        413.26        30.05 o                         
  -4  31   8          3.00         -9.73        11.80 o                         
  -3  31   8          4.73         -3.30        15.49 o                         
  -2  31   8          0.57         -9.07         9.07 o                         
  -1  31   8        643.72        626.01        21.36 o                         
   0  31   8         70.76         92.36        13.90 o                         
   1  31   8        638.24        619.67        36.27 o                         
   2  31   8        279.19        288.67        26.04 o                         
   3  31   8        223.08        209.62        23.88 o                         
  -4  32   8        117.92        135.17        19.27 o                         
  -3  32   8       1649.68       1696.96        49.76 o                         
  -2  32   8       2671.41       2676.54        66.27 o                         
  -1  32   8        430.32        405.34        22.19 o                         
   0  32   8       3057.68       2945.90        57.70 o                         
   1  32   8        514.00        417.91        27.54 o                         
   2  32   8       1676.04       1684.65        59.32 o                         
  -3  33   8         60.22         38.80        15.47 o                         
  -2  33   8          0.38          5.16        12.41 o                         
  -1  33   8        116.91        109.46        13.94 o                         
   0  33   8         45.90         50.32         9.71 o                         
   1  33   8        192.64        185.62        29.02 o                         
   2  33   8         78.68         54.35        21.22 o                         
  -2  34   8        576.47        552.47        28.60 o                         
  -1  34   8        511.56        519.41        25.31 o                         
   0  34   8       2189.85       2136.35        43.36 o                         
   1  34   8        191.02        140.12        22.24 o                         
  -1  35   8        423.98        401.65        22.93 o                         
  -9   1   9       2852.55       2964.95        79.56 o                         
  -8   1   9         74.26         85.47        12.06 o                         
  -7   1   9       1518.44       1549.53        34.17 o                         
  -6   1   9       4296.97       4312.00        63.16 o                         
  -5   1   9         19.22         17.30         5.57 o                         
  -4   1   9       7290.76       7234.21        73.88 o                         
  -3   1   9      10556.93      10701.39       106.57 o                         
  -2   1   9       2906.21       2920.47        34.96 o                         
  -1   1   9      27803.52      27053.52       245.57 o                         
   0   1   9        957.56        888.93        16.61 o                         
   1   1   9      10273.08       9953.89       127.57 o                         
   2   1   9       5560.19       5284.02        58.37 o                         
   3   1   9        359.96        358.61        11.50 o                         
   4   1   9       1966.18       1992.86        35.18 o                         
   5   1   9       1627.83       1637.94        34.47 o                         
   6   1   9        361.21        340.17        15.70 o                         
   7   1   9       2107.40       2078.81        60.21 o                         
  -9   2   9        212.35        236.22        31.55 o                         
  -8   2   9        321.31        338.96        24.11 o                         
  -7   2   9         70.67         79.93        10.46 o                         
  -6   2   9        241.95        235.65        13.35 o                         
  -5   2   9       1098.89       1131.79        20.80 o                         
  -4   2   9        693.45        772.27        16.53 o                         
  -3   2   9        696.06        776.89        15.67 o                         
  -2   2   9       4328.94       4479.95        50.70 o                         
  -1   2   9         79.63         90.95         6.35 o                         
   0   2   9       3034.45       2870.74        34.05 o                         
   1   2   9        326.88        296.01        10.41 o                         
   2   2   9        330.96        336.91        11.20 o                         
   3   2   9          7.53         11.05         5.39 o                         
   4   2   9         21.30         32.02         6.77 o                         
   5   2   9        382.50        402.63        16.05 o                         
   6   2   9       1442.49       1469.90        39.78 o                         
   7   2   9         15.43          1.68        14.49 o                         
  -9   3   9       2234.86       2287.51        68.05 o                         
  -8   3   9       1011.77        969.25        46.62 o                         
  -7   3   9       1068.29       1075.36        28.23 o                         
  -6   3   9       6052.62       5985.73        76.86 o                         
  -5   3   9        171.94        175.85         9.51 o                         
  -4   3   9      10811.25      10653.54       107.50 o                         
  -3   3   9        965.06        967.20        17.62 o                         
  -2   3   9       3174.56       3052.06        36.39 o                         
  -1   3   9       5404.92       5195.56        54.18 o                         
   0   3   9       1620.10       1618.20        23.37 o                         
   1   3   9       4384.37       4095.98        45.64 o                         
   2   3   9       9445.74       8985.91        95.40 o                         
   3   3   9         86.46        104.80         6.98 o                         
   4   3   9       5954.21       5929.73        72.95 o                         
   5   3   9       1480.04       1430.58        29.00 o                         
   6   3   9       1232.95       1232.74        33.76 o                         
   7   3   9        736.37        671.99        75.79 o                         
  -9   4   9          8.73         15.00        16.31 o                         
  -8   4   9       1551.57       1476.97        38.24 o                         
  -7   4   9        537.34        585.81        22.61 o                         
  -6   4   9       1811.37       1830.79        34.13 o                         
  -5   4   9       7770.60       7619.18        78.49 o                         
  -4   4   9          6.01         22.88         5.36 o                         
  -3   4   9       2537.29       2585.57        32.72 o                         
  -2   4   9       5307.74       5278.49        55.39 o                         
  -1   4   9        130.58        138.60         7.14 o                         
   0   4   9       4093.07       4156.91        47.39 o                         
   1   4   9       5941.20       5712.72        95.41 o                         
   2   4   9        550.13        595.17        14.14 o                         
   3   4   9       3444.69       3484.82        38.97 o                         
   4   4   9         43.58         64.33         8.23 o                         
   5   4   9       2800.00       2809.94        44.34 o                         
   6   4   9       1218.82       1232.85        31.53 o                         
   7   4   9         16.61         11.03        17.81 o                         
  -9   5   9       1065.00       1044.03        45.76 o                         
  -8   5   9        466.80        527.01        25.01 o                         
  -7   5   9       1178.64       1188.00        31.94 o                         
  -6   5   9       1942.71       1953.75        35.45 o                         
  -5   5   9        309.61        354.67        12.78 o                         
  -4   5   9       2126.35       2099.40        29.26 o                         
  -3   5   9       1733.73       1703.73        24.83 o                         
  -2   5   9       1149.32       1103.01        18.51 o                         
  -1   5   9       2204.71       2154.88        33.21 o                         
   0   5   9         89.45         63.24         5.69 o                         
   1   5   9        711.57        659.13        16.53 o                         
   2   5   9       4459.81       4320.04        49.42 o                         
   3   5   9         10.80          7.64         4.59 o                         
   4   5   9       2638.03       2559.41        40.97 o                         
   5   5   9        828.88        779.60        19.57 o                         
   6   5   9        482.42        446.40        22.12 o                         
   7   5   9        536.31        525.42        35.04 o                         
  -9   6   9        314.69        276.97        71.91 o                         
  -8   6   9       2966.15       2938.89        53.63 o                         
  -7   6   9       1717.67       1728.43        39.26 o                         
  -6   6   9       1848.82       1849.31        36.57 o                         
  -5   6   9       9476.11       9231.89        97.05 o                         
  -4   6   9          4.01         -3.75         4.60 o                         
  -3   6   9       7750.05       7580.82        79.22 o                         
  -2   6   9       3014.22       3001.64        37.40 o                         
  -1   6   9         72.33         64.21         6.14 o                         
   0   6   9       1384.87       1402.32        20.98 o                         
   1   6   9       8880.61       8696.08        94.90 o                         
   2   6   9       2065.62       2104.51        29.10 o                         
   3   6   9      11844.90      11827.19       107.16 o                         
   4   6   9       1679.24       1632.10        32.48 o                         
   5   6   9       4646.50       4613.26        70.79 o                         
   6   6   9       3099.86       2984.36        53.28 o                         
   7   6   9        296.06        281.36        26.48 o                         
  -8   7   9          3.68          0.56        10.77 o                         
  -7   7   9        207.19        206.43        14.10 o                         
  -6   7   9         58.89         66.60         9.58 o                         
  -5   7   9        506.33        528.85        15.60 o                         
  -4   7   9        370.16        349.05        11.71 o                         
  -3   7   9         64.39         96.24         6.82 o                         
  -2   7   9        250.74        314.77        10.51 o                         
  -1   7   9       4035.76       4025.92        46.58 o                         
   0   7   9         50.09         40.63         5.20 o                         
   1   7   9       2549.85       2548.80        32.89 o                         
   2   7   9         51.89         64.21         6.08 o                         
   3   7   9          0.18          1.06         4.58 o                         
   4   7   9         10.87         22.39         7.17 o                         
   5   7   9         22.23          8.46         8.81 o                         
   6   7   9          0.02         -4.59         9.07 o                         
   7   7   9         80.07        110.55        20.76 o                         
  -8   8   9       3452.09       3357.09        78.77 o                         
  -7   8   9       1558.74       1499.68        33.74 o                         
  -6   8   9        430.82        442.58        18.01 o                         
  -5   8   9       4478.38       4570.81        58.03 o                         
  -4   8   9        654.08        676.39        15.38 o                         
  -3   8   9       2991.79       3054.45        37.08 o                         
  -2   8   9      17485.77      17420.49       158.42 o                         
  -1   8   9        752.08        700.73        15.08 o                         
   0   8   9      12388.83      12146.83       118.26 o                         
   1   8   9       3100.26       3046.44        43.73 o                         
   2   8   9       2157.89       2119.02        27.25 o                         
   3   8   9       5583.79       5602.88        55.64 o                         
   4   8   9        670.93        681.32        19.89 o                         
   5   8   9       3440.29       3473.23        57.01 o                         
   6   8   9       3118.16       3099.90        60.82 o                         
   7   8   9         55.40         30.86        22.35 o                         
  -8   9   9          6.62         21.41        12.30 o                         
  -7   9   9        280.39        290.89        16.56 o                         
  -6   9   9         25.08         20.20         7.65 o                         
  -5   9   9         12.83         17.35         7.07 o                         
  -4   9   9        405.61        404.25        12.31 o                         
  -3   9   9         97.47        114.81         7.28 o                         
  -2   9   9          2.68         16.95         5.03 o                         
  -1   9   9        209.96        213.61         9.92 o                         
   0   9   9       1886.27       1771.84        29.90 o                         
   1   9   9         19.19         22.90         4.84 o                         
   2   9   9        230.79        230.31         9.38 o                         
   3   9   9         88.45         96.76         8.05 o                         
   4   9   9         81.73         80.45         8.85 o                         
   5   9   9          3.70          0.91         7.64 o                         
   6   9   9        100.61        113.49        14.59 o                         
   7   9   9         60.42         63.78        17.04 o                         
  -8  10   9       2093.82       2144.17        65.07 o                         
  -7  10   9        679.11        663.83        22.81 o                         
  -6  10   9        325.86        368.09        15.95 o                         
  -5  10   9       5730.43       5807.47        79.06 o                         
  -4  10   9       2936.23       2879.01        38.19 o                         
  -3  10   9       2354.63       2429.72        31.75 o                         
  -2  10   9      23906.67      23952.31       213.59 o                         
  -1  10   9          0.43         -1.06         4.41 o                         
   0  10   9       8242.10       8286.72        84.35 o                         
   1  10   9       1038.71       1043.11        18.29 o                         
   2  10   9       2420.48       2416.47        29.22 o                         
   3  10   9       2880.14       2927.62        40.26 o                         
   4  10   9        264.10        280.88        13.81 o                         
   5  10   9       2061.98       2039.42        39.70 o                         
   6  10   9       2303.40       2360.11        48.68 o                         
   7  10   9         14.14         10.80        13.91 o                         
  -8  11   9          4.83         11.20        11.58 o                         
  -7  11   9         70.46         69.90        10.46 o                         
  -6  11   9        607.51        619.92        20.10 o                         
  -5  11   9        313.79        331.04        14.88 o                         
  -4  11   9         12.03         28.44         5.63 o                         
  -3  11   9       4910.48       4648.06        51.28 o                         
  -2  11   9        907.59        938.43        18.44 o                         
  -1  11   9      13376.19      13342.15       129.36 o                         
   0  11   9       1359.26       1266.22        20.71 o                         
   1  11   9       2553.43       2616.06        33.32 o                         
   2  11   9         88.74        120.96         8.08 o                         
   3  11   9          8.73         -0.12         5.22 o                         
   4  11   9        543.39        551.13        18.10 o                         
   5  11   9        499.17        477.31        18.75 o                         
   6  11   9          2.18          5.77        10.08 o                         
   7  11   9       1061.33       1098.61        65.91 o                         
  -8  12   9       1618.92       1586.53        42.87 o                         
  -7  12   9       1017.82       1024.90        27.88 o                         
  -6  12   9        711.05        695.17        21.00 o                         
  -5  12   9       6101.55       6046.07        72.57 o                         
  -4  12   9        172.85        156.78         8.72 o                         
  -3  12   9       2344.45       2348.41        31.46 o                         
  -2  12   9       1695.58       1751.43        26.45 o                         
  -1  12   9        564.99        635.92        15.44 o                         
   0  12   9        736.62        734.74        15.28 o                         
   1  12   9       4540.01       4651.54        53.18 o                         
   2  12   9       1841.48       1806.24        27.98 o                         
   3  12   9       4732.45       4833.83        58.65 o                         
   4  12   9        732.19        707.49        19.74 o                         
   5  12   9       1702.94       1790.35        36.20 o                         
   6  12   9       1739.42       1757.36        50.33 o                         
   7  12   9         49.74         58.79        14.61 o                         
  -8  13   9        490.24        493.25        26.00 o                         
  -7  13   9       2401.54       2370.00        44.87 o                         
  -6  13   9       3218.68       3145.46        48.91 o                         
  -5  13   9        250.52        262.71        13.05 o                         
  -4  13   9       6353.99       6167.67        68.94 o                         
  -3  13   9       2093.21       2128.06        30.51 o                         
  -2  13   9        688.27        723.93        16.27 o                         
  -1  13   9       1296.50       1333.83        23.01 o                         
   0  13   9       1372.49       1343.13        21.40 o                         
   1  13   9       1482.03       1464.76        22.02 o                         
   2  13   9       5214.26       5118.04        66.07 o                         
   3  13   9        118.65        126.77         8.78 o                         
   4  13   9       3222.30       3395.35        51.04 o                         
   5  13   9       1723.43       1729.15        39.99 o                         
   6  13   9       1007.42       1087.08        32.49 o                         
  -8  14   9        204.86        177.83        18.16 o                         
  -7  14   9        701.72        713.84        24.61 o                         
  -6  14   9          1.36          9.17         8.14 o                         
  -5  14   9       2446.41       2457.59        38.09 o                         
  -4  14   9          2.13          2.45         6.16 o                         
  -3  14   9        538.20        549.13        15.42 o                         
  -2  14   9        112.77        136.10         9.30 o                         
  -1  14   9         42.38         39.65         5.56 o                         
   0  14   9        575.08        547.77        13.06 o                         
   1  14   9       3080.08       2926.96        38.94 o                         
   2  14   9         77.93         69.24         8.45 o                         
   3  14   9       1807.32       1774.00        39.36 o                         
   4  14   9        287.65        278.56        14.97 o                         
   5  14   9        542.46        548.43        20.97 o                         
   6  14   9        511.72        546.49        28.56 o                         
  -8  15   9        143.97         78.58        15.87 o                         
  -7  15   9       2169.96       2156.33        44.38 o                         
  -6  15   9       6472.11       6512.27        83.47 o                         
  -5  15   9        618.55        631.43        18.48 o                         
  -4  15   9       8818.18       8882.29       102.03 o                         
  -3  15   9        893.78        886.33        19.47 o                         
  -2  15   9        864.67        948.88        18.62 o                         
  -1  15   9       4847.29       4950.42        55.52 o                         
   0  15   9       2547.20       2506.47        32.62 o                         
   1  15   9       1452.83       1438.47        24.27 o                         
   2  15   9       6391.73       6398.99        80.48 o                         
   3  15   9         11.81          9.60         8.13 o                         
   4  15   9       5026.38       5175.91        68.56 o                         
   5  15   9       1200.38       1195.19        30.87 o                         
   6  15   9       1626.86       1660.82        69.62 o                         
  -8  16   9         15.54         16.87        13.68 o                         
  -7  16   9        553.17        574.89        25.68 o                         
  -6  16   9          2.23          2.87         8.10 o                         
  -5  16   9        211.05        205.83        11.95 o                         
  -4  16   9       1060.79       1058.96        22.73 o                         
  -3  16   9        228.64        242.00        11.53 o                         
  -2  16   9        634.31        586.81        16.48 o                         
  -1  16   9         36.73         42.59         6.41 o                         
   0  16   9        857.06        898.23        16.84 o                         
   1  16   9         11.83         18.03         5.73 o                         
   2  16   9         70.73         90.54         8.91 o                         
   3  16   9        590.89        567.41        14.91 o                         
   4  16   9         84.98         86.63         7.60 o                         
   5  16   9        410.21        416.97        18.55 o                         
   6  16   9        128.64        101.51        32.56 o                         
  -8  17   9        217.45        181.62        21.50 o                         
  -7  17   9       1573.45       1648.47        41.69 o                         
  -6  17   9       2640.86       2694.40        50.89 o                         
  -5  17   9         14.04         21.84         8.35 o                         
  -4  17   9       5059.84       4925.45        61.32 o                         
  -3  17   9       2870.67       2836.86        46.04 o                         
  -2  17   9       2773.15       2682.25        39.65 o                         
  -1  17   9       8025.57       8056.08        83.58 o                         
   0  17   9        657.74        657.97        14.42 o                         
   1  17   9       6899.35       7006.36        82.51 o                         
   2  17   9       6032.21       5994.15        72.60 o                         
   3  17   9        431.50        471.06        17.78 o                         
   4  17   9       2015.65       1980.91        35.85 o                         
   5  17   9       1583.06       1577.77        54.75 o                         
   6  17   9        278.59        208.04        29.47 o                         
  -7  18   9         66.47         77.37        17.40 o                         
  -6  18   9         35.28         30.06         8.90 o                         
  -5  18   9        927.39        950.15        23.53 o                         
  -4  18   9        255.08        276.20        13.35 o                         
  -3  18   9       1566.09       1528.30        27.10 o                         
  -2  18   9        455.82        478.82        16.66 o                         
  -1  18   9          2.09          6.93         5.55 o                         
   0  18   9       1567.13       1614.50        28.24 o                         
   1  18   9        854.23        864.69        19.62 o                         
   2  18   9       1785.80       1762.46        29.24 o                         
   3  18   9         81.17         95.53         6.87 o                         
   4  18   9         26.46         46.17        11.74 o                         
   5  18   9         93.64         85.48        33.30 o                         
   6  18   9         68.81         82.92        24.83 o                         
  -7  19   9        880.75        916.85        32.73 o                         
  -6  19   9       1529.06       1496.50        32.73 o                         
  -5  19   9          9.76         12.84         7.29 o                         
  -4  19   9       1880.40       1902.94        35.70 o                         
  -3  19   9       2719.29       2607.34        40.09 o                         
  -2  19   9       2356.74       2214.46        35.09 o                         
  -1  19   9      10698.99      10301.83       108.94 o                         
   0  19   9         57.21         55.29         7.47 o                         
   1  19   9       5022.71       5062.94        63.51 o                         
   2  19   9       2755.76       2751.36        39.43 o                         
   3  19   9         65.47         65.39         7.58 o                         
   4  19   9       1229.21       1233.00        35.54 o                         
   5  19   9       1499.21       1451.50        65.68 o                         
   6  19   9         59.27         -3.18        23.23 o                         
  -7  20   9        286.47        267.51        23.16 o                         
  -6  20   9         94.54         84.88        10.67 o                         
  -5  20   9       1002.28        998.92        24.41 o                         
  -4  20   9        521.95        481.18        18.10 o                         
  -3  20   9        487.87        447.77        15.65 o                         
  -2  20   9       5477.46       5484.13        68.54 o                         
  -1  20   9        736.52        730.23        17.95 o                         
   0  20   9       7336.53       7442.41        87.68 o                         
   1  20   9       1096.90       1154.35        23.17 o                         
   2  20   9       1104.13       1126.22        22.68 o                         
   3  20   9       1147.36       1148.58        30.84 o                         
   4  20   9         27.78          4.41        14.12 o                         
   5  20   9        263.86        315.53        33.97 o                         
  -7  21   9        587.22        540.34        26.70 o                         
  -6  21   9       2057.49       2013.83        40.40 o                         
  -5  21   9        197.66        199.69        15.39 o                         
  -4  21   9       1560.25       1532.99        29.63 o                         
  -3  21   9        205.71        200.14        14.79 o                         
  -2  21   9        689.10        673.85        20.01 o                         
  -1  21   9       1632.48       1613.17        32.93 o                         
   0  21   9         33.37         24.02         7.00 o                         
   1  21   9        876.31        841.16        20.44 o                         
   2  21   9       3154.44       3171.95        45.69 o                         
   3  21   9          7.06         -9.28        14.20 o                         
   4  21   9       2189.14       2267.57        60.60 o                         
   5  21   9        273.91        241.18        34.37 o                         
  -7  22   9        544.31        515.30        25.78 o                         
  -6  22   9        272.75        300.96        20.46 o                         
  -5  22   9       3234.27       3281.45        49.78 o                         
  -4  22   9        392.49        406.60        15.99 o                         
  -3  22   9       1940.43       1957.16        35.58 o                         
  -2  22   9       3717.05       3737.94        51.40 o                         
  -1  22   9        533.68        508.33        22.59 o                         
   0  22   9       5009.96       5184.40        69.32 o                         
   1  22   9       2009.49       2021.41        34.26 o                         
   2  22   9        592.19        624.07        17.33 o                         
   3  22   9       3367.37       3397.32        71.77 o                         
   4  22   9        959.31       1089.72        40.57 o                         
   5  22   9       1512.38       1514.15        66.62 o                         
  -6  23   9        179.02        145.20        15.73 o                         
  -5  23   9         68.42         55.24        10.90 o                         
  -4  23   9        317.79        322.53        14.66 o                         
  -3  23   9        121.54        121.01        10.10 o                         
  -2  23   9        245.84        264.59        14.08 o                         
  -1  23   9         93.60         90.41         9.64 o                         
   0  23   9        101.56         96.79         8.94 o                         
   1  23   9        337.57        334.42        13.71 o                         
   2  23   9        246.50        230.56        17.35 o                         
   3  23   9        354.29        329.58        20.55 o                         
   4  23   9         33.29         20.15        12.31 o                         
   5  23   9         33.34        -17.70        23.94 o                         
  -6  24   9        780.39        794.61        45.77 o                         
  -5  24   9       4801.55       4754.02        69.21 o                         
  -4  24   9        119.43        134.53        10.82 o                         
  -3  24   9       2079.24       2006.71        39.82 o                         
  -2  24   9       2424.13       2407.00        41.21 o                         
  -1  24   9          5.57         10.20         9.65 o                         
   0  24   9       1640.18       1629.55        30.96 o                         
   1  24   9       4472.17       4466.58        61.06 o                         
   2  24   9        438.97        436.98        21.94 o                         
   3  24   9       5610.16       5752.39       130.27 o                         
   4  24   9        524.66        586.13        30.98 o                         
   5  24   9       2108.04       2058.73        80.33 o                         
  -6  25   9          1.57         16.60        14.02 o                         
  -5  25   9        164.68        145.18        15.82 o                         
  -4  25   9        149.19        128.52        11.65 o                         
  -3  25   9          3.94          5.27         7.61 o                         
  -2  25   9         74.16         91.78        10.28 o                         
  -1  25   9         97.67         98.86         9.66 o                         
   0  25   9         66.18         59.03         8.17 o                         
   1  25   9         10.30         -1.94         6.67 o                         
   2  25   9        513.90        509.89        23.21 o                         
   3  25   9         19.21         21.91        11.63 o                         
   4  25   9        315.78        306.87        23.42 o                         
  -6  26   9          7.64          3.74        11.28 o                         
  -5  26   9       1590.07       1615.29        57.87 o                         
  -4  26   9        582.49        594.51        24.09 o                         
  -3  26   9        612.29        629.84        20.52 o                         
  -2  26   9       3496.59       3483.16        57.21 o                         
  -1  26   9         42.15         50.03         9.42 o                         
   0  26   9       3858.49       3995.88        67.05 o                         
   1  26   9       1848.80       1895.48        35.76 o                         
   2  26   9        704.18        766.73        28.40 o                         
   3  26   9       2084.48       2100.78        58.17 o                         
   4  26   9        445.18        468.33        41.17 o                         
  -5  27   9         18.92         10.30        11.45 o
[truncated: 204,364 more chars]
